# Supplementary material for: Convergent evolution of SWS2 opsin facilitates adaptive radiation of threespine stickleback into different light environments
Source: PLoS Biol. 2017 Apr 11;15(4):e2001627. doi: 10.1371/journal.pbio.2001627 (PMC5388470; doi:10.1371/journal.pbio.2001627)
Supplement: S1 Data — (XLSX) [file pbio.2001627.s002.xlsx]

## Sheet: Fig1_data
	Fig. 1 data
	H12, |iHS| SNP estimates					window-|iHS| estimates					Recombination-weighed 99.9%-quantile boundaries
	chromosome	position	H12	|iHS|		chromosome	win_start	win_end	10kb window |iHS|>2		recombination bin [cM]		99.9-quantile
	chrIV	33193298	0.0216837	0.546946		chrI	1	10000	NA		start	end	H12	|iHS|	10kb window |iHS|>2
	chrIV	33193364	0.0216837	1.37147		chrI	10001	20000	NA		0	0.5	0.336735	3.90421	0.91733
	chrIV	33193495	0.0216837	NA		chrI	20001	30000	NA		0.5	2	0.318878	3.78901	0.843738
	chrIV	33195308	0.0216837	1.20443		chrI	30001	40000	NA		2	3.5	0.243622	3.48681	0.736492
	chrIV	33195566	0.0216837	1.39458		chrI	40001	50000	NA		3.5	5	0.230867	3.28489	0.574657
	chrIV	33195589	0.0216837	2.83708		chrI	50001	60000	NA		5	16	0.212278	3.24554	0.687246
	chrIV	33195659	0.0216837	0.71125		chrI	60001	70000	NA
	chrIV	33195960	0.0216837	0.749062		chrI	70001	80000	NA
	chrIV	33195999	0.0216837	0.873505		chrI	80001	90000	NA
	chrIV	33196003	0.0216837	0.520279		chrI	90001	100000	NA
	chrIV	33196029	0.0216837	NA		chrI	100001	110000	NA
	chrIV	33196132	0.0216837	0.191386		chrI	110001	120000	NA
	chrIV	33196142	0.0216837	0.0478286		chrI	120001	130000	NA
	chrIV	33196262	0.0216837	0.0285577		chrI	130001	140000	0.06
	chrIV	33196407	0.0216837	NA		chrI	140001	150000	0
	chrIV	33196512	0.0216837	NA		chrI	150001	160000	0.0447761
	chrIV	33196645	0.0216837	1.17912		chrI	160001	170000	0.0508475
	chrIV	33196705	0.0216837	NA		chrI	170001	180000	0
	chrIV	33196713	0.0216837	0.142479		chrI	180001	190000	0.0253165
	chrIV	33196727	0.0216837	0.0294497		chrI	190001	200000	0
	chrIV	33196739	0.0216837	0.34291		chrI	200001	210000	0
	chrIV	33196848	0.0216837	0.542869		chrI	210001	220000	0.285714
	chrIV	33196993	0.0216837	0.546509		chrI	220001	230000	0.0823529
	chrIV	33197165	0.0216837	0.834279		chrI	230001	240000	NA
	chrIV	33197267	0.0216837	0.443528		chrI	240001	250000	0
	chrIV	33197312	0.0216837	NA		chrI	250001	260000	0
	chrIV	33197432	0.0216837	NA		chrI	260001	270000	0.131579
	chrIV	33197449	0.0216837	1.03713		chrI	270001	280000	0
	chrIV	33197683	0.0216837	0.0729497		chrI	280001	290000	0.0102041
	chrIV	33197711	0.0216837	NA		chrI	290001	300000	0.02
	chrIV	33197835	0.0216837	NA		chrI	300001	310000	0
	chrIV	33197907	0.0216837	NA		chrI	310001	320000	0
	chrIV	33197916	0.0216837	0.601196		chrI	320001	330000	0.0833333
	chrIV	33197970	0.0216837	0.625133		chrI	330001	340000	0
	chrIV	33198118	0.0216837	0.60893		chrI	340001	350000	0
	chrIV	33198140	0.0216837	NA		chrI	350001	360000	0.0105263
	chrIV	33198255	0.0216837	1.09644		chrI	360001	370000	0
	chrIV	33198405	0.0216837	0.541701		chrI	370001	380000	0
	chrIV	33198519	0.0216837	0.704131		chrI	380001	390000	0
	chrIV	33198741	0.0216837	NA		chrI	390001	400000	0.028169
	chrIV	33198822	0.0216837	0.745968		chrI	400001	410000	0
	chrIV	33198877	0.0216837	0.388666		chrI	410001	420000	0
	chrIV	33199037	0.0223214	0.130442		chrI	420001	430000	0
	chrIV	33199040	0.0223214	NA		chrI	430001	440000	0.027027
	chrIV	33199051	0.0223214	NA		chrI	440001	450000	0.0421687
	chrIV	33199141	0.0223214	0.218552		chrI	450001	460000	0
	chrIV	33199185	0.0235969	0.650499		chrI	460001	470000	0.0106383
	chrIV	33199360	0.0242347	1.61188		chrI	470001	480000	0
	chrIV	33199384	0.0242347	0.144589		chrI	480001	490000	0.011236
	chrIV	33199431	0.0242347	0.438717		chrI	490001	500000	0.0123457
	chrIV	33199432	0.0242347	0.0215041		chrI	500001	510000	0.0652174
	chrIV	33199436	0.0235969	NA		chrI	510001	520000	0.0229885
	chrIV	33199651	0.0235969	0.0557702		chrI	520001	530000	0.0425532
	chrIV	33199667	0.0229592	NA		chrI	530001	540000	0.110236
	chrIV	33199721	0.0229592	NA		chrI	540001	550000	NA
	chrIV	33199727	0.0229592	NA		chrI	550001	560000	NA
	chrIV	33199837	0.0229592	NA		chrI	560001	570000	NA
	chrIV	33199840	0.0229592	0.446018		chrI	570001	580000	NA
	chrIV	33199966	0.0229592	0.452732		chrI	580001	590000	NA
	chrIV	33200111	0.0229592	0.45227		chrI	590001	600000	0
	chrIV	33200177	0.0229592	0.185956		chrI	600001	610000	0.0714286
	chrIV	33200191	0.0229592	NA		chrI	610001	620000	0
	chrIV	33200431	0.0229592	0.523983		chrI	620001	630000	0
	chrIV	33200478	0.0229592	0.248686		chrI	630001	640000	0.0512821
	chrIV	33200495	0.0229592	0.393941		chrI	640001	650000	0
	chrIV	33200503	0.0229592	2.22174		chrI	650001	660000	0
	chrIV	33200515	0.0229592	1.85973		chrI	660001	670000	0
	chrIV	33200565	0.0229592	NA		chrI	670001	680000	0.0294118
	chrIV	33200607	0.0229592	NA		chrI	680001	690000	0.0333333
	chrIV	33200680	0.0229592	0.124531		chrI	690001	700000	0.016
	chrIV	33200683	0.0229592	NA		chrI	700001	710000	0.0210526
	chrIV	33201052	0.0229592	NA		chrI	710001	720000	0
	chrIV	33201053	0.0229592	0.00829482		chrI	720001	730000	0
	chrIV	33201128	0.0229592	0.139811		chrI	730001	740000	0.125
	chrIV	33201181	0.0229592	NA		chrI	740001	750000	0.0277778
	chrIV	33201193	0.0229592	0.177075		chrI	750001	760000	0.00729927
	chrIV	33201213	0.0229592	0.0023814		chrI	760001	770000	0
	chrIV	33201351	0.0223214	0.771103		chrI	770001	780000	0.0869565
	chrIV	33201357	0.0229592	0.367557		chrI	780001	790000	0.170455
	chrIV	33201493	0.0229592	0.880395		chrI	790001	800000	NA
	chrIV	33201517	0.0229592	0.759357		chrI	800001	810000	0
	chrIV	33201543	0.0229592	NA		chrI	810001	820000	0.0697674
	chrIV	33201605	0.0229592	0.144864		chrI	820001	830000	0
	chrIV	33201634	0.0229592	0.352316		chrI	830001	840000	0.0666667
	chrIV	33201641	0.0229592	0.999663		chrI	840001	850000	0.0129032
	chrIV	33201644	0.0229592	0.328685		chrI	850001	860000	0.016
	chrIV	33201750	0.0229592	0.444964		chrI	860001	870000	0.0115607
	chrIV	33201802	0.0229592	0.0657737		chrI	870001	880000	0.013986
	chrIV	33201859	0.0229592	0.193602		chrI	880001	890000	0.00617284
	chrIV	33201913	0.0229592	NA		chrI	890001	900000	0.0625
	chrIV	33201976	0.0229592	0.585375		chrI	900001	910000	0.0413793
	chrIV	33202004	0.0229592	NA		chrI	910001	920000	0
	chrIV	33202021	0.0229592	0.0960194		chrI	920001	930000	0.0485437
	chrIV	33202038	0.0229592	0.406651		chrI	930001	940000	0.0211268
	chrIV	33202118	0.0229592	0.320259		chrI	940001	950000	0.0631579
	chrIV	33202167	0.0229592	0.0727078		chrI	950001	960000	0.0165289
	chrIV	33202227	0.0229592	0.62104		chrI	960001	970000	0.060241
	chrIV	33202247	0.0229592	0.17148		chrI	970001	980000	0
	chrIV	33202266	0.0229592	0.601141		chrI	980001	990000	0.0183486
	chrIV	33202349	0.0229592	0.838595		chrI	990001	1000000	0.0357143
	chrIV	33202363	0.0229592	1.00834		chrI	1000001	1010000	0.0537634
	chrIV	33202461	0.0229592	0.273949		chrI	1010001	1020000	0
	chrIV	33202470	0.0229592	NA		chrI	1020001	1030000	0.0165289
	chrIV	33202481	0.0229592	0.428541		chrI	1030001	1040000	0.027972
	chrIV	33202554	0.0229592	0.190696		chrI	1040001	1050000	0.0296296
	chrIV	33202674	0.0229592	1.04409		chrI	1050001	1060000	0.0909091
	chrIV	33202770	0.0229592	0.476696		chrI	1060001	1070000	0.048
	chrIV	33202841	0.0242347	0.47788		chrI	1070001	1080000	0
	chrIV	33202855	0.0229592	0.113638		chrI	1080001	1090000	0.0514706
	chrIV	33202857	0.0229592	0.130963		chrI	1090001	1100000	0.144654
	chrIV	33202869	0.0235969	0.853116		chrI	1100001	1110000	0.119403
	chrIV	33202874	0.0235969	0.798838		chrI	1110001	1120000	0.346405
	chrIV	33202885	0.0235969	NA		chrI	1120001	1130000	0.0412371
	chrIV	33202896	0.0235969	NA		chrI	1130001	1140000	0.00699301
	chrIV	33202928	0.0235969	0.982967		chrI	1140001	1150000	0.0448718
	chrIV	33203007	0.0235969	0.24419		chrI	1150001	1160000	0.0294118
	chrIV	33203270	0.0229592	0.139934		chrI	1160001	1170000	0
	chrIV	33203278	0.0229592	0.00462037		chrI	1170001	1180000	0.0566038
	chrIV	33203291	0.0229592	0.0161967		chrI	1180001	1190000	0
	chrIV	33203813	0.0229592	0.165843		chrI	1190001	1200000	0.0208333
	chrIV	33204044	0.0229592	0.353114		chrI	1200001	1210000	0.0847458
	chrIV	33204047	0.0229592	0.329651		chrI	1210001	1220000	0
	chrIV	33204118	0.0235969	NA		chrI	1220001	1230000	0
	chrIV	33204164	0.0235969	NA		chrI	1230001	1240000	0.00636943
	chrIV	33204194	0.0235969	0.0882943		chrI	1240001	1250000	0.0723684
	chrIV	33204353	0.0235969	NA		chrI	1250001	1260000	0.0617284
	chrIV	33204362	0.0235969	0.350974		chrI	1260001	1270000	NA
	chrIV	33204428	0.0229592	0.912449		chrI	1270001	1280000	0
	chrIV	33204620	0.0229592	0.464249		chrI	1280001	1290000	0.00900901
	chrIV	33204694	0.0229592	0.457203		chrI	1290001	1300000	0.0142857
	chrIV	33204699	0.0229592	0.188665		chrI	1300001	1310000	NA
	chrIV	33204707	0.0229592	0.209841		chrI	1310001	1320000	0.0384615
	chrIV	33204789	0.0229592	0.443712		chrI	1320001	1330000	0
	chrIV	33204811	0.0229592	0.833946		chrI	1330001	1340000	0.0129032
	chrIV	33204861	0.0229592	NA		chrI	1340001	1350000	0.00564972
	chrIV	33204914	0.0229592	0.23974		chrI	1350001	1360000	0.0291262
	chrIV	33204927	0.0223214	0.776127		chrI	1360001	1370000	0.0108696
	chrIV	33205002	0.0229592	0.324618		chrI	1370001	1380000	0
	chrIV	33205057	0.0229592	0.0139443		chrI	1380001	1390000	0
	chrIV	33205073	0.0229592	NA		chrI	1390001	1400000	0.0301205
	chrIV	33205079	0.0255102	0.869998		chrI	1400001	1410000	0.0378378
	chrIV	33205219	0.0255102	1.88275		chrI	1410001	1420000	0
	chrIV	33205245	0.0255102	0.510145		chrI	1420001	1430000	0.00641026
	chrIV	33205247	0.0255102	1.02424		chrI	1430001	1440000	0.00591716
	chrIV	33205258	0.0255102	NA		chrI	1440001	1450000	0.00469484
	chrIV	33205260	0.0255102	NA		chrI	1450001	1460000	0.00729927
	chrIV	33205264	0.026148	0.682599		chrI	1460001	1470000	0.00787402
	chrIV	33205301	0.026148	0.510868		chrI	1470001	1480000	0.00636943
	chrIV	33205303	0.026148	0.77929		chrI	1480001	1490000	0.0209424
	chrIV	33205305	0.026148	0.264681		chrI	1490001	1500000	0.025
	chrIV	33205321	0.026148	0.36041		chrI	1500001	1510000	0.0434783
	chrIV	33205323	0.026148	0.825331		chrI	1510001	1520000	0.0240964
	chrIV	33205373	0.026148	NA		chrI	1520001	1530000	0.0245399
	chrIV	33205476	0.026148	0.146777		chrI	1530001	1540000	0.0118343
	chrIV	33205481	0.026148	0.235902		chrI	1540001	1550000	0.027972
	chrIV	33205550	0.026148	0.635404		chrI	1550001	1560000	0
	chrIV	33205564	0.026148	0.156763		chrI	1560001	1570000	0
	chrIV	33205582	0.026148	0.30434		chrI	1570001	1580000	0.00775194
	chrIV	33205625	0.026148	1.14619		chrI	1580001	1590000	0
	chrIV	33205647	0.026148	NA		chrI	1590001	1600000	0.015625
	chrIV	33205765	0.026148	1.15		chrI	1600001	1610000	0.0181818
	chrIV	33205916	0.026148	0.347756		chrI	1610001	1620000	0.0206897
	chrIV	33205925	0.026148	NA		chrI	1620001	1630000	0.00662252
	chrIV	33205974	0.026148	1.38552		chrI	1630001	1640000	0.0141509
	chrIV	33206071	0.026148	NA		chrI	1640001	1650000	0
	chrIV	33206241	0.0267857	1.48802		chrI	1650001	1660000	0.0227273
	chrIV	33206247	0.0267857	NA		chrI	1660001	1670000	0
	chrIV	33206250	0.0267857	0.211692		chrI	1670001	1680000	0.00625
	chrIV	33206251	0.0267857	0.275016		chrI	1680001	1690000	0.00564972
	chrIV	33206257	0.0267857	0.712122		chrI	1690001	1700000	0.0425532
	chrIV	33206261	0.0267857	1.04905		chrI	1700001	1710000	0.00555556
	chrIV	33206293	0.0267857	NA		chrI	1710001	1720000	0.0175439
	chrIV	33206327	0.0267857	1.13726		chrI	1720001	1730000	0.0322581
	chrIV	33206443	0.0267857	0.703467		chrI	1730001	1740000	0.0222222
	chrIV	33206465	0.0267857	0.314037		chrI	1740001	1750000	0.0394737
	chrIV	33206893	0.0267857	0.268017		chrI	1750001	1760000	0.0289855
	chrIV	33206960	0.0267857	0.523315		chrI	1760001	1770000	0.0206897
	chrIV	33206966	0.0267857	0.304563		chrI	1770001	1780000	0.00740741
	chrIV	33207026	0.0267857	NA		chrI	1780001	1790000	0
	chrIV	33207072	0.0267857	1.64336		chrI	1790001	1800000	0
	chrIV	33207159	0.0267857	NA		chrI	1800001	1810000	0.0273973
	chrIV	33207174	0.0267857	NA		chrI	1810001	1820000	0.04
	chrIV	33207178	0.0267857	0.328548		chrI	1820001	1830000	0
	chrIV	33207238	0.0267857	0.644391		chrI	1830001	1840000	0.0297619
	chrIV	33207252	0.0267857	NA		chrI	1840001	1850000	0
	chrIV	33207371	0.0267857	NA		chrI	1850001	1860000	0.0116959
	chrIV	33207578	0.0267857	NA		chrI	1860001	1870000	0.0275862
	chrIV	33207990	0.0267857	1.06873		chrI	1870001	1880000	0
	chrIV	33207992	0.0267857	NA		chrI	1880001	1890000	0
	chrIV	33208173	0.0299745	0.297921		chrI	1890001	1900000	0.0268817
	chrIV	33208237	0.0299745	NA		chrI	1900001	1910000	0
	chrIV	33208291	0.0299745	NA		chrI	1910001	1920000	0.016
	chrIV	33208380	0.0299745	0.992461		chrI	1920001	1930000	0
	chrIV	33208384	0.0306122	NA		chrI	1930001	1940000	0
	chrIV	33208445	0.0306122	0.955649		chrI	1940001	1950000	0
	chrIV	33208460	0.0306122	NA		chrI	1950001	1960000	0
	chrIV	33208464	0.0306122	0.626836		chrI	1960001	1970000	0
	chrIV	33208499	0.0299745	0.680431		chrI	1970001	1980000	0.0205479
	chrIV	33208539	0.0299745	NA		chrI	1980001	1990000	0.00617284
	chrIV	33208557	0.0293367	NA		chrI	1990001	2000000	0.0235294
	chrIV	33208616	0.0306122	0.319969		chrI	2000001	2010000	0.0347826
	chrIV	33208654	0.0306122	NA		chrI	2010001	2020000	0.0122699
	chrIV	33208673	0.0306122	NA		chrI	2020001	2030000	0.00588235
	chrIV	33208679	0.0344388	0.523839		chrI	2030001	2040000	0.0185185
	chrIV	33208811	0.0344388	0.107704		chrI	2040001	2050000	0.208092
	chrIV	33208886	0.0389031	0.494953		chrI	2050001	2060000	0.0365854
	chrIV	33208962	0.033801	NA		chrI	2060001	2070000	0.0289855
	chrIV	33209612	0.033801	NA		chrI	2070001	2080000	0.0294118
	chrIV	33209672	0.033801	0.452104		chrI	2080001	2090000	0
	chrIV	33209676	0.0331633	0.452104		chrI	2090001	2100000	0.00595238
	chrIV	33209759	0.0331633	1.18105		chrI	2100001	2110000	0.021978
	chrIV	33209777	0.0382653	0.675408		chrI	2110001	2120000	0.0215827
	chrIV	33209788	0.0395408	0.183911		chrI	2120001	2130000	0.0211268
	chrIV	33209789	0.0395408	0.183911		chrI	2130001	2140000	0
	chrIV	33209798	0.0395408	NA		chrI	2140001	2150000	0
	chrIV	33209909	0.0395408	1.50902		chrI	2150001	2160000	0
	chrIV	33209945	0.0516582	0.421266		chrI	2160001	2170000	0.0181818
	chrIV	33209987	0.0567602	0.542083		chrI	2170001	2180000	0.0588235
	chrIV	33210008	0.0561224	0.758696		chrI	2180001	2190000	0.0105263
	chrIV	33210018	0.0561224	0.450007		chrI	2190001	2200000	0
	chrIV	33210047	0.0561224	0.362386		chrI	2200001	2210000	0.0104712
	chrIV	33210141	0.0561224	0.460293		chrI	2210001	2220000	0.0140845
	chrIV	33210146	0.0561224	0.718976		chrI	2220001	2230000	0.00699301
	chrIV	33210164	0.0561224	0.521499		chrI	2230001	2240000	0.00609756
	chrIV	33210206	0.0561224	NA		chrI	2240001	2250000	0.0162162
	chrIV	33210210	0.0561224	0.746196		chrI	2250001	2260000	0.0176991
	chrIV	33210235	0.0561224	NA		chrI	2260001	2270000	0
	chrIV	33210237	0.0561224	0.131557		chrI	2270001	2280000	0.0112994
	chrIV	33210269	0.0561224	0.858094		chrI	2280001	2290000	0.0151515
	chrIV	33210328	0.0561224	0.134575		chrI	2290001	2300000	0.0230769
	chrIV	33210332	0.0554847	0.134575		chrI	2300001	2310000	0
	chrIV	33210336	0.0491071	NA		chrI	2310001	2320000	0.0229885
	chrIV	33210509	0.0491071	0.534655		chrI	2320001	2330000	0.00704225
	chrIV	33210616	0.0491071	0.414078		chrI	2330001	2340000	0.0445545
	chrIV	33210623	0.0491071	NA		chrI	2340001	2350000	0
	chrIV	33210842	0.0491071	0.686328		chrI	2350001	2360000	0.015873
	chrIV	33211116	0.0491071	NA		chrI	2360001	2370000	0
	chrIV	33211146	0.0491071	0.991209		chrI	2370001	2380000	0.00704225
	chrIV	33211248	0.0484694	0.291491		chrI	2380001	2390000	0.0166667
	chrIV	33211249	0.0484694	0.703955		chrI	2390001	2400000	0.0248447
	chrIV	33211257	0.0382653	1.24295		chrI	2400001	2410000	0.04375
	chrIV	33211266	0.0382653	0.502086		chrI	2410001	2420000	0.034965
	chrIV	33211269	0.0382653	NA		chrI	2420001	2430000	0.00877193
	chrIV	33211332	0.0382653	0.136454		chrI	2430001	2440000	0.0112994
	chrIV	33211344	0.0382653	0.336935		chrI	2440001	2450000	0.0182927
	chrIV	33211403	0.0382653	1.02311		chrI	2450001	2460000	0.0116279
	chrIV	33211413	0.0382653	1.08117		chrI	2460001	2470000	0
	chrIV	33211537	0.0382653	NA		chrI	2470001	2480000	0.0224719
	chrIV	33211705	0.0382653	0.337141		chrI	2480001	2490000	0.00581395
	chrIV	33211743	0.0382653	NA		chrI	2490001	2500000	0.00512821
	chrIV	33211750	0.0382653	0.669314		chrI	2500001	2510000	0.0447761
	chrIV	33211789	0.0382653	0.34776		chrI	2510001	2520000	0.0108696
	chrIV	33211810	0.0382653	1.10592		chrI	2520001	2530000	0.00666667
	chrIV	33212003	0.0382653	0.232677		chrI	2530001	2540000	0.010929
	chrIV	33212063	0.0382653	0.0604002		chrI	2540001	2550000	0.0266667
	chrIV	33212126	0.0382653	1.18998		chrI	2550001	2560000	0
	chrIV	33212151	0.0382653	NA		chrI	2560001	2570000	0.0211268
	chrIV	33212165	0.0382653	0.423871		chrI	2570001	2580000	0.016129
	chrIV	33212193	0.033801	0.986209		chrI	2580001	2590000	0
	chrIV	33212216	0.033801	0.887965		chrI	2590001	2600000	0.00840336
	chrIV	33212239	0.033801	0.363056		chrI	2600001	2610000	0.028169
	chrIV	33212266	0.033801	1.0866		chrI	2610001	2620000	0
	chrIV	33212277	0.0420918	1.0096		chrI	2620001	2630000	0.0416667
	chrIV	33212372	0.0420918	1.46776		chrI	2630001	2640000	0.00925926
	chrIV	33212413	0.0420918	0.687097		chrI	2640001	2650000	0.00628931
	chrIV	33212449	0.0369898	0.00193209		chrI	2650001	2660000	0.015873
	chrIV	33212454	0.0369898	0.346805		chrI	2660001	2670000	0.0267857
	chrIV	33212456	0.0369898	NA		chrI	2670001	2680000	0.00666667
	chrIV	33212461	0.0369898	0.334252		chrI	2680001	2690000	0.0202703
	chrIV	33212640	0.0369898	NA		chrI	2690001	2700000	0.00657895
	chrIV	33212668	0.0369898	0.888513		chrI	2700001	2710000	0
	chrIV	33212686	0.0369898	0.897013		chrI	2710001	2720000	0
	chrIV	33212690	0.0369898	0.926469		chrI	2720001	2730000	0.00617284
	chrIV	33212691	0.0369898	0.926469		chrI	2730001	2740000	0.013245
	chrIV	33212692	0.0369898	0.926469		chrI	2740001	2750000	0.0070922
	chrIV	33212759	0.0369898	NA		chrI	2750001	2760000	0.00921659
	chrIV	33212848	0.0369898	NA		chrI	2760001	2770000	0.0283688
	chrIV	33212850	0.0369898	0.0109336		chrI	2770001	2780000	0.00628931
	chrIV	33212875	0.0369898	NA		chrI	2780001	2790000	0
	chrIV	33213001	0.0369898	1.06062		chrI	2790001	2800000	0
	chrIV	33213034	0.0369898	0.0711006		chrI	2800001	2810000	0
	chrIV	33213048	0.0369898	0.824609		chrI	2810001	2820000	0.0108108
	chrIV	33213053	0.0369898	2.04598		chrI	2820001	2830000	0.01
	chrIV	33213131	0.0325255	1.1745		chrI	2830001	2840000	0.00515464
	chrIV	33213288	0.0325255	0.375329		chrI	2840001	2850000	0.0176991
	chrIV	33213363	0.0325255	0.642885		chrI	2850001	2860000	0
	chrIV	33213388	0.0318878	1.30646		chrI	2860001	2870000	0
	chrIV	33213396	0.0325255	2.06772		chrI	2870001	2880000	0
	chrIV	33213401	0.0325255	NA		chrI	2880001	2890000	0.0222222
	chrIV	33213421	0.0325255	0.569741		chrI	2890001	2900000	0.0208333
	chrIV	33213439	0.0325255	0.983508		chrI	2900001	2910000	0.0107527
	chrIV	33213459	0.0325255	0.466267		chrI	2910001	2920000	0
	chrIV	33213472	0.0325255	1.14519		chrI	2920001	2930000	0.0184332
	chrIV	33213486	0.0331633	0.956087		chrI	2930001	2940000	0
	chrIV	33213499	0.0331633	0.758997		chrI	2940001	2950000	0.00411523
	chrIV	33213552	0.0331633	0.0058838		chrI	2950001	2960000	0.0110497
	chrIV	33213585	0.0293367	NA		chrI	2960001	2970000	0.0175439
	chrIV	33213612	0.0293367	0.747213		chrI	2970001	2980000	0
	chrIV	33213765	0.0293367	NA		chrI	2980001	2990000	0.00578035
	chrIV	33213807	0.0299745	NA		chrI	2990001	3000000	0.0165746
	chrIV	33213833	0.0267857	0.463661		chrI	3000001	3010000	0.00555556
	chrIV	33213844	0.0274235	1.27563		chrI	3010001	3020000	0
	chrIV	33213860	0.0274235	1.3208		chrI	3020001	3030000	0.00956938
	chrIV	33213969	0.0274235	0.03097		chrI	3030001	3040000	0.00823045
	chrIV	33214059	0.0306122	1.12213		chrI	3040001	3050000	0.00520833
	chrIV	33214073	0.0274235	0.743865		chrI	3050001	3060000	0.0192308
	chrIV	33214114	0.0274235	NA		chrI	3060001	3070000	0.00473934
	chrIV	33214346	0.0274235	1.03469		chrI	3070001	3080000	0.00606061
	chrIV	33214371	0.0274235	1.94772		chrI	3080001	3090000	0.0167598
	chrIV	33214378	0.0274235	0.914625		chrI	3090001	3100000	0
	chrIV	33214441	0.0274235	0.554881		chrI	3100001	3110000	0.0143885
	chrIV	33214443	0.0274235	0.554881		chrI	3110001	3120000	0.0168067
	chrIV	33214447	0.0267857	0.104385		chrI	3120001	3130000	0.0178571
	chrIV	33214458	0.0267857	1.02715		chrI	3130001	3140000	0.0271739
	chrIV	33214697	0.0267857	0.440999		chrI	3140001	3150000	0.0104167
	chrIV	33214874	0.0267857	0.0768131		chrI	3150001	3160000	0
	chrIV	33214949	0.0267857	0.972163		chrI	3160001	3170000	0
	chrIV	33215030	0.0267857	0.597162		chrI	3170001	3180000	0.03
	chrIV	33215042	0.0267857	1.28525		chrI	3180001	3190000	0.0105263
	chrIV	33215072	0.026148	0.759629		chrI	3190001	3200000	0
	chrIV	33215117	0.026148	NA		chrI	3200001	3210000	0
	chrIV	33215118	0.026148	NA		chrI	3210001	3220000	0
	chrIV	33215168	0.026148	1.4771		chrI	3220001	3230000	0.0159574
	chrIV	33215249	0.026148	0.181028		chrI	3230001	3240000	0
	chrIV	33215257	0.026148	NA		chrI	3240001	3250000	0
	chrIV	33215262	0.026148	1.53535		chrI	3250001	3260000	0
	chrIV	33215293	0.0255102	0.631044		chrI	3260001	3270000	0.013986
	chrIV	33215324	0.0255102	NA		chrI	3270001	3280000	0.0210526
	chrIV	33215328	0.0255102	0.799834		chrI	3280001	3290000	0.013986
	chrIV	33215350	0.0255102	0.933371		chrI	3290001	3300000	0.0397727
	chrIV	33215356	0.0255102	0.423241		chrI	3300001	3310000	0.0297619
	chrIV	33215381	0.0255102	0.910047		chrI	3310001	3320000	0.028777
	chrIV	33215388	0.0255102	NA		chrI	3320001	3330000	0.010989
	chrIV	33215413	0.0229592	0.336663		chrI	3330001	3340000	0.00584795
	chrIV	33215588	0.0229592	NA		chrI	3340001	3350000	0.00746269
	chrIV	33215638	0.0229592	0.130979		chrI	3350001	3360000	0.0105263
	chrIV	33215655	0.0229592	NA		chrI	3360001	3370000	0.00952381
	chrIV	33215791	0.0229592	0.405855		chrI	3370001	3380000	NA
	chrIV	33215828	0.0229592	0.372511		chrI	3380001	3390000	0.030303
	chrIV	33215902	0.0229592	0.0108869		chrI	3390001	3400000	NA
	chrIV	33216059	0.0229592	NA		chrI	3400001	3410000	0
	chrIV	33216072	0.0229592	0.103628		chrI	3410001	3420000	0.0333333
	chrIV	33216603	0.0229592	0.760325		chrI	3420001	3430000	0.0555556
	chrIV	33216604	0.0235969	0.215968		chrI	3430001	3440000	0
	chrIV	33216632	0.026148	0.952673		chrI	3440001	3450000	0.181818
	chrIV	33216638	0.0235969	NA		chrI	3450001	3460000	0.0833333
	chrIV	33216656	0.0235969	0.106008		chrI	3460001	3470000	0
	chrIV	33216658	0.0229592	0.106008		chrI	3470001	3480000	0
	chrIV	33216710	0.0229592	0.267423		chrI	3480001	3490000	0.0144928
	chrIV	33216752	0.0229592	0.499904		chrI	3490001	3500000	0.0133333
	chrIV	33216753	0.0229592	0.499904		chrI	3500001	3510000	0.016
	chrIV	33216757	0.0229592	1.1659		chrI	3510001	3520000	0.0227273
	chrIV	33216765	0.0229592	0.28969		chrI	3520001	3530000	0.0393701
	chrIV	33216766	0.0229592	0.91352		chrI	3530001	3540000	0.0229008
	chrIV	33216772	0.0229592	0.91352		chrI	3540001	3550000	0.00490196
	chrIV	33216877	0.0223214	1.24498		chrI	3550001	3560000	0
	chrIV	33217139	0.0223214	0.192917		chrI	3560001	3570000	0.00671141
	chrIV	33217158	0.0229592	1.21397		chrI	3570001	3580000	0
	chrIV	33217393	0.0235969	NA		chrI	3580001	3590000	0.0387097
	chrIV	33217414	0.0235969	1.10311		chrI	3590001	3600000	0.017341
	chrIV	33217427	0.0235969	1.46407		chrI	3600001	3610000	0.0507246
	chrIV	33217459	0.0235969	0.304017		chrI	3610001	3620000	0.108333
	chrIV	33217521	0.0235969	0.681772		chrI	3620001	3630000	0.0322581
	chrIV	33218014	0.0235969	0.546497		chrI	3630001	3640000	0.0473373
	chrIV	33218139	0.0242347	0.809909		chrI	3640001	3650000	0.0458015
	chrIV	33218222	0.0242347	0.711138		chrI	3650001	3660000	0.0347222
	chrIV	33218284	0.0242347	NA		chrI	3660001	3670000	0.00719424
	chrIV	33218455	0.0242347	0.718028		chrI	3670001	3680000	0.0714286
	chrIV	33218587	0.0242347	NA		chrI	3680001	3690000	0.00662252
	chrIV	33218629	0.0242347	0.243839		chrI	3690001	3700000	0.030303
	chrIV	33218663	0.0242347	0.326688		chrI	3700001	3710000	0.0152672
	chrIV	33218675	0.0242347	NA		chrI	3710001	3720000	0.032
	chrIV	33218698	0.0223214	0.798489		chrI	3720001	3730000	0.0684211
	chrIV	33218730	0.0216837	1.19283		chrI	3730001	3740000	0.030303
	chrIV	33218734	0.0216837	1.19283		chrI	3740001	3750000	0.0434783
	chrIV	33218744	0.0223214	NA		chrI	3750001	3760000	0.0126582
	chrIV	33218749	0.0223214	0.261944		chrI	3760001	3770000	0.05
	chrIV	33218755	0.0223214	1.26846		chrI	3770001	3780000	0.0308642
	chrIV	33218756	0.0223214	NA		chrI	3780001	3790000	0
	chrIV	33218764	0.0223214	0.896427		chrI	3790001	3800000	0.0116959
	chrIV	33218781	0.0223214	0.539006		chrI	3800001	3810000	0.0174419
	chrIV	33218887	0.0248724	0.968663		chrI	3810001	3820000	0.00657895
	chrIV	33218896	0.0248724	0.109659		chrI	3820001	3830000	0.00680272
	chrIV	33219106	0.0248724	NA		chrI	3830001	3840000	0.0127389
	chrIV	33219144	0.0248724	1.25884		chrI	3840001	3850000	0.0289855
	chrIV	33219209	0.0280612	0.402922		chrI	3850001	3860000	0.0131579
	chrIV	33219244	0.0280612	1.07667		chrI	3860001	3870000	0.0241935
	chrIV	33219246	0.0280612	1.07667		chrI	3870001	3880000	0.010929
	chrIV	33219273	0.0280612	1.42562		chrI	3880001	3890000	0.00613497
	chrIV	33219317	0.0280612	2.36124		chrI	3890001	3900000	0
	chrIV	33219323	0.0280612	0.362314		chrI	3900001	3910000	0
	chrIV	33219351	0.0280612	NA		chrI	3910001	3920000	0
	chrIV	33219398	0.0280612	0.526529		chrI	3920001	3930000	0.0169492
	chrIV	33219590	0.0280612	1.06915		chrI	3930001	3940000	0.0163934
	chrIV	33219965	0.0280612	0.952868		chrI	3940001	3950000	0.008
	chrIV	33219968	0.0280612	1.15705		chrI	3950001	3960000	0
	chrIV	33219987	0.0280612	0.435507		chrI	3960001	3970000	0.00869565
	chrIV	33219991	0.0280612	0.933248		chrI	3970001	3980000	0
	chrIV	33220006	0.0280612	0.237999		chrI	3980001	3990000	0.048
	chrIV	33220016	0.0280612	0.67713		chrI	3990001	4000000	0.039604
	chrIV	33220056	0.0280612	NA		chrI	4000001	4010000	0.0296296
	chrIV	33220087	0.0280612	NA		chrI	4010001	4020000	0.0769231
	chrIV	33220124	0.0280612	0.218543		chrI	4020001	4030000	0.0375
	chrIV	33220125	0.0280612	0.218543		chrI	4030001	4040000	0.0406504
	chrIV	33220197	0.0280612	0.510711		chrI	4040001	4050000	0.038835
	chrIV	33220223	0.0280612	2.1856		chrI	4050001	4060000	0
	chrIV	33220300	0.0280612	1.07568		chrI	4060001	4070000	0
	chrIV	33220320	0.0280612	NA		chrI	4070001	4080000	0
	chrIV	33220338	0.0280612	0.261038		chrI	4080001	4090000	0
	chrIV	33220357	0.0280612	0.0365405		chrI	4090001	4100000	0.0454545
	chrIV	33220373	0.0280612	0.188662		chrI	4100001	4110000	0
	chrIV	33220391	0.0280612	0.183853		chrI	4110001	4120000	0
	chrIV	33220407	0.0280612	1.0785		chrI	4120001	4130000	0
	chrIV	33220412	0.0280612	0.677201		chrI	4130001	4140000	0
	chrIV	33220433	0.0280612	0.410298		chrI	4140001	4150000	0.015873
	chrIV	33220458	0.0280612	0.630794		chrI	4150001	4160000	0.00961538
	chrIV	33220463	0.0280612	0.624989		chrI	4160001	4170000	0.015748
	chrIV	33220486	0.0280612	NA		chrI	4170001	4180000	0.0957447
	chrIV	33220498	0.0280612	0.36159		chrI	4180001	4190000	0.0977444
	chrIV	33220547	0.0280612	NA		chrI	4190001	4200000	0.0470588
	chrIV	33220665	0.0280612	NA		chrI	4200001	4210000	0
	chrIV	33220682	0.0280612	0.236079		chrI	4210001	4220000	0
	chrIV	33220795	0.0280612	1.66899		chrI	4220001	4230000	0.026087
	chrIV	33220846	0.0280612	0.850589		chrI	4230001	4240000	0.0300752
	chrIV	33220864	0.0280612	NA		chrI	4240001	4250000	0.00826446
	chrIV	33220924	0.0280612	0.768511		chrI	4250001	4260000	0.0116279
	chrIV	33220936	0.0280612	NA		chrI	4260001	4270000	0.00680272
	chrIV	33220954	0.0280612	0.982908		chrI	4270001	4280000	0
	chrIV	33220988	0.0280612	0.662358		chrI	4280001	4290000	0
	chrIV	33221031	0.028699	0.0519638		chrI	4290001	4300000	0
	chrIV	33221042	0.0293367	NA		chrI	4300001	4310000	0.0166667
	chrIV	33221076	0.0293367	0.883826		chrI	4310001	4320000	0.0277778
	chrIV	33221139	0.0293367	NA		chrI	4320001	4330000	0.0793651
	chrIV	33221265	0.0293367	1.50165		chrI	4330001	4340000	0
	chrIV	33221266	0.0299745	0.0573814		chrI	4340001	4350000	0.0176991
	chrIV	33221458	0.0267857	0.143166		chrI	4350001	4360000	0.0172414
	chrIV	33221502	0.0267857	0.825786		chrI	4360001	4370000	0.0215827
	chrIV	33221512	0.0267857	0.73029		chrI	4370001	4380000	0.0142857
	chrIV	33221532	0.0267857	0.404495		chrI	4380001	4390000	0
	chrIV	33221568	0.0267857	0.473462		chrI	4390001	4400000	0.00719424
	chrIV	33221634	0.0267857	NA		chrI	4400001	4410000	0.0145985
	chrIV	33221652	0.0267857	NA		chrI	4410001	4420000	0.0315789
	chrIV	33221667	0.0267857	0.193315		chrI	4420001	4430000	0.0551181
	chrIV	33221794	0.0267857	0.740325		chrI	4430001	4440000	0.0133333
	chrIV	33221802	0.0267857	0.862406		chrI	4440001	4450000	0.0108696
	chrIV	33221861	0.0267857	0.673253		chrI	4450001	4460000	0.0357143
	chrIV	33221865	0.0267857	1.41718		chrI	4460001	4470000	0.0299401
	chrIV	33221884	0.0267857	NA		chrI	4470001	4480000	0.015873
	chrIV	33222077	0.0267857	0.270049		chrI	4480001	4490000	0
	chrIV	33222084	0.0267857	0.499903		chrI	4490001	4500000	0
	chrIV	33222166	0.0267857	0.499903		chrI	4500001	4510000	0.0425532
	chrIV	33222268	0.0274235	NA		chrI	4510001	4520000	0
	chrIV	33222316	0.033801	0.409709		chrI	4520001	4530000	0.0529801
	chrIV	33222345	0.0389031	0.318076		chrI	4530001	4540000	0.016129
	chrIV	33222546	0.0389031	NA		chrI	4540001	4550000	0.0142857
	chrIV	33222640	0.0350765	0.889995		chrI	4550001	4560000	0.0114943
	chrIV	33222643	0.0357143	0.446629		chrI	4560001	4570000	0.0119048
	chrIV	33222663	0.0357143	0.119744		chrI	4570001	4580000	0.0266667
	chrIV	33222666	0.0350765	1.17564		chrI	4580001	4590000	0.07
	chrIV	33222761	0.0350765	0.0903396		chrI	4590001	4600000	0.0208333
	chrIV	33222783	0.0350765	0.350961		chrI	4600001	4610000	0.0123457
	chrIV	33222814	0.0350765	1.49731		chrI	4610001	4620000	0.0238095
	chrIV	33222857	0.0350765	0.0915258		chrI	4620001	4630000	0
	chrIV	33222859	0.0350765	0.319466		chrI	4630001	4640000	0.0175439
	chrIV	33222922	0.0350765	0.333101		chrI	4640001	4650000	0.0196078
	chrIV	33222923	0.0350765	0.460202		chrI	4650001	4660000	0
	chrIV	33223285	0.0350765	0.842184		chrI	4660001	4670000	0
	chrIV	33223478	0.0350765	0.350205		chrI	4670001	4680000	0.0188679
	chrIV	33223613	0.0344388	0.804166		chrI	4680001	4690000	0.025974
	chrIV	33223701	0.0344388	0.47191		chrI	4690001	4700000	0.015873
	chrIV	33223723	0.0357143	0.821677		chrI	4700001	4710000	0.0454545
	chrIV	33223728	0.0357143	0.211535		chrI	4710001	4720000	0.100775
	chrIV	33223745	0.0344388	NA		chrI	4720001	4730000	0
	chrIV	33223747	0.0344388	1.54223		chrI	4730001	4740000	0
	chrIV	33223773	0.0299745	NA		chrI	4740001	4750000	0
	chrIV	33223806	0.0299745	0.278617		chrI	4750001	4760000	0
	chrIV	33224036	0.0299745	1.80542		chrI	4760001	4770000	0.0188679
	chrIV	33224057	0.0299745	0.184175		chrI	4770001	4780000	0.0113636
	chrIV	33224376	0.0299745	1.03039		chrI	4780001	4790000	0
	chrIV	33224412	0.0299745	0.16583		chrI	4790001	4800000	0.025
	chrIV	33224473	0.0299745	0.682508		chrI	4800001	4810000	0.0542636
	chrIV	33224707	0.0299745	0.557298		chrI	4810001	4820000	0.0737705
	chrIV	33224774	0.0299745	0.836481		chrI	4820001	4830000	0.0212766
	chrIV	33224804	0.0299745	1.47864		chrI	4830001	4840000	0
	chrIV	33224858	0.0299745	NA		chrI	4840001	4850000	0.03
	chrIV	33224862	0.0299745	1.0731		chrI	4850001	4860000	0.010989
	chrIV	33224899	0.0248724	0.498104		chrI	4860001	4870000	0.0657895
	chrIV	33224900	0.0248724	NA		chrI	4870001	4880000	0.0224719
	chrIV	33224919	0.0248724	NA		chrI	4880001	4890000	0
	chrIV	33224926	0.0248724	0.637882		chrI	4890001	4900000	0.021978
	chrIV	33224938	0.0248724	NA		chrI	4900001	4910000	0.0393258
	chrIV	33225042	0.0248724	0.94365		chrI	4910001	4920000	0.0142857
	chrIV	33225068	0.0248724	0.236252		chrI	4920001	4930000	0.0258065
	chrIV	33225209	0.0248724	1.01575		chrI	4930001	4940000	0.0126582
	chrIV	33225346	0.0248724	0.203824		chrI	4940001	4950000	0.0420168
	chrIV	33225385	0.0248724	1.08786		chrI	4950001	4960000	0
	chrIV	33225506	0.0248724	2.25723		chrI	4960001	4970000	0.0234375
	chrIV	33225515	0.0248724	0.584149		chrI	4970001	4980000	0
	chrIV	33225516	0.0255102	0.584149		chrI	4980001	4990000	0
	chrIV	33225520	0.0255102	1.50885		chrI	4990001	5000000	0.0163934
	chrIV	33225626	0.0255102	0.165755		chrI	5000001	5010000	0.0116959
	chrIV	33225644	0.0255102	0.502096		chrI	5010001	5020000	0.0333333
	chrIV	33225646	0.0255102	0.502096		chrI	5020001	5030000	0.0198675
	chrIV	33225671	0.0255102	1.00724		chrI	5030001	5040000	0.0236686
	chrIV	33225678	0.0248724	0.354776		chrI	5040001	5050000	0.039548
	chrIV	33225696	0.0248724	NA		chrI	5050001	5060000	0.00719424
	chrIV	33225701	0.0242347	0.850729		chrI	5060001	5070000	0.0129032
	chrIV	33225711	0.0235969	0.269284		chrI	5070001	5080000	0.033557
	chrIV	33225755	0.0235969	NA		chrI	5080001	5090000	0.0561798
	chrIV	33225906	0.0235969	NA		chrI	5090001	5100000	0.126582
	chrIV	33226089	0.0235969	NA		chrI	5100001	5110000	0.0120482
	chrIV	33226290	0.0235969	0.574439		chrI	5110001	5120000	0.0408163
	chrIV	33226386	0.0235969	NA		chrI	5120001	5130000	0
	chrIV	33226443	0.026148	0.810706		chrI	5130001	5140000	0
	chrIV	33226503	0.026148	0.706309		chrI	5140001	5150000	0
	chrIV	33226512	0.026148	0.925481		chrI	5150001	5160000	0.0747664
	chrIV	33226578	0.0235969	0.932655		chrI	5160001	5170000	0.0444444
	chrIV	33226615	0.0235969	0.388603		chrI	5170001	5180000	0.0444444
	chrIV	33226622	0.0235969	0.420772		chrI	5180001	5190000	0.0151515
	chrIV	33226654	0.0229592	0.661773		chrI	5190001	5200000	0
	chrIV	33226704	0.0229592	0.168031		chrI	5200001	5210000	0
	chrIV	33226721	0.0229592	0.631477		chrI	5210001	5220000	0.0471698
	chrIV	33226994	0.0229592	NA		chrI	5220001	5230000	0.00793651
	chrIV	33226998	0.0229592	0.525735		chrI	5230001	5240000	0.00934579
	chrIV	33227260	0.0229592	NA		chrI	5240001	5250000	0.00961538
	chrIV	33227370	0.0235969	0.188799		chrI	5250001	5260000	0.018018
	chrIV	33227376	0.0235969	NA		chrI	5260001	5270000	0.0150376
	chrIV	33227538	0.0235969	0.0322549		chrI	5270001	5280000	0.016129
	chrIV	33227711	0.0235969	NA		chrI	5280001	5290000	0.0315789
	chrIV	33227715	0.0235969	NA		chrI	5290001	5300000	0.026087
	chrIV	33227720	0.0229592	0.301697		chrI	5300001	5310000	0.0214286
	chrIV	33227721	0.0229592	0.304661		chrI	5310001	5320000	0.017094
	chrIV	33227755	0.0229592	0.697399		chrI	5320001	5330000	0.02
	chrIV	33227982	0.0229592	NA		chrI	5330001	5340000	0.0126582
	chrIV	33227996	0.0229592	NA		chrI	5340001	5350000	0.02
	chrIV	33228047	0.0229592	NA		chrI	5350001	5360000	0
	chrIV	33228139	0.0229592	0.207159		chrI	5360001	5370000	0
	chrIV	33228204	0.0229592	0.120626		chrI	5370001	5380000	0
	chrIV	33228271	0.0229592	NA		chrI	5380001	5390000	0.0208333
	chrIV	33228355	0.0229592	NA		chrI	5390001	5400000	0.0327869
	chrIV	33228362	0.0223214	1.25339		chrI	5400001	5410000	0.0103093
	chrIV	33228382	0.0223214	1.33905		chrI	5410001	5420000	0
	chrIV	33228484	0.0223214	NA		chrI	5420001	5430000	0
	chrIV	33228523	0.0223214	1.51687		chrI	5430001	5440000	0.06
	chrIV	33228582	0.0223214	0.111979		chrI	5440001	5450000	0.03125
	chrIV	33228621	0.0223214	1.37311		chrI	5450001	5460000	0.028169
	chrIV	33228630	0.0223214	0.294882		chrI	5460001	5470000	0.0638298
	chrIV	33228675	0.0223214	1.03258		chrI	5470001	5480000	0.0545455
	chrIV	33228693	0.0223214	NA		chrI	5480001	5490000	0
	chrIV	33228699	0.0223214	NA		chrI	5490001	5500000	0.0363636
	chrIV	33228732	0.0223214	NA		chrI	5500001	5510000	0.121622
	chrIV	33228762	0.0223214	NA		chrI	5510001	5520000	0.0169492
	chrIV	33228768	0.0223214	0.181108		chrI	5520001	5530000	0
	chrIV	33228799	0.0223214	0.792809		chrI	5530001	5540000	0.00892857
	chrIV	33228823	0.0223214	0.35206		chrI	5540001	5550000	0.0631579
	chrIV	33229016	0.0223214	0.245948		chrI	5550001	5560000	0.0208333
	chrIV	33229241	0.0223214	1.63901		chrI	5560001	5570000	0
	chrIV	33229242	0.0223214	0.266692		chrI	5570001	5580000	0
	chrIV	33229244	0.0223214	0.224494		chrI	5580001	5590000	0
	chrIV	33229345	0.0223214	0.71682		chrI	5590001	5600000	0.0740741
	chrIV	33229347	0.0223214	0.696738		chrI	5600001	5610000	0
	chrIV	33229571	0.0223214	0.115705		chrI	5610001	5620000	0
	chrIV	33229590	0.0223214	NA		chrI	5620001	5630000	0
	chrIV	33229741	0.0223214	0.153042		chrI	5630001	5640000	0.0227273
	chrIV	33229780	0.0223214	1.62816		chrI	5640001	5650000	0
	chrIV	33229805	0.0223214	NA		chrI	5650001	5660000	0
	chrIV	33229987	0.0223214	0.511483		chrI	5660001	5670000	0
	chrIV	33230011	0.0223214	0.964395		chrI	5670001	5680000	0
	chrIV	33230053	0.0223214	0.43042		chrI	5680001	5690000	0.0384615
	chrIV	33230062	0.0223214	0.597885		chrI	5690001	5700000	0
	chrIV	33230070	0.0223214	1.30217		chrI	5700001	5710000	0
	chrIV	33230080	0.0223214	0.278973		chrI	5710001	5720000	0.037037
	chrIV	33230197	0.0223214	0.597422		chrI	5720001	5730000	0.0526316
	chrIV	33230213	0.0223214	0.219801		chrI	5730001	5740000	0.333333
	chrIV	33230906	0.0223214	0.13323		chrI	5740001	5750000	0.229508
	chrIV	33230917	0.0229592	0.00463976		chrI	5750001	5760000	0.2
	chrIV	33230959	0.0229592	1.78256		chrI	5760001	5770000	0.134328
	chrIV	33230989	0.0229592	0.150341		chrI	5770001	5780000	0.0263158
	chrIV	33231009	0.0229592	NA		chrI	5780001	5790000	0.0533333
	chrIV	33231039	0.0229592	0.593773		chrI	5790001	5800000	0
	chrIV	33231048	0.0229592	NA		chrI	5800001	5810000	0
	chrIV	33231201	0.0229592	NA		chrI	5810001	5820000	0.0175439
	chrIV	33231249	0.0229592	NA		chrI	5820001	5830000	0.015873
	chrIV	33231266	0.0229592	0.622583		chrI	5830001	5840000	0.0078125
	chrIV	33231629	0.0229592	NA		chrI	5840001	5850000	0.029703
	chrIV	33231643	0.0235969	NA		chrI	5850001	5860000	0.0121951
	chrIV	33231662	0.0235969	0.429358		chrI	5860001	5870000	0
	chrIV	33231679	0.0242347	0.986988		chrI	5870001	5880000	0
	chrIV	33231703	0.0242347	NA		chrI	5880001	5890000	0.0693069
	chrIV	33231708	0.0242347	0.807711		chrI	5890001	5900000	0.0175439
	chrIV	33231713	0.0242347	NA		chrI	5900001	5910000	0
	chrIV	33231730	0.0235969	0.326289		chrI	5910001	5920000	0.0217391
	chrIV	33231748	0.0235969	0.920808		chrI	5920001	5930000	0
	chrIV	33231760	0.0235969	1.23791		chrI	5930001	5940000	0.0121951
	chrIV	33231761	0.0229592	0.0827799		chrI	5940001	5950000	0
	chrIV	33231762	0.0229592	0.0827799		chrI	5950001	5960000	0
	chrIV	33231949	0.0229592	0.135732		chrI	5960001	5970000	0
	chrIV	33232106	0.0229592	1.14572		chrI	5970001	5980000	0.0232558
	chrIV	33232111	0.0229592	0.0878091		chrI	5980001	5990000	0.0314961
	chrIV	33232145	0.0235969	1.18112		chrI	5990001	6000000	0.0698925
	chrIV	33232146	0.0235969	0.145251		chrI	6000001	6010000	0.0993377
	chrIV	33232213	0.0235969	0.535952		chrI	6010001	6020000	0.0917431
	chrIV	33232214	0.0235969	0.732788		chrI	6020001	6030000	0.561644
	chrIV	33232266	0.0235969	0.170068		chrI	6030001	6040000	0.494253
	chrIV	33232284	0.0235969	NA		chrI	6040001	6050000	0.3
	chrIV	33232290	0.0235969	0.904615		chrI	6050001	6060000	0.203704
	chrIV	33232300	0.0235969	1.02844		chrI	6060001	6070000	0.451613
	chrIV	33232353	0.0235969	0.260745		chrI	6070001	6080000	0.264151
	chrIV	33232396	0.0235969	NA		chrI	6080001	6090000	0.0918367
	chrIV	33232508	0.0235969	NA		chrI	6090001	6100000	0
	chrIV	33232560	0.0235969	NA		chrI	6100001	6110000	0
	chrIV	33232794	0.0235969	NA		chrI	6110001	6120000	0.0277778
	chrIV	33232876	0.0235969	NA		chrI	6120001	6130000	0.036036
	chrIV	33232942	0.0235969	0.608268		chrI	6130001	6140000	0.0106383
	chrIV	33232964	0.0235969	0.221089		chrI	6140001	6150000	0.0175439
	chrIV	33232991	0.0235969	0.192463		chrI	6150001	6160000	0.0818182
	chrIV	33233044	0.0235969	0.530253		chrI	6160001	6170000	0.0206186
	chrIV	33233562	0.0235969	NA		chrI	6170001	6180000	0
	chrIV	33233586	0.0235969	NA		chrI	6180001	6190000	0.0322581
	chrIV	33234487	0.0235969	0.014138		chrI	6190001	6200000	0.0649351
	chrIV	33234519	0.0235969	0.014138		chrI	6200001	6210000	0.0315789
	chrIV	33234540	0.0229592	0.547143		chrI	6210001	6220000	0.0394737
	chrIV	33234570	0.0229592	0.631455		chrI	6220001	6230000	0.0338983
	chrIV	33234598	0.0229592	NA		chrI	6230001	6240000	0.025
	chrIV	33234605	0.0229592	0.499844		chrI	6240001	6250000	0.0384615
	chrIV	33234650	0.0229592	0.400304		chrI	6250001	6260000	0.0714286
	chrIV	33234677	0.0229592	1.55241		chrI	6260001	6270000	0.0333333
	chrIV	33234679	0.0229592	NA		chrI	6270001	6280000	0.205128
	chrIV	33234687	0.0229592	NA		chrI	6280001	6290000	0.0634921
	chrIV	33234698	0.0229592	NA		chrI	6290001	6300000	0.0649351
	chrIV	33234710	0.0229592	0.311051		chrI	6300001	6310000	0.256757
	chrIV	33234728	0.0229592	NA		chrI	6310001	6320000	0.114754
	chrIV	33234776	0.0229592	0.153484		chrI	6320001	6330000	0.012987
	chrIV	33234807	0.0235969	NA		chrI	6330001	6340000	0.031746
	chrIV	33234818	0.0235969	0.526022		chrI	6340001	6350000	0.0232558
	chrIV	33234860	0.0235969	1.11369		chrI	6350001	6360000	0.0142857
	chrIV	33234925	0.0235969	1.81204		chrI	6360001	6370000	0.0204082
	chrIV	33234949	0.0235969	0.906775		chrI	6370001	6380000	0.0288462
	chrIV	33234956	0.0235969	0.874752		chrI	6380001	6390000	0
	chrIV	33235009	0.0235969	0.925035		chrI	6390001	6400000	0.0232558
	chrIV	33235035	0.0235969	0.682886		chrI	6400001	6410000	0.0375
	chrIV	33235036	0.0235969	1.31629		chrI	6410001	6420000	0
	chrIV	33235076	0.0235969	0.641566		chrI	6420001	6430000	0.0188679
	chrIV	33235148	0.0235969	0.614667		chrI	6430001	6440000	0
	chrIV	33235185	0.0235969	1.80451		chrI	6440001	6450000	0.109756
	chrIV	33235194	0.0235969	NA		chrI	6450001	6460000	0.0956522
	chrIV	33235216	0.0235969	0.904029		chrI	6460001	6470000	0.28125
	chrIV	33235217	0.0235969	0.400151		chrI	6470001	6480000	0.106383
	chrIV	33235218	0.0235969	0.713484		chrI	6480001	6490000	0.326087
	chrIV	33235219	0.0235969	0.713484		chrI	6490001	6500000	0.254237
	chrIV	33235257	0.0235969	0.283366		chrI	6500001	6510000	0.060241
	chrIV	33235273	0.0235969	0.35443		chrI	6510001	6520000	0.0833333
	chrIV	33235280	0.0235969	0.176656		chrI	6520001	6530000	0.185185
	chrIV	33235469	0.0235969	0.855811		chrI	6530001	6540000	0.134146
	chrIV	33235477	0.0235969	NA		chrI	6540001	6550000	0.143885
	chrIV	33235487	0.0235969	NA		chrI	6550001	6560000	0.0504202
	chrIV	33235503	0.0242347	NA		chrI	6560001	6570000	0.0113636
	chrIV	33236068	0.0267857	0.515605		chrI	6570001	6580000	0.0234375
	chrIV	33236160	0.0267857	0.0941282		chrI	6580001	6590000	0.0117647
	chrIV	33236206	0.0267857	0.748272		chrI	6590001	6600000	0.03125
	chrIV	33236212	0.0267857	0.590619		chrI	6600001	6610000	0.0174419
	chrIV	33236230	0.0267857	0.786565		chrI	6610001	6620000	0.0220588
	chrIV	33236263	0.0267857	0.612144		chrI	6620001	6630000	0
	chrIV	33236302	0.0267857	NA		chrI	6630001	6640000	0.0263158
	chrIV	33236373	0.0267857	0.562718		chrI	6640001	6650000	0.0549451
	chrIV	33236410	0.026148	0.226292		chrI	6650001	6660000	0.00884956
	chrIV	33236433	0.026148	0.044759		chrI	6660001	6670000	0.0759494
	chrIV	33236449	0.026148	0.22777		chrI	6670001	6680000	0.0186916
	chrIV	33236451	0.026148	0.22777		chrI	6680001	6690000	0.0153846
	chrIV	33236452	0.026148	0.22777		chrI	6690001	6700000	0.0909091
	chrIV	33236462	0.026148	0.784453		chrI	6700001	6710000	0.011236
	chrIV	33236541	0.026148	0.280909		chrI	6710001	6720000	0.0147059
	chrIV	33236578	0.026148	0.8412		chrI	6720001	6730000	0.162162
	chrIV	33236603	0.026148	0.434484		chrI	6730001	6740000	0.30303
	chrIV	33236609	0.0255102	NA		chrI	6740001	6750000	0.368
	chrIV	33236979	0.026148	0.290321		chrI	6750001	6760000	0.0105263
	chrIV	33236992	0.026148	NA		chrI	6760001	6770000	0.0168067
	chrIV	33237079	0.026148	NA		chrI	6770001	6780000	0.0134228
	chrIV	33237149	0.0235969	0.289775		chrI	6780001	6790000	0
	chrIV	33237259	0.0267857	0.550717		chrI	6790001	6800000	0.00869565
	chrIV	33237556	0.0274235	1.44027		chrI	6800001	6810000	0.025
	chrIV	33237619	0.0248724	NA		chrI	6810001	6820000	0.0108696
	chrIV	33237627	0.0248724	NA		chrI	6820001	6830000	0.0763359
	chrIV	33237700	0.0248724	0.607835		chrI	6830001	6840000	0.0241935
	chrIV	33237761	0.0248724	NA		chrI	6840001	6850000	0.0204082
	chrIV	33237791	0.0248724	NA		chrI	6850001	6860000	0.0125786
	chrIV	33237833	0.0248724	1.21724		chrI	6860001	6870000	0.0111732
	chrIV	33237835	0.0248724	NA		chrI	6870001	6880000	0
	chrIV	33237901	0.0248724	0.346997		chrI	6880001	6890000	0.038961
	chrIV	33237913	0.0248724	NA		chrI	6890001	6900000	0.0646766
	chrIV	33237927	0.0248724	NA		chrI	6900001	6910000	0.00564972
	chrIV	33237970	0.0248724	NA		chrI	6910001	6920000	0.0437956
	chrIV	33237999	0.0248724	1.39879		chrI	6920001	6930000	0.153439
	chrIV	33238028	0.0248724	0.403335		chrI	6930001	6940000	0.110465
	chrIV	33238093	0.0248724	1.07568		chrI	6940001	6950000	0.0837696
	chrIV	33238107	0.0248724	NA		chrI	6950001	6960000	0.10828
	chrIV	33238141	0.0248724	NA		chrI	6960001	6970000	0.105634
	chrIV	33238210	0.0248724	NA		chrI	6970001	6980000	0
	chrIV	33238236	0.0242347	0.420064		chrI	6980001	6990000	0.0238095
	chrIV	33238242	0.0242347	1.18552		chrI	6990001	7000000	0.0222222
	chrIV	33238243	0.0242347	1.18552		chrI	7000001	7010000	0.0114943
	chrIV	33238245	0.0229592	1.18552		chrI	7010001	7020000	0.017094
	chrIV	33238247	0.0223214	1.18552		chrI	7020001	7030000	0.102362
	chrIV	33238302	0.0223214	0.421227		chrI	7030001	7040000	0.00561798
	chrIV	33238342	0.0223214	NA		chrI	7040001	7050000	0.0296296
	chrIV	33238362	0.0223214	1.14741		chrI	7050001	7060000	0.0923077
	chrIV	33238399	0.0223214	0.446075		chrI	7060001	7070000	0.0196078
	chrIV	33238456	0.0223214	0.444127		chrI	7070001	7080000	0.00735294
	chrIV	33238476	0.0223214	0.528355		chrI	7080001	7090000	0.0138889
	chrIV	33238514	0.0223214	NA		chrI	7090001	7100000	0.01
	chrIV	33238653	0.0223214	1.24889		chrI	7100001	7110000	0.0551181
	chrIV	33238661	0.0223214	0.59371		chrI	7110001	7120000	0.0113636
	chrIV	33238709	0.0223214	1.11045		chrI	7120001	7130000	0.042735
	chrIV	33238776	0.0223214	NA		chrI	7130001	7140000	0.0615385
	chrIV	33238936	0.0229592	0.620813		chrI	7140001	7150000	0.126316
	chrIV	33239029	0.0229592	0.328978		chrI	7150001	7160000	0.0625
	chrIV	33239096	0.0223214	0.523531		chrI	7160001	7170000	0.151163
	chrIV	33239098	0.0223214	NA		chrI	7170001	7180000	0.0186916
	chrIV	33241064	0.0223214	0.625044		chrI	7180001	7190000	0.00877193
	chrIV	33241114	0.0223214	0.673367		chrI	7190001	7200000	0.021978
	chrIV	33241129	0.0223214	0.60543		chrI	7200001	7210000	0.0173913
	chrIV	33241137	0.0229592	0.026651		chrI	7210001	7220000	0.0633803
	chrIV	33241201	0.0229592	0.750836		chrI	7220001	7230000	0.0930233
	chrIV	33241237	0.0229592	0.392871		chrI	7230001	7240000	0.0707071
	chrIV	33241279	0.0223214	0.648515		chrI	7240001	7250000	0.0714286
	chrIV	33241318	0.0223214	1.04846		chrI	7250001	7260000	0.0174419
	chrIV	33241541	0.0223214	0.605049		chrI	7260001	7270000	0.0348837
	chrIV	33241597	0.0223214	0.464992		chrI	7270001	7280000	0.0299401
	chrIV	33241700	0.0223214	0.0175848		chrI	7280001	7290000	0.0264901
	chrIV	33241702	0.0223214	0.522613		chrI	7290001	7300000	0.0162602
	chrIV	33241734	0.0223214	0.557075		chrI	7300001	7310000	0.0111111
	chrIV	33241846	0.0223214	1.56681		chrI	7310001	7320000	0.0261438
	chrIV	33241877	0.0223214	1.25973		chrI	7320001	7330000	0.01
	chrIV	33241888	0.0223214	1.3362		chrI	7330001	7340000	0.0142857
	chrIV	33241898	0.0223214	0.625402		chrI	7340001	7350000	0.0202703
	chrIV	33241935	0.0223214	0.409795		chrI	7350001	7360000	0.0365854
	chrIV	33242028	0.0223214	0.865694		chrI	7360001	7370000	0.013245
	chrIV	33242066	0.0223214	0.201436		chrI	7370001	7380000	0.0174672
	chrIV	33242110	0.0223214	0.178084		chrI	7380001	7390000	0.045
	chrIV	33242150	0.0223214	0.69186		chrI	7390001	7400000	0.0194175
	chrIV	33242156	0.0216837	2.1404		chrI	7400001	7410000	0.0137931
	chrIV	33242157	0.0216837	1.44261		chrI	7410001	7420000	0
	chrIV	33242160	0.0216837	1.29736		chrI	7420001	7430000	0
	chrIV	33242161	0.0216837	1.77207		chrI	7430001	7440000	0.0181818
	chrIV	33242262	0.0216837	1.16237		chrI	7440001	7450000	0.0512821
	chrIV	33242335	0.0216837	0.412867		chrI	7450001	7460000	0.141892
	chrIV	33242383	0.0223214	1.62993		chrI	7460001	7470000	0.121212
	chrIV	33242443	0.0223214	0.470944		chrI	7470001	7480000	0.0552147
	chrIV	33242462	0.0216837	NA		chrI	7480001	7490000	0.0388889
	chrIV	33242523	0.0216837	NA		chrI	7490001	7500000	0.00645161
	chrIV	33242649	0.0216837	0.0979882		chrI	7500001	7510000	0.0075188
	chrIV	33242682	0.0216837	0.150909		chrI	7510001	7520000	0.0972222
	chrIV	33242710	0.0216837	0.481604		chrI	7520001	7530000	0.0231214
	chrIV	33242814	0.0216837	NA		chrI	7530001	7540000	0.00909091
	chrIV	33243012	0.0216837	NA		chrI	7540001	7550000	0.0163934
	chrIV	33243103	0.0216837	0.656738		chrI	7550001	7560000	0.00487805
	chrIV	33243233	0.0216837	0.535653		chrI	7560001	7570000	0.029703
	chrIV	33243256	0.0216837	NA		chrI	7570001	7580000	0.020202
	chrIV	33243404	0.0216837	0.435919		chrI	7580001	7590000	0.0352113
	chrIV	33243754	0.0216837	0.637561		chrI	7590001	7600000	0.1
	chrIV	33243757	0.0216837	NA		chrI	7600001	7610000	0.0454545
	chrIV	33243820	0.0216837	NA		chrI	7610001	7620000	0.292035
	chrIV	33243838	0.0216837	0.381381		chrI	7620001	7630000	0
	chrIV	33243879	0.0216837	0.0799937		chrI	7630001	7640000	0.010101
	chrIV	33243901	0.0216837	NA		chrI	7640001	7650000	0.0192308
	chrIV	33244030	0.0216837	0.234833		chrI	7650001	7660000	0
	chrIV	33244172	0.0216837	0.735919		chrI	7660001	7670000	0.024
	chrIV	33244184	0.0216837	0.424594		chrI	7670001	7680000	0.0480769
	chrIV	33244207	0.0216837	0.424594		chrI	7680001	7690000	0.0867052
	chrIV	33244308	0.0216837	1.87747		chrI	7690001	7700000	0.0357143
	chrIV	33244386	0.0216837	0.864373		chrI	7700001	7710000	0.00819672
	chrIV	33244406	0.0216837	0.152561		chrI	7710001	7720000	0.0238095
	chrIV	33244414	0.0216837	NA		chrI	7720001	7730000	0.0869565
	chrIV	33244504	0.0216837	0.352244		chrI	7730001	7740000	0.00806452
	chrIV	33244600	0.0216837	0.601884		chrI	7740001	7750000	0
	chrIV	33244624	0.0216837	0.945771		chrI	7750001	7760000	0.0676692
	chrIV	33244654	0.0216837	0.303778		chrI	7760001	7770000	0.015544
	chrIV	33244673	0.0216837	NA		chrI	7770001	7780000	0.0365854
	chrIV	33244699	0.0216837	0.702135		chrI	7780001	7790000	0.120968
	chrIV	33244702	0.0216837	NA		chrI	7790001	7800000	0
	chrIV	33244708	0.0216837	0.606434		chrI	7800001	7810000	0.0131579
	chrIV	33244849	0.0216837	NA		chrI	7810001	7820000	0
	chrIV	33245128	0.0216837	NA		chrI	7820001	7830000	0.00934579
	chrIV	33245204	0.0216837	0.483158		chrI	7830001	7840000	0.0288462
	chrIV	33245235	0.0216837	0.220148		chrI	7840001	7850000	0.037037
	chrIV	33245414	0.0229592	NA		chrI	7850001	7860000	0.0632911
	chrIV	33245424	0.0235969	0.861881		chrI	7860001	7870000	0.0348837
	chrIV	33245458	0.0235969	0.31861		chrI	7870001	7880000	0.0666667
	chrIV	33245460	0.0235969	0.31861		chrI	7880001	7890000	0.06
	chrIV	33245681	0.0235969	0.304191		chrI	7890001	7900000	0.0952381
	chrIV	33245710	0.0235969	1.29291		chrI	7900001	7910000	0.0454545
	chrIV	33245768	0.0235969	0.342625		chrI	7910001	7920000	0.0869565
	chrIV	33245786	0.0235969	0.514198		chrI	7920001	7930000	0.0140845
	chrIV	33245955	0.0235969	0.621447		chrI	7930001	7940000	0.00757576
	chrIV	33245972	0.0235969	0.177547		chrI	7940001	7950000	0.0131579
	chrIV	33246009	0.0235969	0.610624		chrI	7950001	7960000	0.0692308
	chrIV	33246122	0.0235969	0.0319718		chrI	7960001	7970000	0.0357143
	chrIV	33246134	0.0235969	0.124302		chrI	7970001	7980000	0.0172414
	chrIV	33246149	0.0235969	0.785944		chrI	7980001	7990000	0.0224215
	chrIV	33246171	0.0235969	NA		chrI	7990001	8000000	0
	chrIV	33246177	0.0235969	0.973322		chrI	8000001	8010000	0.0394737
	chrIV	33246275	0.0235969	0.139788		chrI	8010001	8020000	0.0934959
	chrIV	33246339	0.0235969	NA		chrI	8020001	8030000	0.137931
	chrIV	33246409	0.0235969	0.192421		chrI	8030001	8040000	0.0958904
	chrIV	33246432	0.0235969	0.219745		chrI	8040001	8050000	0.0522876
	chrIV	33247068	0.0235969	0.794424		chrI	8050001	8060000	0.0468085
	chrIV	33247085	0.0235969	0.523148		chrI	8060001	8070000	0.0506329
	chrIV	33247119	0.0267857	0.693667		chrI	8070001	8080000	0.0384615
	chrIV	33247132	0.0267857	0.519225		chrI	8080001	8090000	0.0913978
	chrIV	33247145	0.0267857	0.404403		chrI	8090001	8100000	0.024
	chrIV	33247159	0.0267857	0.225538		chrI	8100001	8110000	0.0357143
	chrIV	33247187	0.0274235	0.51596		chrI	8110001	8120000	0.0368098
	chrIV	33247194	0.0274235	0.0345861		chrI	8120001	8130000	0.0352941
	chrIV	33247773	0.0274235	0.257754		chrI	8130001	8140000	0.0813953
	chrIV	33247793	0.0248724	0.315542		chrI	8140001	8150000	0.0434783
	chrIV	33247798	0.0248724	NA		chrI	8150001	8160000	0.0641026
	chrIV	33247988	0.0248724	0.000987319		chrI	8160001	8170000	0.203125
	chrIV	33247989	0.0255102	0.000987319		chrI	8170001	8180000	0.235023
	chrIV	33247997	0.0255102	0.513706		chrI	8180001	8190000	0.174672
	chrIV	33248166	0.0255102	0.769844		chrI	8190001	8200000	0.0829268
	chrIV	33248167	0.0255102	NA		chrI	8200001	8210000	0.0909091
	chrIV	33248183	0.0255102	NA		chrI	8210001	8220000	0.0848485
	chrIV	33248192	0.0255102	NA		chrI	8220001	8230000	0.141732
	chrIV	33248231	0.0255102	0.122134		chrI	8230001	8240000	0.0152672
	chrIV	33248287	0.0255102	NA		chrI	8240001	8250000	0.0462963
	chrIV	33248306	0.026148	0.411592		chrI	8250001	8260000	0.0497238
	chrIV	33248348	0.026148	NA		chrI	8260001	8270000	0.12987
	chrIV	33248353	0.026148	0.672843		chrI	8270001	8280000	0.140244
	chrIV	33248359	0.0299745	1.0969		chrI	8280001	8290000	0.234848
	chrIV	33248362	0.0299745	1.0969		chrI	8290001	8300000	0.144385
	chrIV	33248390	0.0299745	0.119638		chrI	8300001	8310000	0.181818
	chrIV	33248392	0.0299745	0.0271559		chrI	8310001	8320000	0.181818
	chrIV	33248450	0.0299745	0.137439		chrI	8320001	8330000	0.113208
	chrIV	33248452	0.0299745	0.20366		chrI	8330001	8340000	0.0558376
	chrIV	33248461	0.0299745	0.17496		chrI	8340001	8350000	0.047619
	chrIV	33248468	0.028699	0.853933		chrI	8350001	8360000	0.030837
	chrIV	33248500	0.028699	0.916654		chrI	8360001	8370000	0.0285714
	chrIV	33248536	0.0293367	NA		chrI	8370001	8380000	0.226277
	chrIV	33248540	0.0293367	0.415118		chrI	8380001	8390000	0.0246305
	chrIV	33248549	0.0293367	NA		chrI	8390001	8400000	0.0153846
	chrIV	33248763	0.0293367	NA		chrI	8400001	8410000	0.0172414
	chrIV	33248786	0.0293367	0.0663916		chrI	8410001	8420000	0.244813
	chrIV	33248788	0.0293367	0.631176		chrI	8420001	8430000	0.223301
	chrIV	33248810	0.028699	NA		chrI	8430001	8440000	0.00452489
	chrIV	33248843	0.028699	1.61741		chrI	8440001	8450000	0.170732
	chrIV	33248981	0.0280612	NA		chrI	8450001	8460000	0.198068
	chrIV	33249021	0.028699	0.640763		chrI	8460001	8470000	0.0634921
	chrIV	33249029	0.028699	NA		chrI	8470001	8480000	0.0179641
	chrIV	33249190	0.028699	0.0328888		chrI	8480001	8490000	0.0150376
	chrIV	33249245	0.0280612	0.111623		chrI	8490001	8500000	0.0736842
	chrIV	33249247	0.0274235	1.31198		chrI	8500001	8510000	0.0267857
	chrIV	33249252	0.0267857	0.00794575		chrI	8510001	8520000	0.0718232
	chrIV	33249256	0.0267857	0.00794575		chrI	8520001	8530000	0.0609756
	chrIV	33249266	0.0267857	NA		chrI	8530001	8540000	0.115607
	chrIV	33249284	0.0267857	0.877971		chrI	8540001	8550000	0.162162
	chrIV	33249295	0.0267857	NA		chrI	8550001	8560000	0.0949367
	chrIV	33249341	0.0267857	1.10341		chrI	8560001	8570000	0.0454545
	chrIV	33249383	0.0267857	0.286716		chrI	8570001	8580000	0.0150754
	chrIV	33249388	0.0267857	NA		chrI	8580001	8590000	0.0944206
	chrIV	33249389	0.0267857	0.632888		chrI	8590001	8600000	0.137143
	chrIV	33249446	0.0267857	0.0579481		chrI	8600001	8610000	0.0728477
	chrIV	33249453	0.0267857	1.40941		chrI	8610001	8620000	0.0888889
	chrIV	33249473	0.0267857	NA		chrI	8620001	8630000	0.00662252
	chrIV	33249487	0.0267857	NA		chrI	8630001	8640000	0.106742
	chrIV	33249495	0.0267857	NA		chrI	8640001	8650000	0.03125
	chrIV	33249505	0.0267857	0.445464		chrI	8650001	8660000	0.0289855
	chrIV	33249519	0.0267857	0.484886		chrI	8660001	8670000	0.180488
	chrIV	33249534	0.0267857	NA		chrI	8670001	8680000	0.0146341
	chrIV	33249536	0.0242347	0.355948		chrI	8680001	8690000	0.030303
	chrIV	33249537	0.0267857	0.656931		chrI	8690001	8700000	0.0526316
	chrIV	33249709	0.0267857	0.319266		chrI	8700001	8710000	0.0189573
	chrIV	33249744	0.0267857	0.784517		chrI	8710001	8720000	0.0148515
	chrIV	33249999	0.0267857	0.875841		chrI	8720001	8730000	0.00787402
	chrIV	33250105	0.0267857	0.216995		chrI	8730001	8740000	0
	chrIV	33250132	0.0267857	0.227677		chrI	8740001	8750000	0.0136054
	chrIV	33250142	0.0267857	NA		chrI	8750001	8760000	0
	chrIV	33250199	0.0267857	0.112405		chrI	8760001	8770000	0.00862069
	chrIV	33250235	0.0267857	0.903452		chrI	8770001	8780000	0.00531915
	chrIV	33250241	0.0267857	NA		chrI	8780001	8790000	0.0217391
	chrIV	33250255	0.0267857	NA		chrI	8790001	8800000	0.0300752
	chrIV	33250283	0.0267857	0.236391		chrI	8800001	8810000	0.00704225
	chrIV	33250380	0.0267857	0.150709		chrI	8810001	8820000	0.00847458
	chrIV	33250553	0.0267857	0.0901504		chrI	8820001	8830000	0
	chrIV	33250603	0.0267857	0.475244		chrI	8830001	8840000	0
	chrIV	33250607	0.0267857	NA		chrI	8840001	8850000	0.0592593
	chrIV	33250609	0.0267857	0.735437		chrI	8850001	8860000	0.0442478
	chrIV	33250611	0.0267857	0.105675		chrI	8860001	8870000	0.0647482
	chrIV	33250613	0.0267857	1.36732		chrI	8870001	8880000	0
	chrIV	33250617	0.0267857	1.08134		chrI	8880001	8890000	0.0515464
	chrIV	33250631	0.0267857	1.25753		chrI	8890001	8900000	0.097561
	chrIV	33250635	0.0267857	2.37568		chrI	8900001	8910000	0.0504202
	chrIV	33250641	0.0267857	0.242394		chrI	8910001	8920000	0.016129
	chrIV	33250647	0.0267857	1.9053		chrI	8920001	8930000	0.0460251
	chrIV	33250811	0.0267857	1.98796		chrI	8930001	8940000	0
	chrIV	33250874	0.0267857	0.389884		chrI	8940001	8950000	0
	chrIV	33251100	0.0267857	0.0391979		chrI	8950001	8960000	0.0445545
	chrIV	33251103	0.0267857	0.62027		chrI	8960001	8970000	0.021978
	chrIV	33251149	0.0267857	0.949161		chrI	8970001	8980000	0
	chrIV	33251276	0.026148	0.0980782		chrI	8980001	8990000	0.0186916
	chrIV	33251278	0.026148	1.30988		chrI	8990001	9000000	0.0206186
	chrIV	33251520	0.026148	0.272479		chrI	9000001	9010000	0.0838323
	chrIV	33251523	0.026148	0.188288		chrI	9010001	9020000	0.0222222
	chrIV	33251526	0.026148	0.188288		chrI	9020001	9030000	0.0252101
	chrIV	33251612	0.026148	0.925154		chrI	9030001	9040000	0.0700637
	chrIV	33251638	0.026148	0.519452		chrI	9040001	9050000	0.00649351
	chrIV	33251659	0.026148	0.415323		chrI	9050001	9060000	0
	chrIV	33251910	0.026148	NA		chrI	9060001	9070000	0.00847458
	chrIV	33251925	0.026148	1.45616		chrI	9070001	9080000	0.00985222
	chrIV	33251982	0.026148	0.175921		chrI	9080001	9090000	0.00904977
	chrIV	33252003	0.0255102	0.797012		chrI	9090001	9100000	0.0120482
	chrIV	33252004	0.0255102	0.797012		chrI	9100001	9110000	0.00636943
	chrIV	33252060	0.0255102	0.486366		chrI	9110001	9120000	0.015625
	chrIV	33252109	0.0255102	0.00848787		chrI	9120001	9130000	0.0406977
	chrIV	33252129	0.0255102	0.0743536		chrI	9130001	9140000	0.0443038
	chrIV	33252130	0.0248724	0.0743536		chrI	9140001	9150000	0.0337838
	chrIV	33252156	0.0248724	1.56522		chrI	9150001	9160000	0.0310559
	chrIV	33252158	0.0248724	0.0449567		chrI	9160001	9170000	0
	chrIV	33252166	0.0248724	NA		chrI	9170001	9180000	NA
	chrIV	33252184	0.0223214	0.977457		chrI	9180001	9190000	NA
	chrIV	33252226	0.0223214	NA		chrI	9190001	9200000	0.016129
	chrIV	33252286	0.0223214	1.00935		chrI	9200001	9210000	0
	chrIV	33252319	0.0223214	1.862		chrI	9210001	9220000	0
	chrIV	33252328	0.0223214	0.329626		chrI	9220001	9230000	0
	chrIV	33252345	0.0223214	1.07898		chrI	9230001	9240000	0
	chrIV	33252367	0.0223214	0.997778		chrI	9240001	9250000	0.0114943
	chrIV	33252641	0.0223214	NA		chrI	9250001	9260000	0.0108696
	chrIV	33252684	0.0223214	0.946886		chrI	9260001	9270000	0.0642202
	chrIV	33252862	0.0223214	1.2589		chrI	9270001	9280000	0.00952381
	chrIV	33252955	0.0223214	NA		chrI	9280001	9290000	0.0333333
	chrIV	33252993	0.0248724	NA		chrI	9290001	9300000	0
	chrIV	33253497	0.0248724	0.79072		chrI	9300001	9310000	0.0424242
	chrIV	33253633	0.0248724	0.979811		chrI	9310001	9320000	0.013245
	chrIV	33253671	0.0255102	0.956442		chrI	9320001	9330000	0.0684932
	chrIV	33253688	0.0255102	NA		chrI	9330001	9340000	0.115854
	chrIV	33253765	0.0235969	NA		chrI	9340001	9350000	0.00813008
	chrIV	33253768	0.0235969	0.900706		chrI	9350001	9360000	0.0217391
	chrIV	33253769	0.0235969	0.900706		chrI	9360001	9370000	0.021164
	chrIV	33253879	0.0235969	NA		chrI	9370001	9380000	0.103448
	chrIV	33254007	0.0235969	1.44379		chrI	9380001	9390000	0
	chrIV	33254061	0.0229592	NA		chrI	9390001	9400000	0
	chrIV	33254100	0.0229592	1.52525		chrI	9400001	9410000	0.164103
	chrIV	33254102	0.0255102	0.13233		chrI	9410001	9420000	0.0546875
	chrIV	33254162	0.0255102	0.906662		chrI	9420001	9430000	0.0228571
	chrIV	33254331	0.0229592	NA		chrI	9430001	9440000	0
	chrIV	33254340	0.0229592	0.0620566		chrI	9440001	9450000	0.00564972
	chrIV	33254471	0.0229592	0.157962		chrI	9450001	9460000	0.0853659
	chrIV	33254472	0.0229592	0.522195		chrI	9460001	9470000	0.15873
	chrIV	33254483	0.0229592	0.528559		chrI	9470001	9480000	0
	chrIV	33254509	0.0229592	0.391229		chrI	9480001	9490000	0.0128205
	chrIV	33254549	0.0229592	0.978171		chrI	9490001	9500000	0
	chrIV	33254560	0.0223214	1.34836		chrI	9500001	9510000	0.224138
	chrIV	33254608	0.0223214	0.133828		chrI	9510001	9520000	0.0797101
	chrIV	33254610	0.0223214	NA		chrI	9520001	9530000	0.133333
	chrIV	33254616	0.0223214	1.02107		chrI	9530001	9540000	0.0792079
	chrIV	33254618	0.0223214	0.767182		chrI	9540001	9550000	0
	chrIV	33254770	0.0223214	NA		chrI	9550001	9560000	0
	chrIV	33254773	0.0223214	1.93361		chrI	9560001	9570000	0.0629921
	chrIV	33254791	0.0223214	1.00643		chrI	9570001	9580000	0.0128205
	chrIV	33254831	0.0223214	NA		chrI	9580001	9590000	0.0295858
	chrIV	33254840	0.0223214	1.64186		chrI	9590001	9600000	0.0467836
	chrIV	33254841	0.0223214	NA		chrI	9600001	9610000	0.109375
	chrIV	33254884	0.0223214	NA		chrI	9610001	9620000	0.0673077
	chrIV	33254895	0.0223214	1.67941		chrI	9620001	9630000	0
	chrIV	33254910	0.0223214	0.147567		chrI	9630001	9640000	0
	chrIV	33254933	0.0223214	1.29042		chrI	9640001	9650000	0.0328638
	chrIV	33255008	0.0223214	NA		chrI	9650001	9660000	0.0227273
	chrIV	33255027	0.0223214	0.0857264		chrI	9660001	9670000	0.00662252
	chrIV	33255145	0.0223214	0.970462		chrI	9670001	9680000	0
	chrIV	33255251	0.0223214	1.11534		chrI	9680001	9690000	0.0113636
	chrIV	33255271	0.0223214	NA		chrI	9690001	9700000	0.204545
	chrIV	33255294	0.0223214	0.983475		chrI	9700001	9710000	0.0576923
	chrIV	33255377	0.0223214	0.0783727		chrI	9710001	9720000	0.133333
	chrIV	33255559	0.0223214	1.046		chrI	9720001	9730000	0.01
	chrIV	33255594	0.0223214	0.515212		chrI	9730001	9740000	0.0392157
	chrIV	33255598	0.0223214	0.991055		chrI	9740001	9750000	0.152778
	chrIV	33255787	0.0216837	0.176358		chrI	9750001	9760000	0.0322581
	chrIV	33255970	0.0216837	0.186973		chrI	9760001	9770000	0.015544
	chrIV	33256066	0.0216837	NA		chrI	9770001	9780000	0.0106383
	chrIV	33256080	0.0216837	0.837504		chrI	9780001	9790000	0.0142857
	chrIV	33256152	0.0216837	NA		chrI	9790001	9800000	0.020979
	chrIV	33256159	0.0216837	0.199676		chrI	9800001	9810000	0.0196078
	chrIV	33256401	0.0216837	0.16966		chrI	9810001	9820000	0.126582
	chrIV	33256406	0.0216837	1.11651		chrI	9820001	9830000	0.12987
	chrIV	33256414	0.0216837	0.577396		chrI	9830001	9840000	0.381818
	chrIV	33256420	0.0216837	0.148309		chrI	9840001	9850000	0.054878
	chrIV	33256453	0.0216837	0.792277		chrI	9850001	9860000	0.0245902
	chrIV	33256461	0.0216837	0.0560866		chrI	9860001	9870000	0.0382775
	chrIV	33256865	0.0216837	0.386856		chrI	9870001	9880000	0.0375
	chrIV	33256867	0.0216837	0.911063		chrI	9880001	9890000	0.0201005
	chrIV	33257027	0.0216837	0.166994		chrI	9890001	9900000	0.0406504
	chrIV	33257092	0.0216837	0.676907		chrI	9900001	9910000	0.107143
	chrIV	33257154	0.0216837	NA		chrI	9910001	9920000	0.238298
	chrIV	33257213	0.0216837	0.476763		chrI	9920001	9930000	0.256757
	chrIV	33257345	0.0216837	0.420362		chrI	9930001	9940000	0.253247
	chrIV	33257379	0.0216837	NA		chrI	9940001	9950000	0.666667
	chrIV	33257387	0.0216837	0.193478		chrI	9950001	9960000	0.446429
	chrIV	33257393	0.0216837	0.208276		chrI	9960001	9970000	0.310127
	chrIV	33257419	0.0216837	0.230812		chrI	9970001	9980000	0.530488
	chrIV	33257764	0.0216837	0.491392		chrI	9980001	9990000	0.0150376
	chrIV	33257807	0.0216837	NA		chrI	9990001	10000000	0.185185
	chrIV	33257943	0.0216837	NA		chrI	10000001	10010000	0.012605
	chrIV	33258201	0.0216837	1.2214		chrI	10010001	10020000	0.0318471
	chrIV	33258611	0.0184949	0.689648		chrI	10020001	10030000	0.0246305
	chrIV	33258800	0.0184949	0.638302		chrI	10030001	10040000	0.0143885
	chrIV	33258872	0.0184949	0.0288096		chrI	10040001	10050000	0.0405405
	chrIV	33258881	0.0184949	0.62556		chrI	10050001	10060000	0
	chrIV	33258900	0.0184949	0.0661917		chrI	10060001	10070000	0.0124224
	chrIV	33258919	0.0184949	0.0557844		chrI	10070001	10080000	0.0300752
	chrIV	33258923	0.0184949	NA		chrI	10080001	10090000	0.0309278
	chrIV	33258954	0.0184949	1.34922		chrI	10090001	10100000	0.0594059
	chrIV	33258981	0.0184949	0.110662		chrI	10100001	10110000	0.00699301
	chrIV	33258988	0.0184949	0.0863952		chrI	10110001	10120000	0
	chrIV	33259064	0.0184949	0.437889		chrI	10120001	10130000	0.0188679
	chrIV	33259138	0.0184949	0.204762		chrI	10130001	10140000	0.0382166
	chrIV	33259187	0.0184949	0.97508		chrI	10140001	10150000	0.0653266
	chrIV	33259227	0.0184949	NA		chrI	10150001	10160000	0.0451613
	chrIV	33259244	0.0184949	0.723374		chrI	10160001	10170000	0.0192308
	chrIV	33259263	0.0184949	0.535652		chrI	10170001	10180000	0
	chrIV	33259425	0.0184949	0.0900871		chrI	10180001	10190000	0.00735294
	chrIV	33259447	0.0184949	0.397626		chrI	10190001	10200000	0
	chrIV	33259520	0.0184949	NA		chrI	10200001	10210000	0.00552486
	chrIV	33259676	0.0184949	0.625489		chrI	10210001	10220000	0.0245399
	chrIV	33259680	0.0197704	0.268258		chrI	10220001	10230000	0.00746269
	chrIV	33259683	0.0197704	0.648824		chrI	10230001	10240000	0.0825688
	chrIV	33259748	0.0184949	0.136341		chrI	10240001	10250000	0.0588235
	chrIV	33259854	0.0184949	0.295594		chrI	10250001	10260000	0.00699301
	chrIV	33259899	0.0184949	NA		chrI	10260001	10270000	0.0103627
	chrIV	33260170	0.0184949	0.537771		chrI	10270001	10280000	0.0502793
	chrIV	33260210	0.0184949	NA		chrI	10280001	10290000	0.0220588
	chrIV	33260227	0.0216837	1.31077		chrI	10290001	10300000	0.00584795
	chrIV	33260333	0.0216837	0.0991536		chrI	10300001	10310000	0.0416667
	chrIV	33260355	0.0223214	0.946582		chrI	10310001	10320000	0.0138889
	chrIV	33260368	0.0229592	NA		chrI	10320001	10330000	0.110092
	chrIV	33260406	0.0229592	0.901607		chrI	10330001	10340000	0.0851064
	chrIV	33260429	0.0229592	NA		chrI	10340001	10350000	0.215909
	chrIV	33260460	0.0229592	NA		chrI	10350001	10360000	0.0531915
	chrIV	33260518	0.0229592	0.224649		chrI	10360001	10370000	0.0449438
	chrIV	33260533	0.0229592	0.349113		chrI	10370001	10380000	0.164835
	chrIV	33260547	0.0229592	0.362316		chrI	10380001	10390000	0.126866
	chrIV	33260600	0.0229592	NA		chrI	10390001	10400000	0.0454545
	chrIV	33260612	0.0229592	0.217039		chrI	10400001	10410000	0.0561798
	chrIV	33260655	0.0229592	0.0585392		chrI	10410001	10420000	0.142857
	chrIV	33260675	0.0216837	1.385		chrI	10420001	10430000	0.0367647
	chrIV	33260683	0.0216837	0.879645		chrI	10430001	10440000	0.00775194
	chrIV	33260695	0.0216837	0.388975		chrI	10440001	10450000	0.0460526
	chrIV	33260703	0.0216837	0.187101		chrI	10450001	10460000	0.047619
	chrIV	33261175	0.0216837	1.62143		chrI	10460001	10470000	0.0102041
	chrIV	33261193	0.0216837	0.695043		chrI	10470001	10480000	0.0943396
	chrIV	33261203	0.0216837	0.242908		chrI	10480001	10490000	0.0254237
	chrIV	33261235	0.0216837	0.532467		chrI	10490001	10500000	0.0217391
	chrIV	33261255	0.0216837	0.0818331		chrI	10500001	10510000	0.0135135
	chrIV	33261294	0.0216837	NA		chrI	10510001	10520000	0.0217391
	chrIV	33261309	0.0216837	0.191671		chrI	10520001	10530000	0
	chrIV	33261380	0.0216837	0.960423		chrI	10530001	10540000	0.0147059
	chrIV	33261440	0.0216837	0.0328454		chrI	10540001	10550000	0.0515464
	chrIV	33261684	0.0216837	0.839836		chrI	10550001	10560000	0
	chrIV	33261844	0.0223214	0.675324		chrI	10560001	10570000	0
	chrIV	33261877	0.0223214	0.458772		chrI	10570001	10580000	0
	chrIV	33261936	0.0223214	0.53492		chrI	10580001	10590000	0.0350877
	chrIV	33261946	0.0223214	0.514798		chrI	10590001	10600000	0.204724
	chrIV	33261965	0.0223214	0.0623847		chrI	10600001	10610000	0.14557
	chrIV	33262010	0.0223214	0.291976		chrI	10610001	10620000	0.0849673
	chrIV	33262033	0.0216837	0.466852		chrI	10620001	10630000	0.0994152
	chrIV	33262258	0.0216837	0.698472		chrI	10630001	10640000	0.05
	chrIV	33262264	0.0216837	0.698472		chrI	10640001	10650000	0.0871795
	chrIV	33262284	0.0216837	0.797431		chrI	10650001	10660000	0
	chrIV	33262346	0.0216837	0.970547		chrI	10660001	10670000	0.161905
	chrIV	33262752	0.0184949	0.342035		chrI	10670001	10680000	0.195652
	chrIV	33262817	0.0184949	1.27703		chrI	10680001	10690000	0.0828729
	chrIV	33262883	0.0184949	0.211475		chrI	10690001	10700000	0.0414201
	chrIV	33262958	0.0216837	1.19995		chrI	10700001	10710000	0
	chrIV	33263073	0.0216837	1.04713		chrI	10710001	10720000	0.0175439
	chrIV	33263120	0.0216837	NA		chrI	10720001	10730000	0.0412371
	chrIV	33263226	0.0216837	0.394458		chrI	10730001	10740000	0.0446429
	chrIV	33263246	0.0216837	1.05157		chrI	10740001	10750000	0.0297619
	chrIV	33263250	0.0216837	0.199138		chrI	10750001	10760000	0
	chrIV	33263263	0.0216837	0.5749		chrI	10760001	10770000	0.00540541
	chrIV	33264482	0.0216837	NA		chrI	10770001	10780000	0.00854701
	chrIV	33264498	0.0216837	NA		chrI	10780001	10790000	0.140909
	chrIV	33264502	0.0216837	NA		chrI	10790001	10800000	0.115854
	chrIV	33264515	0.0216837	0.749467		chrI	10800001	10810000	0.149254
	chrIV	33264554	0.0216837	1.38891		chrI	10810001	10820000	0.315508
	chrIV	33264556	0.0216837	1.02439		chrI	10820001	10830000	0.54918
	chrIV	33264588	0.0216837	NA		chrI	10830001	10840000	0.306122
	chrIV	33264616	0.0216837	1.94542		chrI	10840001	10850000	0.131004
	chrIV	33264618	0.0242347	1.64975		chrI	10850001	10860000	0.0559006
	chrIV	33264958	0.0216837	0.317356		chrI	10860001	10870000	0.0990991
	chrIV	33264998	0.0216837	1.07519		chrI	10870001	10880000	0.0918367
	chrIV	33265022	0.0216837	0.791146		chrI	10880001	10890000	0.0675676
	chrIV	33265034	0.0216837	0.713662		chrI	10890001	10900000	0.107623
	chrIV	33265042	0.0216837	0.640874		chrI	10900001	10910000	0.0683761
	chrIV	33265082	0.0216837	0.292725		chrI	10910001	10920000	0.0353982
	chrIV	33265110	0.0216837	0.338475		chrI	10920001	10930000	0.0288066
	chrIV	33265157	0.0216837	1.18738		chrI	10930001	10940000	0.00873362
	chrIV	33265162	0.0223214	0.00751209		chrI	10940001	10950000	0.00438596
	chrIV	33265201	0.0223214	0.590197		chrI	10950001	10960000	0.0166667
	chrIV	33265241	0.0223214	0.651388		chrI	10960001	10970000	0.04
	chrIV	33265251	0.0223214	NA		chrI	10970001	10980000	0.019802
	chrIV	33265263	0.0223214	NA		chrI	10980001	10990000	0.0201342
	chrIV	33265279	0.0216837	0.856976		chrI	10990001	11000000	0.24183
	chrIV	33265362	0.0216837	0.470551		chrI	11000001	11010000	0.045
	chrIV	33265399	0.0184949	0.975906		chrI	11010001	11020000	0.0277778
	chrIV	33265413	0.0184949	0.347643		chrI	11020001	11030000	0.0170455
	chrIV	33265416	0.0184949	0.347643		chrI	11030001	11040000	0
	chrIV	33265466	0.0184949	0.279764		chrI	11040001	11050000	0
	chrIV	33265494	0.0184949	0.0471924		chrI	11050001	11060000	0.00595238
	chrIV	33265552	0.0184949	0.778374		chrI	11060001	11070000	0
	chrIV	33265558	0.0184949	0.400164		chrI	11070001	11080000	0.0148515
	chrIV	33265576	0.0184949	0.545064		chrI	11080001	11090000	0.00917431
	chrIV	33265596	0.0184949	0.545064		chrI	11090001	11100000	0.102564
	chrIV	33265661	0.0184949	0.0642729		chrI	11100001	11110000	0.2
	chrIV	33265700	0.0184949	0.472423		chrI	11110001	11120000	0.126214
	chrIV	33265702	0.0184949	0.589033		chrI	11120001	11130000	0.311321
	chrIV	33265717	0.0184949	1.21309		chrI	11130001	11140000	NA
	chrIV	33265729	0.0184949	0.111012		chrI	11140001	11150000	0.0222222
	chrIV	33265734	0.0184949	0.793292		chrI	11150001	11160000	0.0291262
	chrIV	33265769	0.0184949	0.153807		chrI	11160001	11170000	0.0238095
	chrIV	33265772	0.0184949	0.153807		chrI	11170001	11180000	0.0275229
	chrIV	33265923	0.0223214	0.418895		chrI	11180001	11190000	0.00943396
	chrIV	33265928	0.0223214	0.738931		chrI	11190001	11200000	0.0121951
	chrIV	33266062	0.0223214	0.0179438		chrI	11200001	11210000	0.0114943
	chrIV	33266108	0.0223214	0.0607821		chrI	11210001	11220000	0.0289855
	chrIV	33266122	0.0223214	NA		chrI	11220001	11230000	0.010989
	chrIV	33266128	0.0223214	0.0428148		chrI	11230001	11240000	0.0125
	chrIV	33266171	0.0223214	0.503868		chrI	11240001	11250000	0.0480769
	chrIV	33266239	0.0223214	0.179237		chrI	11250001	11260000	0.012987
	chrIV	33266280	0.0223214	0.207375		chrI	11260001	11270000	0.025641
	chrIV	33266513	0.0229592	1.31275		chrI	11270001	11280000	0
	chrIV	33266631	0.0229592	NA		chrI	11280001	11290000	0.0350877
	chrIV	33266853	0.0229592	0.394966		chrI	11290001	11300000	0.0777778
	chrIV	33266922	0.0229592	0.924982		chrI	11300001	11310000	0.056338
	chrIV	33267041	0.0229592	NA		chrI	11310001	11320000	0.0714286
	chrIV	33267052	0.0229592	0.674347		chrI	11320001	11330000	0.0408163
	chrIV	33267095	0.0229592	0.509598		chrI	11330001	11340000	0.00892857
	chrIV	33267512	0.0235969	0.430987		chrI	11340001	11350000	0.152542
	chrIV	33267532	0.0235969	0.430987		chrI	11350001	11360000	0.0222222
	chrIV	33267539	0.0235969	0.929193		chrI	11360001	11370000	0
	chrIV	33267589	0.0242347	0.818094		chrI	11370001	11380000	0.0225564
	chrIV	33267651	0.0242347	0.189992		chrI	11380001	11390000	0.0581395
	chrIV	33267780	0.0242347	0.562962		chrI	11390001	11400000	0.0137931
	chrIV	33267787	0.0242347	0.302689		chrI	11400001	11410000	0.025641
	chrIV	33268039	0.0242347	0.835835		chrI	11410001	11420000	0
	chrIV	33268085	0.0242347	NA		chrI	11420001	11430000	0.0232558
	chrIV	33268091	0.0267857	0.203544		chrI	11430001	11440000	0.0655738
	chrIV	33268122	0.026148	0.142074		chrI	11440001	11450000	0.0873786
	chrIV	33268137	0.026148	0.656587		chrI	11450001	11460000	0.0285714
	chrIV	33268146	0.026148	0.812102		chrI	11460001	11470000	0.00884956
	chrIV	33268268	0.026148	NA		chrI	11470001	11480000	0.0857143
	chrIV	33268269	0.026148	0.0976863		chrI	11480001	11490000	0.00757576
	chrIV	33268291	0.026148	NA		chrI	11490001	11500000	0.0645161
	chrIV	33268328	0.026148	NA		chrI	11500001	11510000	0.109756
	chrIV	33268591	0.026148	NA		chrI	11510001	11520000	0.109375
	chrIV	33268792	0.026148	0.496465		chrI	11520001	11530000	0.115108
	chrIV	33268796	0.0267857	NA		chrI	11530001	11540000	0.11215
	chrIV	33268812	0.0267857	0.253974		chrI	11540001	11550000	0.0229885
	chrIV	33268889	0.0267857	NA		chrI	11550001	11560000	0.008
	chrIV	33268961	0.0267857	NA		chrI	11560001	11570000	0.0330579
	chrIV	33268983	0.0267857	0.315695		chrI	11570001	11580000	0.162791
	chrIV	33269055	0.0267857	NA		chrI	11580001	11590000	0.0340136
	chrIV	33269104	0.0267857	NA		chrI	11590001	11600000	0.033557
	chrIV	33269122	0.0267857	0.166155		chrI	11600001	11610000	0.00645161
	chrIV	33269177	0.0267857	0.929555		chrI	11610001	11620000	0
	chrIV	33269179	0.0267857	0.786814		chrI	11620001	11630000	0.0588235
	chrIV	33269216	0.0267857	NA		chrI	11630001	11640000	0.0169492
	chrIV	33269558	0.0267857	NA		chrI	11640001	11650000	0.0701754
	chrIV	33269596	0.0267857	NA		chrI	11650001	11660000	0.169118
	chrIV	33269694	0.0267857	NA		chrI	11660001	11670000	0.0120482
	chrIV	33269759	0.0267857	0.128792		chrI	11670001	11680000	0
	chrIV	33269769	0.0267857	0.352324		chrI	11680001	11690000	0.0130719
	chrIV	33269775	0.026148	NA		chrI	11690001	11700000	0
	chrIV	33269801	0.026148	NA		chrI	11700001	11710000	0
	chrIV	33269834	0.026148	0.94678		chrI	11710001	11720000	0
	chrIV	33269882	0.0267857	NA		chrI	11720001	11730000	0
	chrIV	33269895	0.0267857	0.383809		chrI	11730001	11740000	0.00775194
	chrIV	33269897	0.0267857	0.383809		chrI	11740001	11750000	0.00704225
	chrIV	33269904	0.0267857	0.038123		chrI	11750001	11760000	0
	chrIV	33269947	0.026148	0.038123		chrI	11760001	11770000	0.00588235
	chrIV	33269952	0.026148	NA		chrI	11770001	11780000	0.0469799
	chrIV	33269987	0.026148	0.038123		chrI	11780001	11790000	0.0318471
	chrIV	33270019	0.026148	1.44058		chrI	11790001	11800000	0.0446429
	chrIV	33270050	0.0223214	1.62037		chrI	11800001	11810000	0.0252101
	chrIV	33270101	0.0223214	NA		chrI	11810001	11820000	0.025641
	chrIV	33270148	0.0216837	2.43081		chrI	11820001	11830000	0
	chrIV	33270170	0.0216837	2.14268		chrI	11830001	11840000	0.0150376
	chrIV	33270221	0.0216837	NA		chrI	11840001	11850000	0.0208333
	chrIV	33270239	0.0216837	NA		chrI	11850001	11860000	0.0264901
	chrIV	33270252	0.0216837	0.337565		chrI	11860001	11870000	0
	chrIV	33270271	0.0216837	1.13431		chrI	11870001	11880000	0
	chrIV	33270278	0.0216837	1.43076		chrI	11880001	11890000	0.0359281
	chrIV	33270300	0.0216837	1.47996		chrI	11890001	11900000	0.0359712
	chrIV	33270326	0.0216837	NA		chrI	11900001	11910000	0.0265487
	chrIV	33270433	0.0216837	0.643203		chrI	11910001	11920000	0.0560748
	chrIV	33270457	0.0216837	1.31833		chrI	11920001	11930000	0.0272109
	chrIV	33270705	0.0216837	1.14782		chrI	11930001	11940000	0.00877193
	chrIV	33270739	0.0216837	0.737137		chrI	11940001	11950000	0.00763359
	chrIV	33270800	0.0216837	NA		chrI	11950001	11960000	0.0163934
	chrIV	33270961	0.0216837	0.175217		chrI	11960001	11970000	0
	chrIV	33271005	0.0216837	0.893599		chrI	11970001	11980000	0.118056
	chrIV	33271136	0.0216837	0.490311		chrI	11980001	11990000	0.00806452
	chrIV	33271137	0.0216837	0.490311		chrI	11990001	12000000	0
	chrIV	33271178	0.0216837	NA		chrI	12000001	12010000	0.020202
	chrIV	33271185	0.0216837	1.10348		chrI	12010001	12020000	0.11236
	chrIV	33271198	0.0216837	NA		chrI	12020001	12030000	0.0470588
	chrIV	33271267	0.0216837	0.300424		chrI	12030001	12040000	0.00900901
	chrIV	33271333	0.0216837	NA		chrI	12040001	12050000	0.0308642
	chrIV	33271443	0.0216837	0.827142		chrI	12050001	12060000	0
	chrIV	33271457	0.0216837	NA		chrI	12060001	12070000	0.112
	chrIV	33271546	0.0216837	1.34355		chrI	12070001	12080000	0.304878
	chrIV	33271556	0.0216837	0.489856		chrI	12080001	12090000	0
	chrIV	33271566	0.0197704	NA		chrI	12090001	12100000	0.00568182
	chrIV	33271691	0.0197704	0.33297		chrI	12100001	12110000	0
	chrIV	33271842	0.0197704	NA		chrI	12110001	12120000	0
	chrIV	33271946	0.0197704	0.69879		chrI	12120001	12130000	0
	chrIV	33272027	0.0197704	NA		chrI	12130001	12140000	0.0849057
	chrIV	33272078	0.0197704	0.811125		chrI	12140001	12150000	0.0526316
	chrIV	33272157	0.0197704	0.437663		chrI	12150001	12160000	0.032967
	chrIV	33272161	0.0197704	1.41486		chrI	12160001	12170000	0.0298507
	chrIV	33272443	0.0197704	NA		chrI	12170001	12180000	0
	chrIV	33272646	0.0197704	0.222978		chrI	12180001	12190000	0.0319149
	chrIV	33272754	0.0197704	0.0503691		chrI	12190001	12200000	0
	chrIV	33272764	0.0197704	NA		chrI	12200001	12210000	0.030303
	chrIV	33272771	0.0184949	0.614469		chrI	12210001	12220000	0
	chrIV	33272781	0.0184949	NA		chrI	12220001	12230000	0
	chrIV	33272826	0.0184949	0.138831		chrI	12230001	12240000	0
	chrIV	33272856	0.0184949	0.621251		chrI	12240001	12250000	0.0285714
	chrIV	33272877	0.0184949	0.111875		chrI	12250001	12260000	0.016129
	chrIV	33272878	0.0184949	0.111875		chrI	12260001	12270000	0
	chrIV	33272887	0.0184949	0.427923		chrI	12270001	12280000	0.148649
	chrIV	33272893	0.0184949	0.389482		chrI	12280001	12290000	0.232143
	chrIV	33272915	0.0184949	1.61786		chrI	12290001	12300000	0.104348
	chrIV	33273006	0.0184949	2.30859		chrI	12300001	12310000	0.412766
	chrIV	33273074	0.0184949	0.295602		chrI	12310001	12320000	0.179012
	chrIV	33273150	0.0184949	1.59236		chrI	12320001	12330000	0.0628272
	chrIV	33273209	0.0184949	NA		chrI	12330001	12340000	0.00609756
	chrIV	33273214	0.0184949	1.17285		chrI	12340001	12350000	0.0300752
	chrIV	33273310	0.0184949	0.358298		chrI	12350001	12360000	0
	chrIV	33273355	0.0184949	0.0981984		chrI	12360001	12370000	0.0595238
	chrIV	33273449	0.0184949	NA		chrI	12370001	12380000	0.130137
	chrIV	33273539	0.0184949	0.0191114		chrI	12380001	12390000	0.0362319
	chrIV	33273579	0.0184949	1.70454		chrI	12390001	12400000	0.0989011
	chrIV	33273615	0.0184949	0.124719		chrI	12400001	12410000	0.0545455
	chrIV	33273724	0.0184949	0.630413		chrI	12410001	12420000	0.263158
	chrIV	33273799	0.0184949	1.96025		chrI	12420001	12430000	0.00740741
	chrIV	33273817	0.0184949	NA		chrI	12430001	12440000	0
	chrIV	33273853	0.0184949	NA		chrI	12440001	12450000	0.0116279
	chrIV	33273865	0.0184949	0.255887		chrI	12450001	12460000	0.0154639
	chrIV	33273928	0.0184949	1.08195		chrI	12460001	12470000	0.0275862
	chrIV	33273952	0.0184949	0.628027		chrI	12470001	12480000	0.0422535
	chrIV	33273962	0.0184949	2.58789		chrI	12480001	12490000	0.0182927
	chrIV	33273982	0.0184949	1.92016		chrI	12490001	12500000	0.0251256
	chrIV	33273984	0.0216837	0.401443		chrI	12500001	12510000	0.0566038
	chrIV	33273996	0.0216837	NA		chrI	12510001	12520000	0.0391061
	chrIV	33274008	0.0216837	0.964658		chrI	12520001	12530000	0.027027
	chrIV	33274075	0.0216837	0.460941		chrI	12530001	12540000	0.0296296
	chrIV	33274105	0.0216837	0.849942		chrI	12540001	12550000	0.0412371
	chrIV	33274256	0.0216837	NA		chrI	12550001	12560000	0.0163043
	chrIV	33274320	0.0216837	0.956468		chrI	12560001	12570000	0.0196078
	chrIV	33274356	0.0216837	0.0646834		chrI	12570001	12580000	0
	chrIV	33274565	0.0242347	NA		chrI	12580001	12590000	0.0394737
	chrIV	33274580	0.0242347	1.80662		chrI	12590001	12600000	0.0138889
	chrIV	33274611	0.0242347	0.581853		chrI	12600001	12610000	0.038674
	chrIV	33274621	0.0242347	1.96568		chrI	12610001	12620000	0.0280374
	chrIV	33274662	0.0242347	0.0335615		chrI	12620001	12630000	0
	chrIV	33274724	0.0274235	0.923597		chrI	12630001	12640000	0.015873
	chrIV	33275071	0.0274235	1.83495		chrI	12640001	12650000	0.0888889
	chrIV	33275159	0.0274235	NA		chrI	12650001	12660000	0.238095
	chrIV	33275252	0.0274235	0.511771		chrI	12660001	12670000	0.00892857
	chrIV	33275347	0.0274235	NA		chrI	12670001	12680000	0.0430108
	chrIV	33275535	0.0197704	0.84412		chrI	12680001	12690000	0.0403226
	chrIV	33275575	0.0197704	1.65127		chrI	12690001	12700000	0.0240964
	chrIV	33275625	0.0197704	0.172729		chrI	12700001	12710000	0.0740741
	chrIV	33275662	0.0197704	0.438717		chrI	12710001	12720000	0.00584795
	chrIV	33275690	0.0197704	1.12788		chrI	12720001	12730000	0.0555556
	chrIV	33275696	0.0197704	1.12788		chrI	12730001	12740000	0.0185185
	chrIV	33275705	0.0197704	1.12788		chrI	12740001	12750000	0.0363636
	chrIV	33275746	0.0197704	0.534175		chrI	12750001	12760000	0.0992908
	chrIV	33275756	0.0197704	0.13166		chrI	12760001	12770000	0.11875
	chrIV	33275770	0.0197704	1.1758		chrI	12770001	12780000	0.0441989
	chrIV	33275804	0.0197704	0.912915		chrI	12780001	12790000	0.0152284
	chrIV	33275815	0.0197704	0.599235		chrI	12790001	12800000	0.0615385
	chrIV	33275868	0.0197704	0.448526		chrI	12800001	12810000	0.11875
	chrIV	33275959	0.0197704	0.348743		chrI	12810001	12820000	0.0368421
	chrIV	33275963	0.0197704	0.333665		chrI	12820001	12830000	0.00704225
	chrIV	33275989	0.0197704	0.913063		chrI	12830001	12840000	0.0551181
	chrIV	33276010	0.0197704	NA		chrI	12840001	12850000	0.16763
	chrIV	33276081	0.0197704	NA		chrI	12850001	12860000	0.166667
	chrIV	33276123	0.0197704	1.09162		chrI	12860001	12870000	0.032
	chrIV	33276159	0.0197704	NA		chrI	12870001	12880000	0.127907
	chrIV	33276232	0.0197704	0.178218		chrI	12880001	12890000	0.115942
	chrIV	33276330	0.0197704	NA		chrI	12890001	12900000	0.0243902
	chrIV	33276404	0.0216837	0.431068		chrI	12900001	12910000	0.0740741
	chrIV	33276497	0.0216837	NA		chrI	12910001	12920000	0.386139
	chrIV	33276567	0.0216837	NA		chrI	12920001	12930000	0.0416667
	chrIV	33276577	0.0216837	0.010943		chrI	12930001	12940000	0.179487
	chrIV	33276584	0.0216837	0.140015		chrI	12940001	12950000	0.0466667
	chrIV	33276588	0.0216837	NA		chrI	12950001	12960000	0.0705882
	chrIV	33276596	0.0216837	1.46188		chrI	12960001	12970000	0.34188
	chrIV	33276618	0.0216837	NA		chrI	12970001	12980000	0.0486111
	chrIV	33276652	0.0216837	0.668588		chrI	12980001	12990000	0.0596026
	chrIV	33276688	0.0216837	NA		chrI	12990001	13000000	0.0561798
	chrIV	33276696	0.0216837	NA		chrI	13000001	13010000	0.00833333
	chrIV	33286540	0.0216837	0.93041		chrI	13010001	13020000	0
	chrIV	33286547	0.0216837	0.131468		chrI	13020001	13030000	0
	chrIV	33286548	0.0216837	0.874707		chrI	13030001	13040000	0.0789474
	chrIV	33286554	0.0216837	0.271099		chrI	13040001	13050000	0.0128205
	chrIV	33286703	0.0197704	NA		chrI	13050001	13060000	0
	chrIV	33286720	0.0197704	0.00169561		chrI	13060001	13070000	0.0714286
	chrIV	33286728	0.0197704	0.646475		chrI	13070001	13080000	0.0729167
	chrIV	33286736	0.0184949	1.46247		chrI	13080001	13090000	0.0869565
	chrIV	33286738	0.0184949	1.52854		chrI	13090001	13100000	0
	chrIV	33286759	0.0184949	0.434649		chrI	13100001	13110000	0.0344828
	chrIV	33286905	0.0184949	0.0418517		chrI	13110001	13120000	0.0434783
	chrIV	33287028	0.0184949	0.268247		chrI	13120001	13130000	0.108108
	chrIV	33287037	0.0184949	NA		chrI	13130001	13140000	0
	chrIV	33287039	0.0184949	0.836682		chrI	13140001	13150000	0.0361446
	chrIV	33287085	0.0184949	0.0450662		chrI	13150001	13160000	0.0140845
	chrIV	33287100	0.0184949	0.44082		chrI	13160001	13170000	0.0128205
	chrIV	33287114	0.0216837	0.425526		chrI	13170001	13180000	0
	chrIV	33287385	0.0216837	NA		chrI	13180001	13190000	0
	chrIV	33287483	0.0216837	0.18434		chrI	13190001	13200000	0.0141844
	chrIV	33287484	0.0216837	0.21958		chrI	13200001	13210000	0.00769231
	chrIV	33287503	0.0216837	2.04051		chrI	13210001	13220000	0.0165289
	chrIV	33287625	0.0216837	0.990911		chrI	13220001	13230000	0.018018
	chrIV	33287689	0.0216837	0.340382		chrI	13230001	13240000	0
	chrIV	33287721	0.0216837	0.317519		chrI	13240001	13250000	0.0416667
	chrIV	33287727	0.0216837	0.092519		chrI	13250001	13260000	0.0296296
	chrIV	33287788	0.0216837	1.6961		chrI	13260001	13270000	0.0125786
	chrIV	33287841	0.0216837	1.60749		chrI	13270001	13280000	0.0153846
	chrIV	33287878	0.0216837	1.27326		chrI	13280001	13290000	0.00746269
	chrIV	33288049	0.0216837	NA		chrI	13290001	13300000	0
	chrIV	33288063	0.0216837	0.554791		chrI	13300001	13310000	0.015625
	chrIV	33288116	0.0216837	1.46883		chrI	13310001	13320000	0.0163934
	chrIV	33288132	0.0216837	0.998822		chrI	13320001	13330000	0
	chrIV	33288167	0.0223214	0.763877		chrI	13330001	13340000	0.0151515
	chrIV	33288215	0.0223214	0.341026		chrI	13340001	13350000	0.00900901
	chrIV	33288248	0.0223214	0.874815		chrI	13350001	13360000	0.0222222
	chrIV	33288271	0.0223214	1.45367		chrI	13360001	13370000	0.0181818
	chrIV	33288347	0.0223214	0.0485322		chrI	13370001	13380000	0.0116279
	chrIV	33288360	0.0223214	0.0485322		chrI	13380001	13390000	0.011236
	chrIV	33288367	0.0223214	1.26742		chrI	13390001	13400000	0.0126582
	chrIV	33288390	0.0223214	0.599648		chrI	13400001	13410000	0
	chrIV	33288399	0.0223214	0.0834486		chrI	13410001	13420000	0.046729
	chrIV	33288409	0.0223214	0.841146		chrI	13420001	13430000	0.0449438
	chrIV	33288907	0.0223214	1.03556		chrI	13430001	13440000	0
	chrIV	33288910	0.0216837	1.67145		chrI	13440001	13450000	0
	chrIV	33288912	0.0216837	0.649609		chrI	13450001	13460000	0.0618557
	chrIV	33288916	0.0216837	NA		chrI	13460001	13470000	0
	chrIV	33289046	0.0216837	0.700587		chrI	13470001	13480000	0.0444444
	chrIV	33289070	0.0216837	0.468666		chrI	13480001	13490000	0.010989
	chrIV	33289085	0.0216837	0.468666		chrI	13490001	13500000	0.0337079
	chrIV	33289135	0.0216837	0.0969395		chrI	13500001	13510000	0
	chrIV	33289140	0.0216837	0.511229		chrI	13510001	13520000	0.00909091
	chrIV	33289249	0.0216837	0.78943		chrI	13520001	13530000	0.152941
	chrIV	33289324	0.0223214	0.505861		chrI	13530001	13540000	0.566038
	chrIV	33289327	0.0223214	NA		chrI	13540001	13550000	0.202899
	chrIV	33289354	0.0223214	0.0473026		chrI	13550001	13560000	0.0327869
	chrIV	33289967	0.0223214	0.17645		chrI	13560001	13570000	0
	chrIV	33289968	0.0223214	0.083378		chrI	13570001	13580000	0.0114943
	chrIV	33289980	0.0216837	0.306397		chrI	13580001	13590000	0
	chrIV	33289998	0.0216837	0.364728		chrI	13590001	13600000	0.025974
	chrIV	33290366	0.0216837	0.0642939		chrI	13600001	13610000	0.028169
	chrIV	33290400	0.0216837	1.36157		chrI	13610001	13620000	0
	chrIV	33290434	0.0216837	0.919464		chrI	13620001	13630000	0.0126582
	chrIV	33290436	0.0216837	1.22543		chrI	13630001	13640000	0
	chrIV	33290456	0.0216837	0.186928		chrI	13640001	13650000	0
	chrIV	33290458	0.0216837	0.529612		chrI	13650001	13660000	0.0315789
	chrIV	33290490	0.0216837	0.868926		chrI	13660001	13670000	0.025974
	chrIV	33290735	0.0216837	1.37654		chrI	13670001	13680000	0.0580645
	chrIV	33290771	0.0216837	1.42711		chrI	13680001	13690000	0.102857
	chrIV	33290813	0.0216837	0.140857		chrI	13690001	13700000	0
	chrIV	33290829	0.0216837	0.482045		chrI	13700001	13710000	0.0330579
	chrIV	33290845	0.0184949	0.368691		chrI	13710001	13720000	0.0775194
	chrIV	33290920	0.0184949	0.690817		chrI	13720001	13730000	0.0258065
	chrIV	33290977	0.0184949	0.991367		chrI	13730001	13740000	0.0958904
	chrIV	33290989	0.0184949	1.22038		chrI	13740001	13750000	0.049505
	chrIV	33291016	0.0184949	0.00535139		chrI	13750001	13760000	0.0172414
	chrIV	33291017	0.0184949	0.00535139		chrI	13760001	13770000	0
	chrIV	33291063	0.0184949	1.69511		chrI	13770001	13780000	0.0127389
	chrIV	33291100	0.0184949	1.83427		chrI	13780001	13790000	0.0128205
	chrIV	33291125	0.0184949	0.165127		chrI	13790001	13800000	0.00877193
	chrIV	33291154	0.0216837	1.37543		chrI	13800001	13810000	0
	chrIV	33291155	0.0184949	NA		chrI	13810001	13820000	0.045977
	chrIV	33291176	0.0184949	1.70966		chrI	13820001	13830000	0.0208333
	chrIV	33291184	0.0184949	1.05414		chrI	13830001	13840000	0.0111111
	chrIV	33291185	0.0184949	1.05414		chrI	13840001	13850000	0.00757576
	chrIV	33291189	0.0184949	0.536861		chrI	13850001	13860000	0.00970874
	chrIV	33291191	0.0216837	0.133299		chrI	13860001	13870000	0
	chrIV	33291278	0.0216837	0.534654		chrI	13870001	13880000	0
	chrIV	33291285	0.0216837	0.882749		chrI	13880001	13890000	0.025641
	chrIV	33291341	0.0216837	0.850856		chrI	13890001	13900000	0.0104167
	chrIV	33291351	0.0216837	0.0437176		chrI	13900001	13910000	0
	chrIV	33291352	0.0216837	0.0437176		chrI	13910001	13920000	0
	chrIV	33291364	0.0216837	0.56172		chrI	13920001	13930000	0.00763359
	chrIV	33291371	0.0216837	0.692823		chrI	13930001	13940000	0.0197368
	chrIV	33291375	0.0216837	1.81445		chrI	13940001	13950000	0.0266667
	chrIV	33291383	0.0216837	1.35022		chrI	13950001	13960000	0.0211268
	chrIV	33291387	0.0216837	NA		chrI	13960001	13970000	0.0890052
	chrIV	33291444	0.0216837	0.501171		chrI	13970001	13980000	0.011236
	chrIV	33291646	0.0216837	0.84875		chrI	13980001	13990000	0.0810811
	chrIV	33291685	0.0184949	0.9592		chrI	13990001	14000000	0.153846
	chrIV	33291708	0.0184949	0.982005		chrI	14000001	14010000	0.170543
	chrIV	33291897	0.0184949	0.485818		chrI	14010001	14020000	0.0967742
	chrIV	33292116	0.0184949	NA		chrI	14020001	14030000	0.147541
	chrIV	33292146	0.0184949	0.194765		chrI	14030001	14040000	0.0208333
	chrIV	33292160	0.0184949	NA		chrI	14040001	14050000	0.0133333
	chrIV	33292163	0.0184949	0.439362		chrI	14050001	14060000	0.1
	chrIV	33292180	0.0197704	0.949124		chrI	14060001	14070000	0.0377358
	chrIV	33292197	0.0197704	1.40735		chrI	14070001	14080000	0.0714286
	chrIV	33292198	0.0197704	1.24986		chrI	14080001	14090000	0.141844
	chrIV	33292230	0.0197704	0.757837		chrI	14090001	14100000	0.284768
	chrIV	33292278	0.0197704	1.01162		chrI	14100001	14110000	0.107296
	chrIV	33292293	0.0242347	0.822294		chrI	14110001	14120000	0.0772947
	chrIV	33292299	0.0242347	NA		chrI	14120001	14130000	0.0441989
	chrIV	33292325	0.0242347	0.151041		chrI	14130001	14140000	0.0103093
	chrIV	33292335	0.0242347	NA		chrI	14140001	14150000	0.0348837
	chrIV	33292382	0.0242347	NA		chrI	14150001	14160000	0.142857
	chrIV	33292414	0.0242347	0.525387		chrI	14160001	14170000	0.0550459
	chrIV	33292424	0.0242347	NA		chrI	14170001	14180000	0.0880503
	chrIV	33292470	0.0242347	NA		chrI	14180001	14190000	0.0434783
	chrIV	33292626	0.0242347	1.07175		chrI	14190001	14200000	0.033557
	chrIV	33292648	0.0242347	0.435829		chrI	14200001	14210000	0.0206186
	chrIV	33292679	0.0242347	NA		chrI	14210001	14220000	0.025
	chrIV	33292794	0.0242347	0.683288		chrI	14220001	14230000	0.0546875
	chrIV	33292851	0.0242347	NA		chrI	14230001	14240000	0.0123457
	chrIV	33292907	0.0242347	0.384078		chrI	14240001	14250000	0.0857143
	chrIV	33292957	0.0242347	1.10946		chrI	14250001	14260000	0.018018
	chrIV	33292969	0.0242347	1.34817		chrI	14260001	14270000	0.0196078
	chrIV	33292980	0.0242347	0.409002		chrI	14270001	14280000	0.00469484
	chrIV	33292995	0.0242347	0.768637		chrI	14280001	14290000	0.0139535
	chrIV	33293029	0.0242347	NA		chrI	14290001	14300000	0.042654
	chrIV	33293079	0.0242347	0.624767		chrI	14300001	14310000	0.042328
	chrIV	33293080	0.0242347	1.86939		chrI	14310001	14320000	0
	chrIV	33293087	0.0242347	0.328186		chrI	14320001	14330000	0.0260417
	chrIV	33293298	0.0242347	1.55837		chrI	14330001	14340000	0.042735
	chrIV	33293401	0.0242347	1.66385		chrI	14340001	14350000	0.0833333
	chrIV	33293402	0.0242347	0.759969		chrI	14350001	14360000	0.135593
	chrIV	33293461	0.0248724	2.8665		chrI	14360001	14370000	0.034188
	chrIV	33293489	0.0248724	NA		chrI	14370001	14380000	0.0753425
	chrIV	33293500	0.0242347	1.13882		chrI	14380001	14390000	0.152941
	chrIV	33294037	0.0242347	1.9057		chrI	14390001	14400000	0.0725389
	chrIV	33294094	0.0248724	0.749428		chrI	14400001	14410000	0.0138889
	chrIV	33294098	0.0248724	0.676537		chrI	14410001	14420000	0.132867
	chrIV	33294118	0.0248724	0.721327		chrI	14420001	14430000	0.149701
	chrIV	33294350	0.0248724	NA		chrI	14430001	14440000	0.046875
	chrIV	33294437	0.0248724	1.19111		chrI	14440001	14450000	0.018018
	chrIV	33294493	0.0248724	0.848265		chrI	14450001	14460000	0.0253165
	chrIV	33294499	0.0248724	0.430999		chrI	14460001	14470000	0
	chrIV	33294662	0.0248724	0.641801		chrI	14470001	14480000	0.0537634
	chrIV	33294674	0.0248724	0.426837		chrI	14480001	14490000	0
	chrIV	33294710	0.0248724	1.37411		chrI	14490001	14500000	0.0181818
	chrIV	33294724	0.0248724	NA		chrI	14500001	14510000	0.0645161
	chrIV	33294742	0.0248724	NA		chrI	14510001	14520000	0.0888889
	chrIV	33294756	0.0248724	0.944258		chrI	14520001	14530000	0.0841121
	chrIV	33295056	0.0248724	1.2067		chrI	14530001	14540000	0.08
	chrIV	33295066	0.0248724	1.90338		chrI	14540001	14550000	0.0252101
	chrIV	33295068	0.0248724	1.90338		chrI	14550001	14560000	0.15493
	chrIV	33295088	0.0248724	2.23711		chrI	14560001	14570000	0.0632911
	chrIV	33295092	0.0248724	2.34415		chrI	14570001	14580000	0.102273
	chrIV	33295099	0.0280612	1.9294		chrI	14580001	14590000	0.20202
	chrIV	33295130	0.0280612	1.88312		chrI	14590001	14600000	0.166667
	chrIV	33295141	0.0280612	1.70238		chrI	14600001	14610000	0.163121
	chrIV	33295162	0.0280612	NA		chrI	14610001	14620000	0.125
	chrIV	33295163	0.0325255	2.31071		chrI	14620001	14630000	0.123188
	chrIV	33295172	0.028699	1.28916		chrI	14630001	14640000	0.132075
	chrIV	33295178	0.028699	2.42186		chrI	14640001	14650000	0.0425532
	chrIV	33295209	0.0280612	1.34841		chrI	14650001	14660000	0.0382166
	chrIV	33295266	0.0280612	NA		chrI	14660001	14670000	0.054878
	chrIV	33295293	0.0280612	0.806602		chrI	14670001	14680000	0.023622
	chrIV	33295299	0.0280612	0.930761		chrI	14680001	14690000	0.0338983
	chrIV	33295301	0.0280612	1.42362		chrI	14690001	14700000	0.0635838
	chrIV	33295307	0.0280612	2.38495		chrI	14700001	14710000	0.0864198
	chrIV	33295309	0.0280612	1.79549		chrI	14710001	14720000	0
	chrIV	33295315	0.0248724	0.818167		chrI	14720001	14730000	0.016129
	chrIV	33295317	0.0248724	1.38139		chrI	14730001	14740000	0.0574163
	chrIV	33295323	0.0255102	1.55133		chrI	14740001	14750000	0.101695
	chrIV	33295331	0.0255102	NA		chrI	14750001	14760000	0.097561
	chrIV	33295404	0.0255102	NA		chrI	14760001	14770000	0.137097
	chrIV	33295422	0.0255102	1.21141		chrI	14770001	14780000	0.026087
	chrIV	33295476	0.0255102	1.7927		chrI	14780001	14790000	0.0431655
	chrIV	33295521	0.0255102	0.920265		chrI	14790001	14800000	0.0142857
	chrIV	33295663	0.0255102	NA		chrI	14800001	14810000	0.114754
	chrIV	33295703	0.0255102	0.773902		chrI	14810001	14820000	0.140351
	chrIV	33295731	0.03125	0.265086		chrI	14820001	14830000	0.0272727
	chrIV	33295766	0.0408163	1.4879		chrI	14830001	14840000	0.0227273
	chrIV	33295770	0.0357143	0.81285		chrI	14840001	14850000	0
	chrIV	33295870	0.0357143	NA		chrI	14850001	14860000	0.0638298
	chrIV	33295906	0.0357143	NA		chrI	14860001	14870000	0.0285714
	chrIV	33295924	0.0357143	NA		chrI	14870001	14880000	0.150442
	chrIV	33295929	0.0357143	1.51041		chrI	14880001	14890000	0.211864
	chrIV	33295933	0.0357143	0.728886		chrI	14890001	14900000	0.0638298
	chrIV	33295945	0.0357143	NA		chrI	14900001	14910000	NA
	chrIV	33295946	0.0357143	NA		chrI	14910001	14920000	NA
	chrIV	33295951	0.03125	NA		chrI	14920001	14930000	0.0740741
	chrIV	33296019	0.03125	1.04081		chrI	14930001	14940000	0.0679612
	chrIV	33296034	0.0280612	NA		chrI	14940001	14950000	0.0470588
	chrIV	33296071	0.0280612	NA		chrI	14950001	14960000	0.0103093
	chrIV	33296218	0.0280612	NA		chrI	14960001	14970000	0.0298507
	chrIV	33296248	0.0280612	0.253919		chrI	14970001	14980000	0.0309278
	chrIV	33296297	0.0280612	0.894931		chrI	14980001	14990000	0.0425532
	chrIV	33296309	0.0280612	1.32106		chrI	14990001	15000000	0.0222222
	chrIV	33296351	0.0280612	1.10908		chrI	15000001	15010000	0.05
	chrIV	33296450	0.0280612	0.743657		chrI	15010001	15020000	0.026087
	chrIV	33296784	0.0280612	0.646059		chrI	15020001	15030000	0
	chrIV	33296796	0.0280612	0.839532		chrI	15030001	15040000	0
	chrIV	33296797	0.0280612	NA		chrI	15040001	15050000	0.0537634
	chrIV	33296834	0.0280612	0.326392		chrI	15050001	15060000	0.12987
	chrIV	33296909	0.0280612	1.42484		chrI	15060001	15070000	0.0769231
	chrIV	33296945	0.028699	NA		chrI	15070001	15080000	0.0701754
	chrIV	33296952	0.028699	1.10477		chrI	15080001	15090000	0.028169
	chrIV	33296969	0.028699	0.666106		chrI	15090001	15100000	0.016129
	chrIV	33296974	0.028699	1.22468		chrI	15100001	15110000	0.028169
	chrIV	33297028	0.028699	1.1801		chrI	15110001	15120000	0.012987
	chrIV	33297049	0.028699	1.15011		chrI	15120001	15130000	0.0491803
	chrIV	33297118	0.0293367	1.52177		chrI	15130001	15140000	0.0217391
	chrIV	33297137	0.026148	NA		chrI	15140001	15150000	0.0147059
	chrIV	33297244	0.026148	1.19374		chrI	15150001	15160000	0
	chrIV	33297250	0.026148	0.874194		chrI	15160001	15170000	0
	chrIV	33297270	0.0267857	NA		chrI	15170001	15180000	0.0860215
	chrIV	33297290	0.0267857	NA		chrI	15180001	15190000	0
	chrIV	33297349	0.0267857	NA		chrI	15190001	15200000	0.0909091
	chrIV	33297414	0.0267857	1.89385		chrI	15200001	15210000	0.0625
	chrIV	33297466	0.0267857	0.676448		chrI	15210001	15220000	0.047619
	chrIV	33297473	0.0267857	0.438857		chrI	15220001	15230000	0
	chrIV	33297484	0.0267857	0.0407816		chrI	15230001	15240000	0.0363636
	chrIV	33297571	0.0267857	1.47212		chrI	15240001	15250000	0.012987
	chrIV	33297622	0.0267857	2.34347		chrI	15250001	15260000	0
	chrIV	33297632	0.0274235	0.223774		chrI	15260001	15270000	0
	chrIV	33297660	0.0274235	0.116991		chrI	15270001	15280000	0.0410959
	chrIV	33297693	0.0267857	1.11282		chrI	15280001	15290000	0.0545455
	chrIV	33297718	0.026148	2.04319		chrI	15290001	15300000	0
	chrIV	33297739	0.0235969	1.29732		chrI	15300001	15310000	0.0350877
	chrIV	33297786	0.0235969	0.824068		chrI	15310001	15320000	0
	chrIV	33297822	0.0235969	1.4561		chrI	15320001	15330000	0.0148148
	chrIV	33297926	0.0235969	0.502557		chrI	15330001	15340000	0.00684932
	chrIV	33297947	0.0235969	1.2132		chrI	15340001	15350000	0.0171429
	chrIV	33298075	0.0235969	0.272139		chrI	15350001	15360000	0
	chrIV	33298098	0.0235969	1.39166		chrI	15360001	15370000	0.0184049
	chrIV	33298119	0.0229592	0.572455		chrI	15370001	15380000	0
	chrIV	33298125	0.0229592	0.0929409		chrI	15380001	15390000	0.0519481
	chrIV	33298137	0.0255102	NA		chrI	15390001	15400000	0.00840336
	chrIV	33298163	0.0248724	NA		chrI	15400001	15410000	0.0330579
	chrIV	33298273	0.0248724	0.26887		chrI	15410001	15420000	0.0350877
	chrIV	33298382	0.0248724	0.413831		chrI	15420001	15430000	0.00729927
	chrIV	33298390	0.0248724	1.38742		chrI	15430001	15440000	0.0440252
	chrIV	33298459	0.0248724	1.43407		chrI	15440001	15450000	0.04
	chrIV	33298547	0.0248724	NA		chrI	15450001	15460000	0.0190476
	chrIV	33298663	0.0248724	1.05427		chrI	15460001	15470000	0.00694444
	chrIV	33298686	0.0248724	1.23228		chrI	15470001	15480000	0.0206897
	chrIV	33298687	0.0255102	1.23228		chrI	15480001	15490000	0.0210526
	chrIV	33298706	0.0255102	0.695327		chrI	15490001	15500000	0.0392157
	chrIV	33298711	0.0255102	1.15234		chrI	15500001	15510000	0.0479452
	chrIV	33298759	0.0255102	NA		chrI	15510001	15520000	0.0306122
	chrIV	33298778	0.0255102	1.07046		chrI	15520001	15530000	0.0114943
	chrIV	33298836	0.026148	0.112924		chrI	15530001	15540000	0.0131579
	chrIV	33298837	0.026148	0.290672		chrI	15540001	15550000	0.0531915
	chrIV	33298900	0.026148	1.41985		chrI	15550001	15560000	0.0461538
	chrIV	33298954	0.026148	0.508395		chrI	15560001	15570000	0
	chrIV	33299005	0.026148	1.40974		chrI	15570001	15580000	0.0185185
	chrIV	33299149	0.0325255	0.883872		chrI	15580001	15590000	0.0280374
	chrIV	33299167	0.0318878	1.65667		chrI	15590001	15600000	0.0373832
	chrIV	33299173	0.0318878	1.03187		chrI	15600001	15610000	0.0638298
	chrIV	33299185	0.0318878	0.191481		chrI	15610001	15620000	0.0973451
	chrIV	33299200	0.0318878	0.127995		chrI	15620001	15630000	0.146341
	chrIV	33299296	0.0318878	NA		chrI	15630001	15640000	0.0491803
	chrIV	33299304	0.0318878	1.08149		chrI	15640001	15650000	0
	chrIV	33299307	0.0318878	1.21237		chrI	15650001	15660000	0.0131579
	chrIV	33299308	0.0318878	1.21237		chrI	15660001	15670000	0
	chrIV	33299332	0.0318878	0.506184		chrI	15670001	15680000	0.0277778
	chrIV	33299334	0.0318878	0.735294		chrI	15680001	15690000	0.157143
	chrIV	33299463	0.0318878	0.456394		chrI	15690001	15700000	0.274194
	chrIV	33299483	0.0318878	NA		chrI	15700001	15710000	0.0454545
	chrIV	33299513	0.0318878	NA		chrI	15710001	15720000	0.0540541
	chrIV	33299571	0.0318878	NA		chrI	15720001	15730000	0.0549451
	chrIV	33299637	0.0318878	0.406694		chrI	15730001	15740000	0.141176
	chrIV	33299641	0.0318878	0.78865		chrI	15740001	15750000	0.178571
	chrIV	33299737	0.0318878	0.902447		chrI	15750001	15760000	0.0108696
	chrIV	33299749	0.0318878	0.49981		chrI	15760001	15770000	0.0204082
	chrIV	33300109	0.0325255	0.040975		chrI	15770001	15780000	0.0350877
	chrIV	33300140	0.0325255	0.240186		chrI	15780001	15790000	0
	chrIV	33300155	0.028699	0.154172		chrI	15790001	15800000	0.0847458
	chrIV	33300225	0.028699	0.017924		chrI	15800001	15810000	0.0909091
	chrIV	33300234	0.0280612	0.303601		chrI	15810001	15820000	0.0652174
	chrIV	33300280	0.0280612	NA		chrI	15820001	15830000	0.138614
	chrIV	33300311	0.0280612	0.22382		chrI	15830001	15840000	0.0759494
	chrIV	33300397	0.0280612	0.284724		chrI	15840001	15850000	0.145985
	chrIV	33300403	0.0280612	0.588704		chrI	15850001	15860000	0
	chrIV	33300414	0.0280612	0.900543		chrI	15860001	15870000	0.0793651
	chrIV	33300443	0.0280612	0.278088		chrI	15870001	15880000	0.192308
	chrIV	33300524	0.0280612	0.143737		chrI	15880001	15890000	0.0235294
	chrIV	33300533	0.0280612	0.400335		chrI	15890001	15900000	0.00621118
	chrIV	33300600	0.0280612	0.159483		chrI	15900001	15910000	0
	chrIV	33300713	0.0280612	NA		chrI	15910001	15920000	0
	chrIV	33300765	0.0280612	0.979693		chrI	15920001	15930000	0.00917431
	chrIV	33300781	0.0280612	0.47061		chrI	15930001	15940000	0.00892857
	chrIV	33300920	0.0280612	0.261273		chrI	15940001	15950000	0.00970874
	chrIV	33300968	0.0280612	NA		chrI	15950001	15960000	0
	chrIV	33300980	0.0280612	NA		chrI	15960001	15970000	0.0512821
	chrIV	33300982	0.0280612	0.222873		chrI	15970001	15980000	0.0409357
	chrIV	33300996	0.0280612	NA		chrI	15980001	15990000	0.068323
	chrIV	33301022	0.028699	0.48285		chrI	15990001	16000000	0
	chrIV	33301116	0.028699	0.344166		chrI	16000001	16010000	0.0666667
	chrIV	33301158	0.028699	NA		chrI	16010001	16020000	0.0441176
	chrIV	33301194	0.028699	1.08886		chrI	16020001	16030000	0.255061
	chrIV	33301201	0.028699	1.44703		chrI	16030001	16040000	0.0837004
	chrIV	33301204	0.028699	0.38442		chrI	16040001	16050000	0.0758929
	chrIV	33301256	0.028699	0.38442		chrI	16050001	16060000	0.015873
	chrIV	33301282	0.028699	0.640729		chrI	16060001	16070000	0.0877193
	chrIV	33301291	0.028699	0.640729		chrI	16070001	16080000	0.610294
	chrIV	33301294	0.028699	0.722874		chrI	16080001	16090000	0.0277778
	chrIV	33301303	0.0293367	1.38894		chrI	16090001	16100000	0.0456432
	chrIV	33301351	0.0344388	0.0582264		chrI	16100001	16110000	0.0391304
	chrIV	33301400	0.0344388	NA		chrI	16110001	16120000	0.0199005
	chrIV	33301413	0.0344388	1.47308		chrI	16120001	16130000	0.0522088
	chrIV	33301419	0.0344388	0.252172		chrI	16130001	16140000	0.0132159
	chrIV	33301441	0.0344388	0.205539		chrI	16140001	16150000	0.0617761
	chrIV	33301835	0.0344388	NA		chrI	16150001	16160000	0.318919
	chrIV	33301837	0.0280612	0.396521		chrI	16160001	16170000	0.103093
	chrIV	33301953	0.0280612	0.41065		chrI	16170001	16180000	0.02
	chrIV	33301971	0.0280612	0.385225		chrI	16180001	16190000	0.0541872
	chrIV	33301980	0.0280612	1.33715		chrI	16190001	16200000	0.263889
	chrIV	33301983	0.0280612	0.752328		chrI	16200001	16210000	0.132743
	chrIV	33302106	0.0274235	NA		chrI	16210001	16220000	0.155556
	chrIV	33302112	0.0274235	NA		chrI	16220001	16230000	0.173913
	chrIV	33302117	0.0274235	0.261437		chrI	16230001	16240000	0.147959
	chrIV	33302133	0.0274235	NA		chrI	16240001	16250000	0.262195
	chrIV	33302140	0.0274235	NA		chrI	16250001	16260000	0.0287356
	chrIV	33302152	0.0248724	1.13136		chrI	16260001	16270000	0.132075
	chrIV	33302188	0.0248724	NA		chrI	16270001	16280000	0.167598
	chrIV	33302269	0.0242347	0.39498		chrI	16280001	16290000	0.341463
	chrIV	33302308	0.0242347	1.203		chrI	16290001	16300000	0.227907
	chrIV	33302310	0.0242347	1.203		chrI	16300001	16310000	0.449438
	chrIV	33302319	0.0235969	1.08974		chrI	16310001	16320000	0.710059
	chrIV	33302338	0.0235969	2.39841		chrI	16320001	16330000	0.69186
	chrIV	33302396	0.0235969	NA		chrI	16330001	16340000	0.652174
	chrIV	33302409	0.0235969	1.29505		chrI	16340001	16350000	0.753165
	chrIV	33302414	0.0235969	NA		chrI	16350001	16360000	0.883117
	chrIV	33302434	0.0235969	1.79507		chrI	16360001	16370000	0.870968
	chrIV	33302446	0.0235969	0.688368		chrI	16370001	16380000	0.874286
	chrIV	33302464	0.0235969	NA		chrI	16380001	16390000	0.863158
	chrIV	33302549	0.0235969	1.94576		chrI	16390001	16400000	0.940397
	chrIV	33302584	0.0235969	0.903062		chrI	16400001	16410000	0.929936
	chrIV	33302655	0.0235969	1.0026		chrI	16410001	16420000	0.915789
	chrIV	33302678	0.0229592	NA		chrI	16420001	16430000	0.8125
	chrIV	33302682	0.0229592	0.756944		chrI	16430001	16440000	0.757576
	chrIV	33302694	0.0229592	0.825102		chrI	16440001	16450000	0.578035
	chrIV	33302741	0.0235969	NA		chrI	16450001	16460000	0.435374
	chrIV	33302750	0.0235969	NA		chrI	16460001	16470000	0.243421
	chrIV	33302755	0.0235969	NA		chrI	16470001	16480000	0.56391
	chrIV	33302762	0.0235969	0.167593		chrI	16480001	16490000	0.776119
	chrIV	33302790	0.0235969	1.4723		chrI	16490001	16500000	0.482143
	chrIV	33302857	0.0235969	0.622639		chrI	16500001	16510000	0.4625
	chrIV	33302883	0.0235969	NA		chrI	16510001	16520000	0.586826
	chrIV	33302915	0.0235969	NA		chrI	16520001	16530000	0.736196
	chrIV	33302930	0.0229592	1.04123		chrI	16530001	16540000	0.517241
	chrIV	33302953	0.0229592	0.564649		chrI	16540001	16550000	0.482993
	chrIV	33302958	0.0235969	0.293953		chrI	16550001	16560000	0.810056
	chrIV	33302990	0.0235969	0.897536		chrI	16560001	16570000	0.721951
	chrIV	33302998	0.0235969	0.684664		chrI	16570001	16580000	0.717557
	chrIV	33303000	0.0229592	0.268621		chrI	16580001	16590000	0.79562
	chrIV	33303118	0.0229592	1.0701		chrI	16590001	16600000	0.774648
	chrIV	33303120	0.0223214	0.328562		chrI	16600001	16610000	0.466019
	chrIV	33303145	0.0223214	0.736407		chrI	16610001	16620000	0.258537
	chrIV	33303262	0.0223214	1.0386		chrI	16620001	16630000	0.173684
	chrIV	33303269	0.0223214	0.40456		chrI	16630001	16640000	0.339901
	chrIV	33303273	0.0223214	0.357122		chrI	16640001	16650000	0.423077
	chrIV	33303302	0.0223214	0.105308		chrI	16650001	16660000	0.1875
	chrIV	33303327	0.0223214	0.487581		chrI	16660001	16670000	0.207317
	chrIV	33303752	0.0223214	0.924822		chrI	16670001	16680000	0.377143
	chrIV	33303770	0.0184949	0.388937		chrI	16680001	16690000	0.627451
	chrIV	33303784	0.0184949	0.103582		chrI	16690001	16700000	0.589286
	chrIV	33303804	0.0184949	0.875828		chrI	16700001	16710000	0.696078
	chrIV	33303812	0.0184949	0.192795		chrI	16710001	16720000	0.762295
	chrIV	33303820	0.0184949	0.708837		chrI	16720001	16730000	0.627586
	chrIV	33303850	0.0184949	0.00346712		chrI	16730001	16740000	0.183962
	chrIV	33303886	0.0184949	0.0967125		chrI	16740001	16750000	0.0769231
	chrIV	33303947	0.0184949	0.227683		chrI	16750001	16760000	0.0160428
	chrIV	33303970	0.0184949	0.206082		chrI	16760001	16770000	0.061674
	chrIV	33303998	0.0184949	0.0781683		chrI	16770001	16780000	0.141104
	chrIV	33304004	0.0184949	0.260889		chrI	16780001	16790000	0
	chrIV	33304443	0.0184949	0.658681		chrI	16790001	16800000	0.010582
	chrIV	33304457	0.0184949	0.761013		chrI	16800001	16810000	0.0300752
	chrIV	33304469	0.0184949	0.924136		chrI	16810001	16820000	0.00452489
	chrIV	33304475	0.0184949	0.701409		chrI	16820001	16830000	0.0238095
	chrIV	33304481	0.0184949	0.678287		chrI	16830001	16840000	0.036036
	chrIV	33304545	0.0184949	0.792847		chrI	16840001	16850000	0.0163265
	chrIV	33304548	0.0184949	0.00211919		chrI	16850001	16860000	0.0229008
	chrIV	33304549	0.0184949	0.00211919		chrI	16860001	16870000	0.015544
	chrIV	33304589	0.0184949	1.28408		chrI	16870001	16880000	0.186667
	chrIV	33304590	0.0184949	NA		chrI	16880001	16890000	0.199074
	chrIV	33304628	0.0184949	1.78274		chrI	16890001	16900000	0.25523
	chrIV	33304629	0.0184949	NA		chrI	16900001	16910000	0.0438596
	chrIV	33304649	0.0184949	NA		chrI	16910001	16920000	0.422764
	chrIV	33304708	0.0184949	1.50196		chrI	16920001	16930000	0.538793
	chrIV	33304709	0.0184949	0.38568		chrI	16930001	16940000	0.516529
	chrIV	33304726	0.0184949	0.587544		chrI	16940001	16950000	0.272727
	chrIV	33304739	0.0184949	0.900534		chrI	16950001	16960000	0.306723
	chrIV	33304743	0.0184949	1.37145		chrI	16960001	16970000	0.0909091
	chrIV	33305841	0.0184949	1.09638		chrI	16970001	16980000	0.0758294
	chrIV	33305883	0.0184949	0.104117		chrI	16980001	16990000	0.138889
	chrIV	33305893	0.0184949	0.207616		chrI	16990001	17000000	0.0967742
	chrIV	33306059	0.0184949	1.23846		chrI	17000001	17010000	0.0566038
	chrIV	33306062	0.0184949	0.641851		chrI	17010001	17020000	0.0532787
	chrIV	33306304	0.0184949	0.943672		chrI	17020001	17030000	0.153005
	chrIV	33306353	0.0184949	0.867605		chrI	17030001	17040000	0.125
	chrIV	33306356	0.0184949	0.761787		chrI	17040001	17050000	0.111732
	chrIV	33306425	0.0184949	1.97315		chrI	17050001	17060000	0.183168
	chrIV	33306454	0.0184949	1.26975		chrI	17060001	17070000	0.0292398
	chrIV	33306469	0.0184949	1.49372		chrI	17070001	17080000	0.0305677
	chrIV	33306497	0.0184949	0.108309		chrI	17080001	17090000	0.0134228
	chrIV	33306501	0.0184949	0.978116		chrI	17090001	17100000	0.00574713
	chrIV	33306527	0.0184949	1.9927		chrI	17100001	17110000	0.139241
	chrIV	33306567	0.0184949	0.609865		chrI	17110001	17120000	0.081448
	chrIV	33306659	0.0184949	1.07658		chrI	17120001	17130000	0.0322581
	chrIV	33306672	0.0184949	0.414708		chrI	17130001	17140000	0.273632
	chrIV	33306697	0.0184949	2.16532		chrI	17140001	17150000	0.419753
	chrIV	33306751	0.0184949	1.23297		chrI	17150001	17160000	0.260116
	chrIV	33306819	0.0184949	NA		chrI	17160001	17170000	0.173184
	chrIV	33306874	0.0184949	0.305744		chrI	17170001	17180000	0.56422
	chrIV	33307429	0.0184949	0.00401192		chrI	17180001	17190000	0.42236
	chrIV	33307450	0.0184949	0.641745		chrI	17190001	17200000	0.746377
	chrIV	33307516	0.0184949	1.20853		chrI	17200001	17210000	0.605839
	chrIV	33308033	0.0184949	0.588102		chrI	17210001	17220000	0.234742
	chrIV	33308034	0.0184949	NA		chrI	17220001	17230000	0.480447
	chrIV	33308056	0.0184949	0.0627508		chrI	17230001	17240000	0.148148
	chrIV	33308130	0.0184949	0.655853		chrI	17240001	17250000	0.788732
	chrIV	33308134	0.0184949	0.729884		chrI	17250001	17260000	0.677019
	chrIV	33308144	0.0184949	NA		chrI	17260001	17270000	0.556522
	chrIV	33308148	0.0184949	1.72692		chrI	17270001	17280000	0.892617
	chrIV	33308154	0.0184949	0.928573		chrI	17280001	17290000	0.522013
	chrIV	33308176	0.0184949	NA		chrI	17290001	17300000	0.190789
	chrIV	33308192	0.0184949	NA		chrI	17300001	17310000	0.241379
	chrIV	33308194	0.0184949	0.880876		chrI	17310001	17320000	0.0898204
	chrIV	33308221	0.0184949	0.232585		chrI	17320001	17330000	0.0430622
	chrIV	33308330	0.0184949	0.467771		chrI	17330001	17340000	0.0546448
	chrIV	33308434	0.0184949	1.12611		chrI	17340001	17350000	0.0471204
	chrIV	33329806	0.0184949	1.16856		chrI	17350001	17360000	0.13369
	chrIV	33329945	0.0184949	NA		chrI	17360001	17370000	0.0851064
	chrIV	33329947	0.0184949	1.22695		chrI	17370001	17380000	0.00917431
	chrIV	33329990	0.0184949	NA		chrI	17380001	17390000	0
	chrIV	33330118	0.0184949	NA		chrI	17390001	17400000	0.0580645
	chrIV	33330125	0.0184949	NA		chrI	17400001	17410000	0.0576923
	chrIV	33330240	0.0184949	NA		chrI	17410001	17420000	0.0449438
	chrIV	33330303	0.0184949	NA		chrI	17420001	17430000	0.166667
	chrIV	33330339	0.0184949	NA		chrI	17430001	17440000	0.0340136
	chrIV	33330377	0.0184949	2.5682		chrI	17440001	17450000	0.0416667
	chrIV	33330393	0.0184949	1.68874		chrI	17450001	17460000	0.102151
	chrIV	33330394	0.0184949	1.03238		chrI	17460001	17470000	0.0390244
	chrIV	33330567	0.0184949	1.10999		chrI	17470001	17480000	0.0253165
	chrIV	33330572	0.0184949	0.627252		chrI	17480001	17490000	0.0297619
	chrIV	33330591	0.0184949	0.231301		chrI	17490001	17500000	0.00854701
	chrIV	33330612	0.0184949	0.327048		chrI	17500001	17510000	0.057554
	chrIV	33330642	0.0184949	0.649185		chrI	17510001	17520000	0.0214286
	chrIV	33330676	0.0184949	1.66807		chrI	17520001	17530000	0.0182927
	chrIV	33330760	0.0184949	NA		chrI	17530001	17540000	0.0764331
	chrIV	33330859	0.0184949	NA		chrI	17540001	17550000	0.170854
	chrIV	33330889	0.0184949	NA		chrI	17550001	17560000	0.0314465
	chrIV	33330896	0.0184949	2.28102		chrI	17560001	17570000	0.0555556
	chrIV	33330906	0.0184949	0.700431		chrI	17570001	17580000	0.0213904
	chrIV	33330934	0.0184949	0.109163		chrI	17580001	17590000	0.0410959
	chrIV	33330965	0.0184949	0.31156		chrI	17590001	17600000	0.0441176
	chrIV	33331009	0.0184949	0.121864		chrI	17600001	17610000	0.0762712
	chrIV	33331063	0.0184949	NA		chrI	17610001	17620000	0.0803571
	chrIV	33331120	0.0184949	0.812486		chrI	17620001	17630000	0
	chrIV	33331179	0.0184949	NA		chrI	17630001	17640000	0.133858
	chrIV	33331225	0.0184949	1.94565		chrI	17640001	17650000	0.0192308
	chrIV	33331317	0.0184949	0.665534		chrI	17650001	17660000	0.0654206
	chrIV	33331320	0.0184949	1.43223		chrI	17660001	17670000	0.166667
	chrIV	33331335	0.0184949	1.74796		chrI	17670001	17680000	0.0852713
	chrIV	33331419	0.0184949	0.379854		chrI	17680001	17690000	0.0162602
	chrIV	33331538	0.0184949	NA		chrI	17690001	17700000	0.0229008
	chrIV	33331575	0.0184949	NA		chrI	17700001	17710000	0.0526316
	chrIV	33331587	0.0184949	1.58593		chrI	17710001	17720000	0.027027
	chrIV	33331590	0.0184949	1.47097		chrI	17720001	17730000	0.034188
	chrIV	33331593	0.0184949	1.34385		chrI	17730001	17740000	0.056
	chrIV	33331706	0.0184949	2.15173		chrI	17740001	17750000	0.232323
	chrIV	33331713	0.0184949	0.808794		chrI	17750001	17760000	0.132812
	chrIV	33331715	0.0184949	0.808794		chrI	17760001	17770000	0.169643
	chrIV	33331727	0.0184949	0.17683		chrI	17770001	17780000	0.169355
	chrIV	33331752	0.0184949	NA		chrI	17780001	17790000	0.0818182
	chrIV	33331759	0.0184949	NA		chrI	17790001	17800000	0.0529412
	chrIV	33331954	0.0184949	0.560872		chrI	17800001	17810000	0.0454545
	chrIV	33332003	0.0184949	NA		chrI	17810001	17820000	0.025
	chrIV	33332014	0.0184949	NA		chrI	17820001	17830000	0.0625
	chrIV	33332064	0.0184949	1.1659		chrI	17830001	17840000	0.0909091
	chrIV	33332074	0.0216837	NA		chrI	17840001	17850000	0.196078
	chrIV	33332097	0.0216837	0.100345		chrI	17850001	17860000	0.148649
	chrIV	33332696	0.0216837	0.116218		chrI	17860001	17870000	0.258621
	chrIV	33332944	0.0216837	NA		chrI	17870001	17880000	0.391304
	chrIV	33333042	0.0216837	1.1523		chrI	17880001	17890000	0.0344828
	chrIV	33333107	0.0216837	0.395942		chrI	17890001	17900000	NA
	chrIV	33333120	0.0216837	1.16068		chrI	17900001	17910000	0.25974
	chrIV	33333135	0.0216837	0.841876		chrI	17910001	17920000	0.222222
	chrIV	33333137	0.0242347	0.828702		chrI	17920001	17930000	0.084507
	chrIV	33333173	0.0242347	NA		chrI	17930001	17940000	0
	chrIV	33333191	0.0242347	1.60764		chrI	17940001	17950000	0.0227273
	chrIV	33333482	0.0242347	NA		chrI	17950001	17960000	0.0103093
	chrIV	33333533	0.0242347	1.3421		chrI	17960001	17970000	0.0604027
	chrIV	33333536	0.0242347	0.313055		chrI	17970001	17980000	0.0126582
	chrIV	33333550	0.0216837	NA		chrI	17980001	17990000	0.07
	chrIV	33333551	0.0216837	0.28748		chrI	17990001	18000000	0.0322581
	chrIV	33333560	0.0216837	0.338094		chrI	18000001	18010000	0.035461
	chrIV	33333691	0.0216837	0.852822		chrI	18010001	18020000	0.037037
	chrIV	33333795	0.0216837	0.115718		chrI	18020001	18030000	0.010929
	chrIV	33333809	0.0216837	NA		chrI	18030001	18040000	0.19469
	chrIV	33333812	0.0216837	0.609616		chrI	18040001	18050000	0
	chrIV	33333813	0.0216837	0.36595		chrI	18050001	18060000	0.0196078
	chrIV	33333816	0.0216837	NA		chrI	18060001	18070000	0.0126582
	chrIV	33333821	0.0216837	0.087785		chrI	18070001	18080000	0.0289855
	chrIV	33333828	0.0216837	NA		chrI	18080001	18090000	0.100671
	chrIV	33333930	0.0216837	NA		chrI	18090001	18100000	0.0963855
	chrIV	33333995	0.0216837	0.401089		chrI	18100001	18110000	0.0666667
	chrIV	33334018	0.0216837	0.501314		chrI	18110001	18120000	0.0625
	chrIV	33334161	0.0216837	NA		chrI	18120001	18130000	0.03125
	chrIV	33334185	0.0216837	NA		chrI	18130001	18140000	0.150685
	chrIV	33334643	0.0216837	0.724962		chrI	18140001	18150000	0.0888889
	chrIV	33334749	0.0216837	NA		chrI	18150001	18160000	0.172043
	chrIV	33334758	0.0216837	0.972366		chrI	18160001	18170000	0.0107527
	chrIV	33334775	0.0216837	0.428836		chrI	18170001	18180000	0.0727273
	chrIV	33334819	0.0216837	0.879458		chrI	18180001	18190000	0.0166667
	chrIV	33334850	0.0216837	0.278583		chrI	18190001	18200000	0.0588235
	chrIV	33334899	0.0216837	1.15567		chrI	18200001	18210000	0.0241935
	chrIV	33334921	0.0216837	1.1367		chrI	18210001	18220000	0.0215054
	chrIV	33334925	0.0216837	0.260766		chrI	18220001	18230000	0.106667
	chrIV	33334936	0.0216837	0.217575		chrI	18230001	18240000	0.0963855
	chrIV	33335077	0.0216837	0.415334		chrI	18240001	18250000	0.358621
	chrIV	33335093	0.0216837	0.334315		chrI	18250001	18260000	0.114583
	chrIV	33335307	0.0216837	0.831131		chrI	18260001	18270000	0.150327
	chrIV	33335339	0.0216837	0.644456		chrI	18270001	18280000	0.0412371
	chrIV	33335352	0.0216837	0.263048		chrI	18280001	18290000	0.106918
	chrIV	33335820	0.0216837	0.305701		chrI	18290001	18300000	0.0632911
	chrIV	33335889	0.0223214	NA		chrI	18300001	18310000	0.0782123
	chrIV	33335952	0.0216837	NA		chrI	18310001	18320000	0.080292
	chrIV	33336133	0.0216837	NA		chrI	18320001	18330000	0.122137
	chrIV	33336188	0.0216837	0.695358		chrI	18330001	18340000	0.015625
	chrIV	33336233	0.0229592	1.18583		chrI	18340001	18350000	0
	chrIV	33336241	0.0229592	0.0239232		chrI	18350001	18360000	0.0170213
	chrIV	33336402	0.0229592	0.163318		chrI	18360001	18370000	0.0368664
	chrIV	33336443	0.0229592	0.635209		chrI	18370001	18380000	0.034749
	chrIV	33336458	0.0223214	0.462327		chrI	18380001	18390000	0.0424242
	chrIV	33336461	0.0223214	0.351182		chrI	18390001	18400000	0.00657895
	chrIV	33336482	0.0223214	1.70937		chrI	18400001	18410000	0.0241935
	chrIV	33336632	0.0223214	NA		chrI	18410001	18420000	0.0301205
	chrIV	33336714	0.0229592	0.207722		chrI	18420001	18430000	0.0287356
	chrIV	33336756	0.0229592	0.447003		chrI	18430001	18440000	0.052356
	chrIV	33336776	0.0229592	NA		chrI	18440001	18450000	0.102326
	chrIV	33336795	0.0229592	0.530166		chrI	18450001	18460000	0.0377358
	chrIV	33336809	0.0229592	0.513951		chrI	18460001	18470000	0.0305344
	chrIV	33336834	0.0229592	NA		chrI	18470001	18480000	0.0977444
	chrIV	33336837	0.0229592	1.68295		chrI	18480001	18490000	0.0714286
	chrIV	33336991	0.0229592	0.765206		chrI	18490001	18500000	0.0261438
	chrIV	33337010	0.0229592	NA		chrI	18500001	18510000	0.013245
	chrIV	33337035	0.0229592	0.765206		chrI	18510001	18520000	0.0650888
	chrIV	33337074	0.0229592	0.900376		chrI	18520001	18530000	0.0581395
	chrIV	33337143	0.0242347	NA		chrI	18530001	18540000	0.0497512
	chrIV	33337180	0.0242347	0.816509		chrI	18540001	18550000	0.04
	chrIV	33337198	0.0248724	0.116222		chrI	18550001	18560000	0.0443038
	chrIV	33337242	0.0274235	0.821289		chrI	18560001	18570000	0.0680272
	chrIV	33337277	0.0274235	NA		chrI	18570001	18580000	0.0357143
	chrIV	33337286	0.0274235	1.20282		chrI	18580001	18590000	0.0598291
	chrIV	33337298	0.0274235	NA		chrI	18590001	18600000	0.0372671
	chrIV	33337414	0.0280612	NA		chrI	18600001	18610000	0.0603448
	chrIV	33337480	0.0280612	NA		chrI	18610001	18620000	0.0692308
	chrIV	33337526	0.0280612	NA		chrI	18620001	18630000	0.00934579
	chrIV	33337534	0.0280612	0.326821		chrI	18630001	18640000	0.0184049
	chrIV	33337551	0.0280612	0.326821		chrI	18640001	18650000	0.0379747
	chrIV	33337553	0.03125	0.0562566		chrI	18650001	18660000	0.0535714
	chrIV	33337583	0.03125	NA		chrI	18660001	18670000	0.0181818
	chrIV	33337654	0.03125	0.0122717		chrI	18670001	18680000	0.046875
	chrIV	33337678	0.03125	0.339106		chrI	18680001	18690000	0.0636943
	chrIV	33337715	0.03125	NA		chrI	18690001	18700000	0
	chrIV	33337721	0.03125	0.81643		chrI	18700001	18710000	0.0535714
	chrIV	33337739	0.03125	NA		chrI	18710001	18720000	0.109375
	chrIV	33337786	0.03125	1.22852		chrI	18720001	18730000	0.152542
	chrIV	33337787	0.03125	0.278697		chrI	18730001	18740000	0.134615
	chrIV	33337888	0.03125	0.655291		chrI	18740001	18750000	0.0504202
	chrIV	33337898	0.03125	0.967654		chrI	18750001	18760000	0.0438596
	chrIV	33338002	0.0306122	0.155067		chrI	18760001	18770000	0.105263
	chrIV	33338013	0.0306122	0.0509811		chrI	18770001	18780000	0.0769231
	chrIV	33338082	0.0306122	0.0452179		chrI	18780001	18790000	0.0506329
	chrIV	33338085	0.0306122	NA		chrI	18790001	18800000	0.182927
	chrIV	33338104	0.0306122	0.664266		chrI	18800001	18810000	0.106061
	chrIV	33338112	0.0299745	0.114742		chrI	18810001	18820000	0.0679012
	chrIV	33338151	0.0299745	0.461339		chrI	18820001	18830000	0.0275229
	chrIV	33338175	0.0299745	0.358672		chrI	18830001	18840000	0
	chrIV	33338232	0.0299745	0.0356031		chrI	18840001	18850000	0
	chrIV	33338242	0.0299745	NA		chrI	18850001	18860000	0.00833333
	chrIV	33338452	0.0299745	NA		chrI	18860001	18870000	0.00769231
	chrIV	33338478	0.0299745	NA		chrI	18870001	18880000	0
	chrIV	33338494	0.0299745	NA		chrI	18880001	18890000	0.0983607
	chrIV	33338515	0.0299745	NA		chrI	18890001	18900000	0.0163934
	chrIV	33338651	0.0299745	NA		chrI	18900001	18910000	0.0149254
	chrIV	33338654	0.0299745	NA		chrI	18910001	18920000	0.0178571
	chrIV	33338671	0.0299745	NA		chrI	18920001	18930000	0
	chrIV	33338677	0.0299745	0.48546		chrI	18930001	18940000	0.00925926
	chrIV	33338740	0.0299745	0.61751		chrI	18940001	18950000	0
	chrIV	33338885	0.0299745	0.765316		chrI	18950001	18960000	0
	chrIV	33338894	0.0299745	0.36441		chrI	18960001	18970000	0.0307692
	chrIV	33338918	0.0267857	0.428282		chrI	18970001	18980000	0.0416667
	chrIV	33338941	0.0267857	0.744922		chrI	18980001	18990000	0.0185185
	chrIV	33338958	0.0267857	NA		chrI	18990001	19000000	0.016
	chrIV	33338966	0.0267857	0.722028		chrI	19000001	19010000	0
	chrIV	33339068	0.0267857	0.2049		chrI	19010001	19020000	0.0288462
	chrIV	33339113	0.026148	NA		chrI	19020001	19030000	0.018018
	chrIV	33339117	0.026148	0.0817131		chrI	19030001	19040000	0.0186916
	chrIV	33339224	0.026148	0.896374		chrI	19040001	19050000	0.0806452
	chrIV	33339230	0.026148	0.998164		chrI	19050001	19060000	0.0442478
	chrIV	33339246	0.026148	0.66471		chrI	19060001	19070000	0.049505
	chrIV	33339337	0.026148	NA		chrI	19070001	19080000	0.0864198
	chrIV	33339370	0.026148	0.0608364		chrI	19080001	19090000	0.0769231
	chrIV	33339378	0.026148	NA		chrI	19090001	19100000	0.108434
	chrIV	33339381	0.026148	0.220777		chrI	19100001	19110000	0.0235294
	chrIV	33339397	0.026148	0.688801		chrI	19110001	19120000	0.0267857
	chrIV	33339412	0.026148	NA		chrI	19120001	19130000	0
	chrIV	33339551	0.026148	NA		chrI	19130001	19140000	0.0121951
	chrIV	33339579	0.0267857	0.10696		chrI	19140001	19150000	0
	chrIV	33339844	0.0267857	0.141045		chrI	19150001	19160000	0.0136986
	chrIV	33339858	0.0267857	0.248936		chrI	19160001	19170000	0.028169
	chrIV	33339866	0.0267857	NA		chrI	19170001	19180000	0
	chrIV	33340033	0.0267857	0.320572		chrI	19180001	19190000	0.021978
	chrIV	33340048	0.0267857	0.356878		chrI	19190001	19200000	0.0941176
	chrIV	33340065	0.0267857	1.6716		chrI	19200001	19210000	0.0980392
	chrIV	33340067	0.0267857	NA		chrI	19210001	19220000	0.0851064
	chrIV	33340070	0.0267857	NA		chrI	19220001	19230000	0.0138889
	chrIV	33340074	0.0267857	0.337933		chrI	19230001	19240000	0.079646
	chrIV	33340496	0.0267857	0.634285		chrI	19240001	19250000	0.0235294
	chrIV	33340549	0.0274235	1.20789		chrI	19250001	19260000	0.0555556
	chrIV	33340552	0.0274235	0.818319		chrI	19260001	19270000	0
	chrIV	33340556	0.0274235	0.74656		chrI	19270001	19280000	0.0273973
	chrIV	33340582	0.0274235	0.226238		chrI	19280001	19290000	0
	chrIV	33340597	0.0267857	1.55121		chrI	19290001	19300000	0.0227273
	chrIV	33340623	0.0267857	0.0568415		chrI	19300001	19310000	0.151515
	chrIV	33340796	0.0267857	0.213327		chrI	19310001	19320000	0.141176
	chrIV	33340821	0.026148	0.394262		chrI	19320001	19330000	0.212963
	chrIV	33340905	0.026148	0.398339		chrI	19330001	19340000	0.259259
	chrIV	33340930	0.026148	0.170418		chrI	19340001	19350000	0.293233
	chrIV	33340936	0.0235969	NA		chrI	19350001	19360000	0.0348837
	chrIV	33340964	0.0235969	0.25882		chrI	19360001	19370000	0.0392157
	chrIV	33341061	0.0235969	0.00812655		chrI	19370001	19380000	0.0853659
	chrIV	33341143	0.0235969	1.18306		chrI	19380001	19390000	0.0289855
	chrIV	33341273	0.0235969	0.484363		chrI	19390001	19400000	0.0425532
	chrIV	33341282	0.0235969	0.634753		chrI	19400001	19410000	0.14
	chrIV	33341336	0.0235969	NA		chrI	19410001	19420000	0.115385
	chrIV	33341338	0.0235969	NA		chrI	19420001	19430000	0.31068
	chrIV	33341426	0.0242347	0.454033		chrI	19430001	19440000	0.215054
	chrIV	33341435	0.0242347	0.454033		chrI	19440001	19450000	0.2
	chrIV	33341453	0.0235969	0.218784		chrI	19450001	19460000	0.168539
	chrIV	33341466	0.0235969	0.314881		chrI	19460001	19470000	0.0483871
	chrIV	33341512	0.0235969	0.309927		chrI	19470001	19480000	0.0609756
	chrIV	33341544	0.0235969	0.303134		chrI	19480001	19490000	0.0319149
	chrIV	33341569	0.0235969	0.183221		chrI	19490001	19500000	0
	chrIV	33341573	0.0235969	0.183221		chrI	19500001	19510000	0.0175439
	chrIV	33341644	0.0235969	NA		chrI	19510001	19520000	0
	chrIV	33341687	0.0235969	0.379415		chrI	19520001	19530000	0
	chrIV	33341698	0.0235969	1.13463		chrI	19530001	19540000	0.027027
	chrIV	33341734	0.0235969	0.862102		chrI	19540001	19550000	0.139535
	chrIV	33341751	0.0229592	0.327082		chrI	19550001	19560000	0.272727
	chrIV	33341752	0.0229592	0.782681		chrI	19560001	19570000	0.25
	chrIV	33341860	0.0235969	1.25982		chrI	19570001	19580000	0.0555556
	chrIV	33341894	0.0235969	NA		chrI	19580001	19590000	0
	chrIV	33341896	0.0235969	NA		chrI	19590001	19600000	0.025641
	chrIV	33341975	0.0235969	0.333674		chrI	19600001	19610000	0.0625
	chrIV	33342221	0.0235969	NA		chrI	19610001	19620000	0.0789474
	chrIV	33342260	0.0235969	0.730779		chrI	19620001	19630000	0.1
	chrIV	33342261	0.0235969	0.131888		chrI	19630001	19640000	0.314286
	chrIV	33342421	0.0235969	0.37137		chrI	19640001	19650000	0.214286
	chrIV	33342556	0.0235969	NA		chrI	19650001	19660000	0.0833333
	chrIV	33342623	0.0235969	NA		chrI	19660001	19670000	0.174603
	chrIV	33342694	0.0235969	0.87744		chrI	19670001	19680000	0
	chrIV	33342800	0.0235969	0.0945504		chrI	19680001	19690000	0.138889
	chrIV	33342837	0.0235969	NA		chrI	19690001	19700000	0.0869565
	chrIV	33342854	0.0235969	0.192779		chrI	19700001	19710000	0
	chrIV	33342955	0.0235969	0.360434		chrI	19710001	19720000	0
	chrIV	33343012	0.0235969	NA		chrI	19720001	19730000	0.0181818
	chrIV	33343053	0.0235969	NA		chrI	19730001	19740000	0.115942
	chrIV	33343081	0.0235969	0.312891		chrI	19740001	19750000	0.12766
	chrIV	33343117	0.0235969	1.05209		chrI	19750001	19760000	0.0606061
	chrIV	33343124	0.0235969	NA		chrI	19760001	19770000	0.130435
	chrIV	33343125	0.0235969	0.187452		chrI	19770001	19780000	0.109091
	chrIV	33343139	0.0235969	NA		chrI	19780001	19790000	0
	chrIV	33343140	0.0235969	0.504131		chrI	19790001	19800000	0.0277778
	chrIV	33343153	0.0235969	0.952044		chrI	19800001	19810000	0.04
	chrIV	33343176	0.0235969	2.45808		chrI	19810001	19820000	0.133333
	chrIV	33343190	0.0235969	0.719864		chrI	19820001	19830000	0.171429
	chrIV	33343233	0.0235969	0.645121		chrI	19830001	19840000	0
	chrIV	33343240	0.0235969	2.00186		chrI	19840001	19850000	0.151515
	chrIV	33343243	0.0235969	1.74346		chrI	19850001	19860000	0.155556
	chrIV	33343270	0.0235969	0.194692		chrI	19860001	19870000	0.0263158
	chrIV	33343277	0.0235969	2.38272		chrI	19870001	19880000	0.0454545
	chrIV	33343282	0.0235969	0.584453		chrI	19880001	19890000	0.24
	chrIV	33343291	0.0235969	0.138594		chrI	19890001	19900000	0.0512821
	chrIV	33343292	0.0235969	1.88805		chrI	19900001	19910000	0.0666667
	chrIV	33343328	0.0235969	0.765364		chrI	19910001	19920000	0.125
	chrIV	33343352	0.0235969	0.648955		chrI	19920001	19930000	0
	chrIV	33343380	0.0235969	0.207502		chrI	19930001	19940000	0.0487805
	chrIV	33343496	0.0235969	0.39253		chrI	19940001	19950000	0
	chrIV	33343527	0.0235969	0.0646771		chrI	19950001	19960000	0
	chrIV	33343531	0.0242347	0.200921		chrI	19960001	19970000	0.0540541
[truncated: 41,224 more rows]

## Sheet: Fig2_data
	Fig. 2 data
	Haplotype matrix
			Haida Gwaii 28 Populations
	chromosome	position	ANSR0	ANSR1	BK700	BK701	BKW20	BKW21	BOUL0	BOUL1	BRNT0	BRNT1	COAT0	COAT1	DARW0	DARW1	DAWS0	DAWS1	DRIZ0	DRIZ1	EDEN0	EDEN1	ESCP0	ESCP1	GOLD0	GOLD1	LAUR0	LAUR1	LUTE0	LUTE1	MAYR0	MAYR1	MDPC0	MDPC1	MNYN0	MNYN1	POQU0	POQU1	ROUG0	ROUG1	SDPY0	SDPY1	SKID0	SKID1	SKON0	SKON1	SLTC0	SLTC1	SLVR0
	chrXVII	16220022	1	1	0	1	0	1	1	1	1	1	0	0	1	1	1	1	1	1	1	1	NA	NA	0	1	1	1	0	1	0	0	1	1	1	1	NA	NA	1	1	1	1	1	1	1	1	1	1	NA
	chrXVII	16220060	0	0	0	0	0	0	1	1	0	0	0	0	0	0	0	1	0	0	NA	NA	NA	NA	0	0	0	0	0	0	0	0	0	0	0	0	NA	NA	0	0	0	0	0	0	0	0	0	0	0
	chrXVII	16220147	1	1	1	1	1	1	1	1	1	1	1	1	1	1	1	1	1	1	1	1	1	1	1	1	1	1	1	1	0	1	1	1	1	1	NA	NA	1	1	1	1	1	1	1	1	NA	NA	1
	chrXVII	16220252	0	0	0	0	0	0	0	0	0	0	NA	NA	0	0	0	0	0	0	1	1	NA	NA	0	0	1	1	0	0	0	1	0	1	NA	NA	0	1	1	1	1	1	0	1	1	1	1	1	0
	chrXVII	16220312	0	0	0	0	0	0	0	0	0	0	NA	NA	0	0	0	0	0	0	0	0	0	0	0	0	0	0	0	0	0	0	0	0	NA	NA	0	0	NA	NA	0	0	0	0	0	0	0	0	NA
	chrXVII	16220440	0	0	0	0	0	0	0	0	0	0	0	0	0	0	0	0	0	0	0	0	0	0	0	0	NA	NA	0	0	0	0	0	0	NA	NA	0	0	NA	NA	0	0	0	0	0	0	0	0	NA
	chrXVII	16220490	0	0	0	0	0	0	0	0	0	0	0	0	0	0	0	0	0	0	0	0	NA	NA	0	0	NA	NA	0	0	0	0	0	0	NA	NA	0	0	0	0	0	0	0	1	0	0	0	0	NA
	chrXVII	16220516	0	1	0	0	0	0	0	1	0	0	0	0	0	0	0	1	0	0	0	0	NA	NA	0	0	NA	NA	0	0	0	1	0	0	NA	NA	NA	NA	0	0	0	0	0	1	NA	NA	0	0	NA
	chrXVII	16220523	0	0	0	0	0	0	0	0	0	0	0	0	0	0	0	0	0	0	0	0	NA	NA	0	0	NA	NA	0	0	0	0	0	0	NA	NA	NA	NA	0	0	0	0	0	0	NA	NA	0	0	NA
	chrXVII	16220537	0	0	0	0	0	0	0	0	0	0	0	0	0	0	0	0	0	0	0	0	NA	NA	0	0	NA	NA	0	0	0	0	0	0	NA	NA	NA	NA	0	0	0	0	0	0	NA	NA	0	0	NA
	chrXVII	16220554	0	0	0	0	0	0	0	0	0	0	0	0	NA	NA	0	0	1	1	0	1	NA	NA	0	0	NA	NA	0	0	0	0	0	0	NA	NA	NA	NA	0	0	0	0	0	0	0	0	0	0	NA
	chrXVII	16220718	0	0	0	0	0	0	0	0	0	0	0	0	0	0	0	0	0	0	0	0	0	0	0	0	0	0	0	0	0	0	0	0	0	0	0	0	0	0	0	1	0	0	0	0	NA	NA	0
	chrXVII	16220757	0	0	0	0	0	0	0	0	0	0	0	0	0	0	0	0	0	0	0	0	NA	NA	0	0	0	0	0	0	0	0	0	0	NA	NA	0	0	0	0	0	0	0	0	0	0	0	0	0
	chrXVII	16220768	0	0	0	0	0	0	0	0	0	0	0	0	0	0	0	0	0	0	NA	NA	NA	NA	0	0	0	0	0	0	0	1	0	0	NA	NA	0	0	0	0	0	0	0	0	0	0	0	0	0
	chrXVII	16221281	0	0	0	0	0	0	0	0	0	0	1	1	0	0	0	0	0	0	0	0	NA	NA	0	0	0	0	0	0	0	0	0	0	0	0	0	0	0	0	0	0	0	0	0	0	0	0	0
	chrXVII	16221296	0	0	0	0	0	0	0	0	0	0	0	0	0	0	0	0	0	0	0	0	0	0	0	0	0	0	0	0	0	1	0	0	0	0	0	0	0	0	0	0	0	1	0	0	NA	NA	0
	chrXVII	16221312	0	0	0	0	0	0	0	0	0	0	0	0	0	0	0	0	0	0	0	0	0	0	0	0	0	0	1	1	0	0	NA	NA	0	0	0	0	0	0	NA	NA	0	0	0	0	NA	NA	0
	chrXVII	16221337	1	1	0	1	1	1	NA	NA	1	1	0	0	0	1	NA	NA	1	1	NA	NA	0	0	NA	NA	1	1	1	1	0	0	1	1	0	0	1	1	1	1	NA	NA	1	1	1	1	NA	NA	1
	chrXVII	16221341	1	1	0	1	1	1	NA	NA	1	1	1	1	0	1	NA	NA	1	1	NA	NA	0	0	NA	NA	1	1	1	1	NA	NA	1	1	0	0	1	1	1	1	NA	NA	1	1	1	1	NA	NA	1
	chrXVII	16221359	NA	NA	NA	NA	0	0	NA	NA	NA	NA	0	0	0	1	NA	NA	NA	NA	NA	NA	0	0	NA	NA	0	0	0	0	NA	NA	0	0	0	0	1	1	1	1	NA	NA	NA	NA	0	0	NA	NA	0
	chrXVII	16221365	NA	NA	NA	NA	NA	NA	NA	NA	NA	NA	NA	NA	NA	NA	NA	NA	NA	NA	NA	NA	NA	NA	NA	NA	NA	NA	NA	NA	NA	NA	NA	NA	NA	NA	NA	NA	NA	NA	NA	NA	NA	NA	NA	NA	NA	NA	NA
	chrXVII	16221495	1	1	1	1	NA	NA	1	1	1	1	1	1	1	1	1	1	1	1	1	1	1	1	1	1	1	1	1	1	0	0	1	1	1	1	NA	NA	1	1	1	1	1	1	1	1	1	1	1
	chrXVII	16221509	1	1	0	1	NA	NA	1	1	1	1	1	1	0	1	0	1	NA	NA	1	1	0	0	1	1	1	1	0	0	0	0	0	1	0	0	NA	NA	1	1	1	1	1	1	1	1	1	1	1
	chrXVII	16221514	0	0	0	0	NA	NA	0	0	0	0	0	0	0	0	0	0	0	0	0	0	NA	NA	0	0	0	0	0	0	NA	NA	0	0	0	0	NA	NA	0	0	0	0	0	0	NA	NA	0	0	0
	chrXVII	16221678	0	0	0	0	0	0	0	1	1	1	0	0	0	0	0	0	0	0	0	0	0	0	0	0	NA	NA	0	0	0	0	0	0	0	0	NA	NA	0	0	0	0	NA	NA	0	0	0	0	0
	chrXVII	16221684	0	0	0	0	0	0	0	0	0	0	0	0	0	0	0	0	0	0	0	1	0	0	0	0	NA	NA	0	0	0	0	0	0	0	0	NA	NA	0	0	0	0	NA	NA	0	0	0	0	0
	chrXVII	16221822	1	1	0	0	0	0	1	1	1	1	1	1	0	0	0	0	1	1	1	1	NA	NA	0	1	NA	NA	1	1	0	0	0	1	1	1	0	0	NA	NA	1	1	1	1	NA	NA	1	1	0
	chrXVII	16221975	0	0	0	0	0	0	0	1	0	0	NA	NA	NA	NA	0	0	0	1	0	0	NA	NA	0	0	0	1	0	1	0	0	0	0	0	0	NA	NA	NA	NA	0	0	NA	NA	1	1	0	0	NA
	chrXVII	16222077	0	0	0	0	0	0	0	0	0	0	0	0	0	0	0	0	0	0	NA	NA	0	0	0	0	0	0	0	0	0	0	0	0	0	0	0	0	0	0	0	0	0	0	NA	NA	0	0	0
	chrXVII	16222157	0	0	0	0	0	0	NA	NA	0	0	0	0	0	0	0	0	0	0	0	0	0	0	0	0	0	0	NA	NA	0	0	0	0	NA	NA	NA	NA	0	0	0	0	NA	NA	0	0	0	0	0
	chrXVII	16222178	0	0	0	0	0	0	NA	NA	0	0	0	0	0	0	0	0	0	1	0	0	0	0	0	0	0	0	0	0	0	0	0	0	NA	NA	0	0	0	0	0	0	NA	NA	0	0	0	0	NA
	chrXVII	16222200	0	0	0	1	0	0	NA	NA	0	0	NA	NA	0	1	0	0	0	1	0	0	NA	NA	0	0	0	0	NA	NA	0	0	0	1	NA	NA	1	1	0	0	0	0	NA	NA	NA	NA	0	0	NA
	chrXVII	16222439	0	0	0	0	0	0	NA	NA	0	0	0	0	NA	NA	NA	NA	0	0	0	0	0	0	NA	NA	0	1	0	0	0	0	NA	NA	0	0	NA	NA	0	0	0	0	0	0	0	0	NA	NA	0
	chrXVII	16222496	NA	NA	NA	NA	NA	NA	NA	NA	NA	NA	NA	NA	NA	NA	NA	NA	NA	NA	NA	NA	NA	NA	NA	NA	NA	NA	NA	NA	NA	NA	NA	NA	NA	NA	NA	NA	NA	NA	NA	NA	NA	NA	NA	NA	NA	NA	NA
	chrXVII	16222497	NA	NA	NA	NA	NA	NA	NA	NA	NA	NA	NA	NA	NA	NA	NA	NA	NA	NA	NA	NA	NA	NA	NA	NA	NA	NA	NA	NA	NA	NA	NA	NA	NA	NA	NA	NA	NA	NA	NA	NA	NA	NA	NA	NA	NA	NA	NA
	chrXVII	16222520	NA	NA	NA	NA	NA	NA	NA	NA	NA	NA	NA	NA	NA	NA	NA	NA	NA	NA	NA	NA	NA	NA	NA	NA	NA	NA	NA	NA	NA	NA	NA	NA	NA	NA	NA	NA	NA	NA	NA	NA	NA	NA	NA	NA	NA	NA	NA
	chrXVII	16222528	NA	NA	0	0	NA	NA	0	0	0	0	1	1	NA	NA	NA	NA	NA	NA	0	0	0	0	0	0	0	0	0	0	NA	NA	NA	NA	NA	NA	NA	NA	0	0	0	0	NA	NA	NA	NA	NA	NA	0
	chrXVII	16222583	NA	NA	0	1	NA	NA	0	0	0	0	NA	NA	NA	NA	NA	NA	NA	NA	NA	NA	1	1	0	0	0	1	1	1	0	0	NA	NA	NA	NA	NA	NA	0	0	0	0	NA	NA	0	0	0	0	0
	chrXVII	16222743	1	1	NA	NA	NA	NA	NA	NA	0	0	NA	NA	NA	NA	NA	NA	NA	NA	NA	NA	0	0	NA	NA	0	0	NA	NA	NA	NA	NA	NA	1	1	NA	NA	0	0	NA	NA	0	0	0	0	0	0	0
	chrXVII	16223356	0	0	0	0	0	0	0	0	0	0	0	0	0	0	0	0	0	0	0	0	NA	NA	0	0	0	0	0	0	0	0	0	0	NA	NA	0	1	0	0	0	0	0	0	0	0	0	0	0
	chrXVII	16223362	0	0	0	0	0	0	0	0	0	0	0	0	0	0	0	0	0	0	0	0	NA	NA	0	0	0	0	0	0	0	0	0	0	NA	NA	0	1	0	0	0	0	0	0	0	0	0	0	0
	chrXVII	16223464	0	0	0	0	0	0	0	0	0	0	0	0	0	0	0	0	0	0	0	0	NA	NA	0	0	0	0	0	0	0	0	0	0	0	0	0	0	0	0	0	0	0	0	0	0	0	0	0
	chrXVII	16223541	0	0	0	0	0	0	0	0	0	0	0	0	0	0	0	0	0	0	0	0	0	0	0	0	0	0	0	0	0	0	0	0	NA	NA	NA	NA	0	0	0	0	0	0	NA	NA	NA	NA	NA
	chrXVII	16223692	0	0	0	0	0	0	0	0	0	0	0	0	0	0	0	0	0	0	0	0	NA	NA	0	0	0	0	0	0	0	0	0	0	NA	NA	NA	NA	0	0	0	0	0	0	NA	NA	0	0	0
	chrXVII	16223970	0	0	0	0	0	0	0	0	0	0	0	0	0	0	0	0	0	0	0	0	NA	NA	0	0	NA	NA	NA	NA	0	0	0	0	0	0	0	0	0	0	0	0	0	0	0	0	0	0	0
	chrXVII	16224103	0	0	0	0	0	0	0	0	0	0	1	1	0	0	0	0	0	0	0	0	NA	NA	0	0	0	0	NA	NA	0	1	0	0	NA	NA	0	0	NA	NA	0	0	0	0	0	0	0	0	NA
	chrXVII	16225001	0	0	0	0	0	0	0	0	0	0	NA	NA	0	0	0	0	0	0	0	0	NA	NA	0	0	0	0	1	1	0	0	0	0	NA	NA	0	0	NA	NA	0	0	0	0	NA	NA	0	0	NA
	chrXVII	16225130	NA	NA	NA	NA	NA	NA	NA	NA	NA	NA	NA	NA	NA	NA	NA	NA	NA	NA	NA	NA	NA	NA	NA	NA	NA	NA	NA	NA	NA	NA	NA	NA	NA	NA	NA	NA	NA	NA	NA	NA	NA	NA	NA	NA	NA	NA	NA
	chrXVII	16225215	0	0	1	1	0	0	0	0	0	0	0	0	0	0	0	0	0	0	0	0	0	0	0	0	1	1	0	0	NA	NA	0	0	0	0	0	0	NA	NA	0	0	NA	NA	0	0	NA	NA	NA
	chrXVII	16225412	0	0	0	0	0	1	0	0	0	0	0	0	0	0	0	0	0	1	0	0	NA	NA	0	0	0	0	0	0	0	0	0	0	1	1	NA	NA	NA	NA	0	0	0	0	0	0	0	0	0
	chrXVII	16225450	0	0	0	0	0	0	0	0	0	0	NA	NA	0	0	0	0	0	0	0	0	NA	NA	0	0	0	0	0	0	0	0	0	0	NA	NA	NA	NA	NA	NA	0	0	0	0	0	0	0	0	0
	chrXVII	16225459	0	0	0	0	0	0	0	0	0	0	NA	NA	0	0	0	0	0	0	0	0	0	1	0	0	0	0	NA	NA	0	0	0	0	NA	NA	1	1	NA	NA	0	0	0	0	0	0	0	0	0
	chrXVII	16225462	0	0	0	0	0	0	0	0	0	0	NA	NA	0	0	0	0	0	0	0	0	0	0	0	0	1	1	NA	NA	NA	NA	0	0	NA	NA	0	0	NA	NA	0	0	0	0	0	1	0	0	0
	chrXVII	16225469	0	0	0	0	0	0	0	0	0	0	NA	NA	0	1	0	0	0	0	0	0	0	0	0	0	0	0	NA	NA	NA	NA	0	0	NA	NA	1	1	NA	NA	0	0	0	1	0	0	0	0	0
	chrXVII	16225479	0	0	0	0	0	0	0	0	0	0	NA	NA	0	1	0	0	1	1	0	0	0	0	1	1	NA	NA	NA	NA	0	1	0	0	NA	NA	NA	NA	NA	NA	0	0	0	0	0	0	0	1	0
	chrXVII	16225483	0	0	NA	NA	0	0	0	0	0	0	NA	NA	0	0	0	0	0	0	0	0	0	0	0	0	0	0	NA	NA	0	0	0	0	NA	NA	NA	NA	NA	NA	0	0	0	1	0	0	0	0	0
	chrXVII	16225594	NA	NA	NA	NA	NA	NA	0	0	0	0	NA	NA	0	1	NA	NA	0	0	0	1	0	0	0	0	0	0	NA	NA	0	0	0	0	0	0	0	0	NA	NA	0	0	NA	NA	NA	NA	NA	NA	0
	chrXVII	16225617	0	0	0	0	NA	NA	0	0	0	0	NA	NA	0	0	0	0	0	0	0	0	0	0	0	0	0	0	NA	NA	0	0	0	0	0	0	0	0	0	0	0	0	0	0	0	0	0	0	0
	chrXVII	16225658	1	1	0	0	NA	NA	0	0	0	0	NA	NA	0	0	0	1	0	0	0	1	0	0	0	0	0	0	NA	NA	0	0	0	1	0	0	0	1	0	0	NA	NA	NA	NA	0	1	NA	NA	NA
	chrXVII	16225670	NA	NA	0	0	NA	NA	0	0	0	0	NA	NA	0	0	0	0	0	0	0	0	0	0	0	0	0	1	NA	NA	0	0	0	0	NA	NA	0	0	NA	NA	NA	NA	NA	NA	0	0	NA	NA	NA
	chrXVII	16225697	NA	NA	0	0	NA	NA	1	1	0	0	NA	NA	0	0	0	0	NA	NA	0	0	0	0	0	0	0	0	NA	NA	0	1	0	0	0	0	0	0	NA	NA	NA	NA	NA	NA	0	0	NA	NA	NA
	chrXVII	16225718	1	1	0	0	NA	NA	1	1	1	1	NA	NA	0	1	0	1	0	0	0	0	1	1	0	0	1	1	NA	NA	0	1	1	1	NA	NA	0	0	NA	NA	1	1	NA	NA	1	1	0	0	NA
	chrXVII	16225752	0	0	NA	NA	0	0	0	0	NA	NA	NA	NA	0	1	0	1	0	0	1	1	0	1	0	0	0	0	NA	NA	0	0	0	0	NA	NA	0	1	0	0	0	0	0	0	NA	NA	0	0	NA
	chrXVII	16225763	1	1	NA	NA	1	1	0	0	1	1	1	1	1	1	1	1	0	0	1	1	1	1	0	0	0	0	NA	NA	0	0	1	1	NA	NA	1	1	0	0	1	1	0	1	1	1	0	0	NA
	chrXVII	16225955	0	0	NA	NA	0	1	0	0	0	0	0	0	0	0	0	1	0	0	0	0	NA	NA	0	0	0	0	NA	NA	0	0	0	0	0	0	0	1	0	0	1	1	0	1	0	0	0	0	0
	chrXVII	16226089	0	0	NA	NA	0	0	0	0	0	0	NA	NA	0	0	0	0	0	0	0	1	NA	NA	0	0	0	0	0	0	0	0	0	1	0	0	0	0	0	0	0	0	0	0	0	0	0	0	0
	chrXVII	16226112	0	0	NA	NA	1	1	0	0	1	1	1	1	0	1	0	1	0	0	0	0	0	1	0	0	0	0	0	0	0	0	0	0	NA	NA	NA	NA	0	0	0	0	0	1	0	0	0	0	0
	chrXVII	16226138	0	0	NA	NA	1	1	1	1	1	1	1	1	0	1	0	1	0	0	0	0	0	1	0	0	0	0	0	0	0	1	0	0	NA	NA	NA	NA	0	0	0	0	0	1	NA	NA	0	0	0
	chrXVII	16226154	0	0	NA	NA	1	1	0	0	1	1	1	1	0	1	0	1	0	0	0	0	0	1	0	0	1	1	0	1	0	0	0	0	NA	NA	NA	NA	0	0	0	0	1	1	NA	NA	0	0	0
	chrXVII	16226160	1	1	NA	NA	1	1	0	0	NA	NA	1	1	0	1	1	1	0	0	0	1	0	1	0	0	1	1	0	1	0	0	1	1	NA	NA	NA	NA	0	0	1	1	1	1	NA	NA	0	0	1
	chrXVII	16226246	NA	NA	0	0	0	1	0	0	1	1	0	0	0	0	0	1	0	0	0	0	0	1	0	0	0	0	0	0	0	0	0	0	NA	NA	NA	NA	NA	NA	0	0	0	1	NA	NA	0	0	NA
	chrXVII	16226323	0	0	NA	NA	0	0	0	0	1	1	0	0	0	0	0	0	0	0	0	0	NA	NA	0	0	0	0	0	0	0	0	0	0	NA	NA	NA	NA	0	0	0	0	0	0	NA	NA	0	0	0
	chrXVII	16226326	0	0	0	0	0	0	1	1	0	0	0	0	0	0	0	0	0	1	0	0	NA	NA	0	0	0	0	0	0	0	1	0	0	NA	NA	0	0	0	0	0	0	0	0	NA	NA	0	0	0
	chrXVII	16226489	0	0	0	0	0	0	0	0	0	0	0	0	0	0	0	0	0	0	0	0	NA	NA	0	0	0	0	0	0	0	0	0	0	0	0	NA	NA	0	0	1	1	0	0	0	0	0	0	0
	chrXVII	16226621	0	0	NA	NA	0	0	0	0	0	0	0	0	NA	NA	0	1	0	0	0	0	NA	NA	0	0	0	0	0	0	0	0	0	0	0	0	0	0	0	0	0	0	NA	NA	0	0	0	0	0
	chrXVII	16226692	0	0	0	0	0	0	0	0	0	0	0	0	0	0	0	0	0	0	0	0	0	0	0	0	0	0	0	0	0	0	0	0	0	0	0	0	0	0	0	0	0	1	0	0	0	0	0
	chrXVII	16226757	0	0	0	0	0	0	0	0	0	0	1	1	0	0	NA	NA	0	0	0	0	0	0	0	0	0	0	NA	NA	0	0	0	0	NA	NA	NA	NA	0	0	0	0	0	1	0	0	0	0	0
	chrXVII	16226782	0	0	0	0	0	0	0	0	0	0	0	0	0	0	0	0	0	0	0	0	0	0	0	0	NA	NA	0	0	0	0	0	0	NA	NA	0	0	0	0	0	0	0	0	NA	NA	0	0	0
	chrXVII	16226784	0	0	0	0	0	0	0	0	0	0	0	0	0	0	0	0	0	0	0	0	0	0	0	0	NA	NA	0	0	0	0	0	0	NA	NA	0	0	0	0	0	0	0	0	NA	NA	0	0	0
	chrXVII	16226790	0	0	0	0	0	1	0	0	0	0	0	0	0	0	0	0	0	0	0	0	0	0	0	0	NA	NA	0	0	0	0	0	0	NA	NA	0	0	0	0	0	0	0	1	NA	NA	0	0	0
	chrXVII	16226869	0	0	NA	NA	0	0	NA	NA	0	0	NA	NA	0	0	0	0	0	0	0	0	NA	NA	0	0	0	0	0	0	0	0	0	0	0	0	0	0	0	0	0	0	0	0	0	0	NA	NA	0
	chrXVII	16227025	NA	NA	NA	NA	1	1	1	1	1	1	1	1	1	1	1	1	0	1	NA	NA	NA	NA	0	0	NA	NA	NA	NA	0	0	1	1	1	1	NA	NA	0	0	1	1	1	1	1	1	0	0	NA
	chrXVII	16227195	0	0	0	0	0	0	0	0	0	0	0	0	0	0	0	1	0	0	1	1	0	0	0	0	0	0	0	0	0	0	1	1	0	0	0	0	0	0	0	0	0	1	0	1	0	0	NA
	chrXVII	16227517	0	0	0	0	0	0	0	0	0	0	0	0	0	0	0	0	0	0	0	0	NA	NA	0	0	NA	NA	NA	NA	NA	NA	0	0	NA	NA	0	0	0	0	0	0	0	0	0	0	0	0	0
	chrXVII	16227531	0	0	0	0	0	0	0	0	0	0	0	0	0	0	0	0	0	0	0	0	NA	NA	0	0	NA	NA	0	0	NA	NA	0	0	NA	NA	0	0	NA	NA	0	0	0	0	0	0	0	0	0
	chrXVII	16227559	0	0	0	0	0	0	0	0	0	0	NA	NA	0	0	0	0	0	0	0	0	0	0	0	0	NA	NA	0	0	0	0	0	0	0	0	0	0	0	0	0	0	0	0	0	0	0	0	0
	chrXVII	16227580	0	0	0	0	0	0	NA	NA	0	0	0	0	0	0	0	0	0	0	0	0	NA	NA	0	0	NA	NA	0	0	0	0	0	0	0	0	0	0	0	0	0	0	0	0	0	0	0	0	0
	chrXVII	16227669	0	1	1	1	0	0	0	0	0	0	0	0	0	1	0	1	0	1	1	1	0	0	0	0	0	0	0	1	0	0	0	0	0	0	0	0	NA	NA	0	0	0	0	0	0	NA	NA	0
	chrXVII	16227676	0	1	1	1	0	0	0	0	0	0	0	0	0	1	0	1	0	1	1	1	0	0	0	0	0	0	0	1	0	0	0	0	0	0	0	0	NA	NA	0	0	0	0	0	0	NA	NA	0
	chrXVII	16227733	0	0	0	0	0	0	0	0	0	0	0	0	0	0	0	0	0	0	0	0	NA	NA	0	0	NA	NA	0	0	0	0	0	0	0	0	0	0	0	0	0	0	0	0	0	0	NA	NA	NA
	chrXVII	16227751	0	0	0	1	0	0	0	0	0	0	0	0	0	0	0	1	0	0	0	0	NA	NA	0	0	NA	NA	0	0	0	0	0	1	0	0	0	0	0	0	0	0	0	0	0	0	NA	NA	NA
	chrXVII	16227777	0	0	1	1	0	0	0	0	1	1	1	1	0	1	0	1	0	0	0	0	NA	NA	0	0	NA	NA	0	1	0	0	0	1	0	0	0	0	0	0	0	0	0	1	0	1	NA	NA	0
	chrXVII	16227818	0	0	0	0	0	0	0	0	0	0	0	0	0	0	0	0	0	0	0	0	NA	NA	0	0	0	0	0	0	0	0	0	0	0	0	0	0	0	0	0	0	0	0	0	0	NA	NA	0
	chrXVII	16227977	0	0	0	0	0	0	0	0	0	0	0	0	0	0	0	0	0	0	0	0	NA	NA	0	0	0	0	0	0	0	0	0	0	0	0	0	0	0	0	0	0	0	0	0	0	0	0	0
	chrXVII	16228027	0	0	0	0	0	0	0	0	0	0	0	0	0	1	0	0	0	0	0	0	NA	NA	0	0	0	0	0	0	0	0	0	0	NA	NA	0	1	NA	NA	0	0	0	1	0	0	0	0	0
	chrXVII	16228028	0	0	0	0	0	0	0	0	0	0	0	0	0	0	0	0	0	0	0	0	NA	NA	0	0	0	0	0	0	0	0	0	1	NA	NA	0	0	NA	NA	0	0	0	0	0	0	0	0	0
	chrXVII	16228066	0	0	0	0	0	0	0	0	0	0	0	0	0	1	0	0	0	0	NA	NA	NA	NA	NA	NA	0	0	0	0	0	0	0	0	NA	NA	0	0	0	0	0	0	0	0	NA	NA	0	0	0
	chrXVII	16228126	0	0	0	0	0	0	0	0	0	0	NA	NA	0	0	0	0	0	0	NA	NA	0	0	0	0	0	0	0	0	0	0	0	0	NA	NA	NA	NA	0	0	0	0	0	0	0	0	0	0	0
	chrXVII	16228249	0	0	NA	NA	0	0	0	0	0	0	0	0	0	0	0	0	0	0	0	0	0	0	0	0	0	0	0	0	0	0	0	0	0	0	1	1	0	0	1	1	0	0	NA	NA	0	0	0
	chrXVII	16228325	0	0	1	1	NA	NA	1	1	NA	NA	NA	NA	NA	NA	0	0	0	0	1	1	NA	NA	0	0	0	0	0	0	NA	NA	0	0	0	0	1	1	0	0	1	1	1	1	0	0	0	0	0
	chrXVII	16228543	NA	NA	0	0	0	0	0	0	0	0	0	0	0	0	0	0	0	0	0	0	0	1	0	1	NA	NA	0	0	NA	NA	NA	NA	0	0	0	0	0	0	NA	NA	0	0	0	0	0	0	0
	chrXVII	16228562	0	0	0	0	0	0	0	0	0	0	NA	NA	0	0	0	0	0	0	0	0	0	0	0	0	0	0	0	0	NA	NA	NA	NA	0	0	0	0	0	0	NA	NA	0	0	0	0	0	0	0
	chrXVII	16228648	0	0	NA	NA	0	0	NA	NA	1	1	NA	NA	0	0	NA	NA	0	0	0	0	0	0	0	0	0	0	NA	NA	NA	NA	NA	NA	0	0	NA	NA	NA	NA	NA	NA	0	0	0	0	NA	NA	0
	chrXVII	16228663	0	0	NA	NA	0	0	NA	NA	NA	NA	NA	NA	0	0	NA	NA	0	0	1	1	NA	NA	0	0	0	0	0	0	NA	NA	NA	NA	0	0	NA	NA	NA	NA	NA	NA	0	0	0	0	NA	NA	NA
	chrXVII	16228868	0	0	0	0	0	0	0	0	0	0	1	1	0	0	0	0	0	0	0	0	0	0	0	0	NA	NA	0	0	0	0	0	0	NA	NA	0	0	0	0	0	0	0	0	0	0	NA	NA	0
	chrXVII	16228995	0	1	1	1	0	0	0	0	1	1	NA	NA	1	1	1	1	0	0	1	1	NA	NA	0	1	1	1	0	1	NA	NA	NA	NA	0	1	1	1	0	0	1	1	1	1	1	1	0	0	1
	chrXVII	16229021	0	0	NA	NA	0	0	0	0	NA	NA	NA	NA	0	0	0	0	0	0	0	0	NA	NA	0	0	0	0	0	0	NA	NA	NA	NA	0	0	0	0	0	0	0	0	0	0	0	0	0	0	0
	chrXVII	16229025	0	0	NA	NA	0	0	0	0	NA	NA	0	0	0	0	1	1	0	0	1	1	NA	NA	0	0	0	0	NA	NA	NA	NA	NA	NA	0	0	0	0	0	0	0	0	0	0	0	0	0	0	0
	chrXVII	16229046	0	0	NA	NA	0	0	1	1	NA	NA	NA	NA	0	0	0	0	0	0	0	0	NA	NA	0	0	0	0	NA	NA	NA	NA	NA	NA	0	0	0	0	0	0	0	0	0	0	0	0	NA	NA	0
	chrXVII	16229096	NA	NA	NA	NA	0	0	0	0	0	0	0	0	NA	NA	0	0	0	0	1	1	0	0	NA	NA	0	0	NA	NA	NA	NA	NA	NA	0	0	0	0	0	0	NA	NA	0	0	0	0	0	0	0
	chrXVII	16229110	NA	NA	NA	NA	NA	NA	NA	NA	NA	NA	NA	NA	NA	NA	NA	NA	NA	NA	NA	NA	NA	NA	NA	NA	NA	NA	NA	NA	NA	NA	NA	NA	NA	NA	NA	NA	NA	NA	NA	NA	NA	NA	NA	NA	NA	NA	NA
	chrXVII	16229111	NA	NA	NA	NA	NA	NA	NA	NA	NA	NA	NA	NA	NA	NA	NA	NA	NA	NA	NA	NA	NA	NA	NA	NA	NA	NA	NA	NA	NA	NA	NA	NA	NA	NA	NA	NA	NA	NA	NA	NA	NA	NA	NA	NA	NA	NA	NA
	chrXVII	16229118	NA	NA	NA	NA	NA	NA	NA	NA	NA	NA	NA	NA	NA	NA	NA	NA	NA	NA	NA	NA	NA	NA	NA	NA	NA	NA	NA	NA	NA	NA	NA	NA	NA	NA	NA	NA	NA	NA	NA	NA	NA	NA	NA	NA	NA	NA	NA
	chrXVII	16229161	NA	NA	NA	NA	0	0	0	0	NA	NA	NA	NA	NA	NA	0	1	NA	NA	NA	NA	0	0	0	0	0	0	NA	NA	0	0	0	0	NA	NA	0	0	NA	NA	NA	NA	NA	NA	0	0	0	0	0
	chrXVII	16229170	NA	NA	NA	NA	0	0	0	0	NA	NA	NA	NA	NA	NA	0	0	NA	NA	NA	NA	0	0	0	0	0	0	NA	NA	0	1	0	0	0	0	0	0	NA	NA	NA	NA	NA	NA	0	0	0	0	0
	chrXVII	16229188	NA	NA	NA	NA	0	0	0	0	NA	NA	NA	NA	NA	NA	0	0	0	0	NA	NA	1	1	0	0	0	0	NA	NA	0	0	0	0	0	0	0	0	NA	NA	0	0	NA	NA	0	0	0	0	0
	chrXVII	16229194	NA	NA	NA	NA	NA	NA	0	0	NA	NA	NA	NA	NA	NA	0	0	0	0	NA	NA	0	0	0	0	0	0	NA	NA	NA	NA	0	0	0	0	0	0	NA	NA	0	0	0	0	0	0	0	0	0
	chrXVII	16229258	NA	NA	NA	NA	NA	NA	1	1	1	1	NA	NA	1	1	1	1	1	1	1	1	NA	NA	1	1	1	1	NA	NA	1	1	0	1	1	1	NA	NA	NA	NA	NA	NA	0	1	1	1	1	1	1
	chrXVII	16229309	0	0	NA	NA	0	0	0	0	1	1	NA	NA	0	0	0	0	0	0	0	0	0	0	0	0	NA	NA	0	0	0	0	0	0	0	0	NA	NA	0	0	0	0	0	0	0	0	NA	NA	0
	chrXVII	16229442	0	1	NA	NA	0	0	0	0	0	0	0	0	0	1	0	1	1	1	0	0	NA	NA	1	1	0	0	0	1	0	1	0	0	0	0	0	0	1	1	1	1	1	1	0	0	1	1	0
	chrXVII	16229517	0	0	NA	NA	0	0	0	0	0	0	NA	NA	0	0	0	0	0	0	1	1	0	0	0	0	0	0	0	0	0	0	0	0	0	0	0	0	0	0	0	0	0	0	0	0	NA	NA	0
	chrXVII	16229525	0	0	0	0	0	0	0	0	0	0	NA	NA	0	0	0	0	0	0	0	0	0	1	0	0	0	0	0	0	0	0	0	0	0	0	0	0	0	0	0	0	0	0	0	0	NA	NA	NA
	chrXVII	16229528	0	0	0	0	1	1	0	0	0	0	NA	NA	0	0	0	0	0	0	0	0	0	0	0	0	0	0	0	0	0	0	0	0	0	0	0	0	0	0	0	0	0	0	0	0	NA	NA	0
	chrXVII	16229636	0	0	NA	NA	0	0	0	0	0	0	0	0	0	0	0	0	0	0	0	0	0	0	0	0	0	0	0	0	0	0	0	0	0	0	0	0	0	0	0	0	0	0	0	0	0	0	NA
	chrXVII	16229737	1	1	NA	NA	0	0	1	1	1	1	0	0	1	1	0	1	1	1	1	1	1	1	0	0	NA	NA	NA	NA	0	1	1	1	1	1	NA	NA	0	0	1	1	0	0	0	0	0	0	1
	chrXVII	16229795	0	0	NA	NA	0	0	0	0	1	1	0	0	0	1	0	0	0	0	0	0	NA	NA	0	0	NA	NA	0	0	0	1	0	0	0	0	0	0	0	0	0	0	0	0	NA	NA	0	0	0
	chrXVII	16229803	0	1	NA	NA	0	0	0	0	0	0	0	0	0	0	0	0	0	0	0	0	NA	NA	1	1	0	0	0	0	0	1	0	0	1	1	0	0	1	1	0	0	0	0	NA	NA	1	1	0
	chrXVII	16229820	1	1	NA	NA	NA	NA	0	0	0	0	0	0	0	0	0	0	0	0	0	0	NA	NA	1	1	0	0	0	0	0	1	0	0	1	1	0	0	1	1	0	0	0	0	NA	NA	NA	NA	0
	chrXVII	16229833	0	0	NA	NA	0	0	0	0	0	0	0	0	0	0	0	0	0	0	0	0	NA	NA	0	0	0	0	NA	NA	0	0	0	0	0	0	0	0	0	0	0	0	0	0	NA	NA	NA	NA	0
	chrXVII	16229998	NA	NA	0	0	1	1	0	0	1	1	1	1	0	0	1	1	0	0	0	0	NA	NA	1	1	NA	NA	1	1	0	1	0	1	0	0	1	1	1	1	0	0	1	1	NA	NA	1	1	1
	chrXVII	16230026	NA	NA	0	0	0	0	0	0	0	0	NA	NA	0	0	0	0	0	0	0	0	NA	NA	0	0	NA	NA	NA	NA	0	0	0	0	0	0	0	0	0	0	0	0	0	0	NA	NA	0	0	0
	chrXVII	16230035	NA	NA	0	0	0	0	0	0	0	0	NA	NA	0	0	0	0	0	0	0	0	NA	NA	0	0	NA	NA	NA	NA	0	0	0	0	0	0	NA	NA	0	0	0	0	0	0	NA	NA	0	0	0
	chrXVII	16230089	NA	NA	1	1	1	1	1	1	NA	NA	NA	NA	0	1	1	1	1	1	1	1	0	0	1	1	NA	NA	NA	NA	1	1	0	1	NA	NA	1	1	1	1	1	1	1	1	1	1	1	1	0
	chrXVII	16230122	0	1	NA	NA	NA	NA	1	1	NA	NA	0	0	NA	NA	1	1	1	1	1	1	0	1	1	1	0	0	NA	NA	1	1	0	1	1	1	1	1	1	1	1	1	0	0	NA	NA	1	1	1
	chrXVII	16230242	NA	NA	NA	NA	NA	NA	NA	NA	NA	NA	NA	NA	NA	NA	NA	NA	NA	NA	NA	NA	NA	NA	NA	NA	NA	NA	NA	NA	NA	NA	NA	NA	NA	NA	NA	NA	NA	NA	NA	NA	NA	NA	NA	NA	NA	NA	NA
	chrXVII	16230303	NA	NA	NA	NA	NA	NA	0	0	NA	NA	0	0	NA	NA	0	0	0	0	NA	NA	0	0	0	0	0	0	1	1	NA	NA	NA	NA	NA	NA	0	0	0	0	NA	NA	NA	NA	0	0	0	0	NA
	chrXVII	16230451	NA	NA	NA	NA	NA	NA	0	0	0	0	0	0	NA	NA	0	0	NA	NA	0	0	0	0	1	1	0	0	NA	NA	0	1	NA	NA	0	0	0	0	1	1	NA	NA	0	0	0	0	1	1	0
	chrXVII	16230525	NA	NA	0	0	NA	NA	0	0	0	0	0	0	0	0	0	0	0	0	0	0	0	0	1	1	0	0	NA	NA	0	1	0	0	NA	NA	0	0	1	1	0	0	0	0	0	0	1	1	0
	chrXVII	16230530	NA	NA	0	0	NA	NA	1	1	0	0	0	0	0	0	0	0	0	0	0	0	0	0	0	0	0	0	NA	NA	0	0	0	0	NA	NA	0	0	0	0	0	0	0	0	0	0	0	0	0
	chrXVII	16230531	NA	NA	0	0	NA	NA	1	1	0	0	0	0	0	0	0	0	0	0	0	0	0	0	0	0	0	0	0	0	0	0	0	0	NA	NA	0	0	0	0	0	0	0	0	0	0	0	0	0
	chrXVII	16230702	NA	NA	0	0	NA	NA	0	0	0	0	0	0	0	0	NA	NA	0	0	0	0	NA	NA	0	0	NA	NA	NA	NA	0	0	NA	NA	0	0	NA	NA	0	0	0	0	0	0	NA	NA	0	0	NA
	chrXVII	16230868	0	1	NA	NA	NA	NA	0	0	0	0	0	0	0	1	0	0	1	1	NA	NA	0	0	0	0	0	0	0	0	0	0	0	0	NA	NA	0	0	0	0	NA	NA	NA	NA	0	0	0	0	0
	chrXVII	16230887	0	0	0	0	NA	NA	0	0	0	0	0	0	0	0	0	0	NA	NA	0	0	0	0	0	0	0	0	0	0	NA	NA	0	0	NA	NA	0	0	0	0	0	0	NA	NA	0	0	0	0	0
	chrXVII	16231081	0	0	NA	NA	0	0	0	0	0	0	0	0	0	0	0	0	0	0	0	0	0	0	0	0	0	0	0	0	0	0	NA	NA	0	0	0	0	0	0	0	0	0	0	0	0	0	0	NA
	chrXVII	16231501	0	0	0	0	0	0	0	0	0	0	0	0	0	0	0	0	0	0	0	0	NA	NA	0	0	0	0	NA	NA	NA	NA	0	0	NA	NA	NA	NA	0	0	0	0	0	0	0	0	0	0	NA
	chrXVII	16232332	0	0	0	0	0	0	0	0	0	0	NA	NA	0	1	0	0	0	0	0	0	NA	NA	0	0	0	0	1	1	0	0	0	1	0	0	NA	NA	0	0	0	0	0	0	NA	NA	0	0	0
	chrXVII	16232440	0	1	1	1	1	1	1	1	0	0	1	1	0	1	1	1	0	1	0	0	NA	NA	1	1	1	1	1	1	1	1	1	1	1	1	1	1	1	1	1	1	0	0	NA	NA	NA	NA	0
	chrXVII	16232491	0	1	1	1	1	1	1	1	0	0	1	1	0	0	0	1	0	0	0	0	0	0	1	1	NA	NA	0	0	1	1	0	0	0	0	0	0	1	1	1	1	0	0	NA	NA	NA	NA	0
	chrXVII	16232512	0	1	1	1	1	1	1	1	0	0	1	1	0	1	1	1	0	0	0	0	1	1	1	1	NA	NA	1	1	NA	NA	1	1	1	1	1	1	1	1	1	1	0	0	NA	NA	NA	NA	0
	chrXVII	16232633	0	0	0	0	0	0	0	0	0	0	0	0	0	0	0	0	0	0	0	0	0	0	0	0	0	0	0	0	0	1	0	0	NA	NA	0	0	0	0	0	0	0	0	0	0	NA	NA	0
	chrXVII	16232830	0	1	0	0	0	0	0	0	0	0	NA	NA	0	0	0	0	0	0	0	0	NA	NA	0	0	0	0	0	0	0	0	0	0	NA	NA	0	0	NA	NA	0	0	0	0	NA	NA	0	0	0
	chrXVII	16232838	0	1	1	1	1	1	0	0	0	0	1	1	0	0	0	1	1	1	0	0	NA	NA	0	1	1	1	0	0	1	1	0	1	NA	NA	0	0	1	1	1	1	0	0	NA	NA	1	1	0
	chrXVII	16232870	0	0	0	0	0	0	0	0	0	0	0	0	0	1	0	0	0	0	0	0	0	1	0	0	0	0	1	1	0	0	0	0	NA	NA	1	1	0	0	0	0	0	0	NA	NA	0	0	0
	chrXVII	16232926	0	0	0	0	0	0	0	0	0	0	0	0	0	0	NA	NA	0	0	0	0	NA	NA	0	1	0	0	0	0	1	1	0	0	NA	NA	NA	NA	1	1	1	1	0	0	0	0	1	1	0
	chrXVII	16233378	NA	NA	1	1	1	1	NA	NA	1	1	NA	NA	0	0	0	1	1	1	NA	NA	0	1	0	1	1	1	0	0	0	0	0	0	0	0	1	1	NA	NA	NA	NA	0	0	NA	NA	0	0	0
	chrXVII	16233523	0	1	NA	NA	NA	NA	1	1	NA	NA	0	0	0	0	1	1	1	1	NA	NA	0	1	0	1	1	1	0	0	NA	NA	0	0	NA	NA	1	1	NA	NA	0	0	NA	NA	1	1	NA	NA	0
	chrXVII	16233557	0	0	NA	NA	NA	NA	0	0	NA	NA	1	1	NA	NA	0	0	NA	NA	0	0	0	0	0	0	0	0	0	0	NA	NA	0	0	0	0	0	0	NA	NA	0	0	NA	NA	0	0	0	0	NA
	chrXVII	16233722	NA	NA	1	1	NA	NA	1	1	NA	NA	1	1	1	1	0	1	NA	NA	1	1	NA	NA	1	1	1	1	1	1	NA	NA	0	1	0	0	NA	NA	NA	NA	NA	NA	NA	NA	1	1	1	1	1
	chrXVII	16233844	NA	NA	0	0	NA	NA	0	0	NA	NA	NA	NA	0	0	0	0	0	0	0	0	0	0	0	0	0	0	0	0	0	0	NA	NA	NA	NA	0	0	0	0	0	0	NA	NA	0	0	NA	NA	0
	chrXVII	16233854	NA	NA	0	0	NA	NA	1	1	NA	NA	NA	NA	0	0	0	0	0	0	0	0	0	0	0	1	0	0	NA	NA	0	0	NA	NA	NA	NA	0	0	0	0	0	0	0	0	0	0	NA	NA	0
	chrXVII	16233855	NA	NA	0	0	NA	NA	1	1	NA	NA	NA	NA	0	0	0	0	0	0	0	0	0	0	0	1	0	0	NA	NA	0	0	NA	NA	NA	NA	0	0	0	0	0	0	0	0	0	0	NA	NA	0
	chrXVII	16233861	NA	NA	0	0	NA	NA	1	1	NA	NA	NA	NA	0	0	0	0	0	0	0	0	0	0	0	1	NA	NA	NA	NA	0	0	0	0	NA	NA	0	0	0	0	0	0	NA	NA	0	0	0	0	0
	chrXVII	16234075	0	0	NA	NA	0	0	NA	NA	0	0	1	1	0	0	0	0	NA	NA	0	0	0	0	0	0	NA	NA	NA	NA	NA	NA	NA	NA	NA	NA	0	0	0	0	0	0	NA	NA	0	0	0	0	0
	chrXVII	16234095	NA	NA	0	0	NA	NA	0	0	1	1	0	0	0	0	NA	NA	NA	NA	0	0	0	0	0	0	NA	NA	NA	NA	0	0	NA	NA	NA	NA	0	0	0	0	0	0	NA	NA	1	1	0	0	0
	chrXVII	16234281	1	1	1	1	0	0	0	0	1	1	0	1	0	0	0	1	1	1	0	0	0	0	0	0	0	1	0	0	0	0	0	0	0	0	0	0	NA	NA	0	0	0	0	1	1	0	0	NA
	chrXVII	16234364	0	0	0	0	0	0	0	0	0	0	1	1	0	0	0	0	0	0	0	0	0	0	0	0	0	0	NA	NA	0	0	0	0	0	0	NA	NA	NA	NA	0	0	0	0	0	0	0	0	0
	chrXVII	16234369	0	1	0	0	0	0	0	0	0	0	0	0	0	0	0	0	0	0	0	0	0	0	0	0	0	0	NA	NA	0	0	0	0	0	0	0	0	NA	NA	0	0	0	0	0	0	0	0	0
	chrXVII	16234578	0	0	0	0	NA	NA	0	0	0	0	1	1	0	0	0	0	0	0	NA	NA	0	0	0	0	0	0	0	0	0	0	NA	NA	NA	NA	NA	NA	0	0	0	0	0	0	0	0	0	0	0
	chrXVII	16234583	NA	NA	0	0	NA	NA	0	0	0	0	1	1	0	0	0	0	0	0	NA	NA	0	0	0	0	0	0	0	0	0	0	NA	NA	NA	NA	NA	NA	0	0	0	0	0	0	0	0	0	0	NA
	chrXVII	16234682	0	0	0	0	0	0	1	1	0	0	0	0	0	1	0	1	0	0	0	0	0	0	0	1	0	0	1	1	0	0	NA	NA	0	0	0	0	NA	NA	0	0	0	0	NA	NA	0	0	0
	chrXVII	16234748	0	1	0	0	0	0	1	1	1	1	NA	NA	0	1	0	1	1	1	1	1	0	0	0	1	1	1	1	1	0	0	0	0	0	0	0	0	0	0	0	0	0	0	1	1	0	0	1
	chrXVII	16234799	0	1	0	0	0	0	0	0	0	0	NA	NA	0	0	0	0	0	0	0	0	NA	NA	0	0	0	0	0	0	0	0	0	0	0	0	0	0	0	0	0	0	0	0	NA	NA	0	0	0
	chrXVII	16234838	0	1	1	1	1	1	1	1	0	0	NA	NA	1	1	0	0	1	1	1	1	NA	NA	1	1	1	1	1	1	1	1	0	0	0	0	1	1	NA	NA	1	1	0	1	NA	NA	1	1	NA
	chrXVII	16234894	0	0	0	0	0	0	0	0	0	0	0	0	0	0	0	0	1	1	0	0	0	0	0	0	NA	NA	NA	NA	0	0	0	0	0	0	0	0	NA	NA	0	0	0	0	0	0	0	0	NA
	chrXVII	16234979	0	1	1	1	0	0	0	0	1	1	0	0	0	1	0	0	0	0	0	0	0	0	0	0	0	0	NA	NA	0	0	0	0	0	0	1	1	0	0	0	0	0	1	0	0	0	0	0
	chrXVII	16235537	0	1	0	0	0	0	0	0	0	0	0	0	0	0	0	0	0	0	0	0	0	0	0	0	NA	NA	NA	NA	0	0	0	0	0	0	1	1	0	0	0	0	0	0	0	0	NA	NA	0
	chrXVII	16235612	1	1	1	1	1	1	1	1	1	1	1	1	NA	NA	0	1	1	1	1	1	0	1	1	1	1	1	1	1	1	1	0	1	NA	NA	1	1	1	1	1	1	1	1	1	1	1	1	1
	chrXVII	16235744	0	1	0	0	0	0	0	0	0	0	0	0	0	0	0	1	0	0	0	0	0	1	0	0	0	0	0	0	0	0	0	1	0	0	NA	NA	NA	NA	0	0	0	0	0	0	0	0	0
	chrXVII	16235877	0	0	0	0	0	0	0	0	0	0	0	0	0	0	0	0	0	0	0	0	0	0	0	0	1	1	0	0	0	0	0	0	0	0	0	0	0	0	0	0	0	0	NA	NA	0	0	0
	chrXVII	16236132	1	1	0	0	1	1	NA	NA	1	1	NA	NA	NA	NA	0	1	1	1	1	1	0	1	1	1	1	1	0	0	1	1	0	0	1	1	NA	NA	1	1	1	1	1	1	NA	NA	1	1	0
	chrXVII	16236274	0	0	0	0	NA	NA	0	0	0	0	NA	NA	NA	NA	0	0	1	1	0	0	0	0	0	0	0	0	0	0	0	0	0	0	0	0	0	0	NA	NA	0	0	NA	NA	NA	NA	0	0	0
	chrXVII	16236346	NA	NA	0	0	NA	NA	0	0	0	0	0	0	NA	NA	NA	NA	NA	NA	NA	NA	NA	NA	0	0	0	0	0	0	0	0	NA	NA	NA	NA	0	0	0	0	0	0	NA	NA	NA	NA	0	0	0
	chrXVII	16236388	NA	NA	NA	NA	NA	NA	NA	NA	NA	NA	NA	NA	NA	NA	NA	NA	NA	NA	NA	NA	NA	NA	NA	NA	NA	NA	NA	NA	NA	NA	NA	NA	NA	NA	NA	NA	NA	NA	NA	NA	NA	NA	NA	NA	NA	NA	NA
	chrXVII	16236435	0	1	0	0	NA	NA	0	0	0	0	NA	NA	0	0	0	0	0	0	0	0	0	0	0	0	NA	NA	0	0	0	1	NA	NA	0	0	0	0	NA	NA	0	0	0	0	0	0	NA	NA	NA
	chrXVII	16236506	NA	NA	0	0	0	0	1	1	0	0	NA	NA	0	1	0	1	0	0	0	0	1	1	0	1	0	0	0	0	0	1	1	1	NA	NA	NA	NA	0	0	0	0	0	0	0	0	NA	NA	NA
	chrXVII	16236584	0	0	0	0	NA	NA	0	0	NA	NA	NA	NA	0	0	0	1	0	0	0	0	NA	NA	0	0	NA	NA	NA	NA	0	0	0	0	0	0	NA	NA	0	0	0	0	0	0	NA	NA	0	0	0
	chrXVII	16236633	0	0	0	0	NA	NA	1	1	0	0	NA	NA	0	1	0	0	0	0	0	0	0	1	0	1	NA	NA	0	0	0	1	NA	NA	1	1	NA	NA	0	0	0	0	0	0	NA	NA	0	0	NA
	chrXVII	16236699	0	0	NA	NA	NA	NA	NA	NA	0	0	0	0	0	0	0	0	NA	NA	NA	NA	NA	NA	NA	NA	0	0	0	0	NA	NA	NA	NA	0	0	0	1	0	0	0	0	0	0	0	0	NA	NA	NA
	chrXVII	16236704	0	0	NA	NA	NA	NA	NA	NA	NA	NA	1	1	0	0	0	0	NA	NA	0	0	0	0	NA	NA	0	0	0	0	NA	NA	NA	NA	0	0	0	0	0	0	NA	NA	0	0	0	0	NA	NA	NA
	chrXVII	16236753	NA	NA	NA	NA	NA	NA	NA	NA	NA	NA	NA	NA	NA	NA	NA	NA	NA	NA	NA	NA	NA	NA	NA	NA	NA	NA	NA	NA	NA	NA	NA	NA	NA	NA	NA	NA	NA	NA	NA	NA	NA	NA	NA	NA	NA	NA	NA
	chrXVII	16236856	NA	NA	0	0	NA	NA	0	0	0	0	0	0	NA	NA	NA	NA	0	0	0	0	NA	NA	0	0	0	0	0	0	0	1	NA	NA	NA	NA	NA	NA	0	0	NA	NA	NA	NA	0	0	NA	NA	0
	chrXVII	16236876	NA	NA	0	0	NA	NA	0	0	0	0	0	0	NA	NA	NA	NA	0	0	0	0	0	0	NA	NA	0	0	0	0	0	1	NA	NA	NA	NA	NA	NA	0	0	NA	NA	0	0	0	0	0	0	0
	chrXVII	16236925	0	0	0	0	NA	NA	NA	NA	NA	NA	0	0	NA	NA	0	0	0	0	0	0	0	0	0	0	1	1	NA	NA	0	0	NA	NA	NA	NA	0	0	0	0	NA	NA	0	0	1	1	0	0	NA
	chrXVII	16236977	0	0	0	0	NA	NA	NA	NA	0	0	0	0	NA	NA	0	0	0	0	0	0	0	0	NA	NA	0	0	0	0	0	0	NA	NA	0	1	0	0	0	0	NA	NA	0	1	NA	NA	0	0	NA
	chrXVII	16237032	0	1	NA	NA	NA	NA	NA	NA	0	0	0	0	0	0	0	0	NA	NA	NA	NA	0	0	NA	NA	1	1	0	0	NA	NA	NA	NA	0	1	0	0	1	1	NA	NA	1	1	NA	NA	1	1	0
	chrXVII	16237106	NA	NA	1	1	NA	NA	0	0	0	0	NA	NA	1	1	0	1	NA	NA	NA	NA	0	1	0	0	0	0	1	1	0	1	0	1	0	0	1	1	0	0	0	0	0	0	0	0	0	0	0
	chrXVII	16237142	NA	NA	0	0	0	0	1	1	0	0	1	1	0	0	0	1	0	0	NA	NA	0	1	0	1	0	0	0	0	0	0	0	1	0	0	0	0	0	0	0	0	0	0	0	0	0	0	0
	chrXVII	16237154	NA	NA	0	0	0	0	1	1	0	0	1	1	0	0	0	1	0	0	NA	NA	0	1	NA	NA	0	0	0	0	0	0	0	1	0	0	0	0	0	0	0	0	0	0	0	0	0	0	NA
	chrXVII	16237400	0	1	0	0	1	1	0	0	0	0	0	0	0	1	1	1	0	0	1	1	NA	NA	0	1	NA	NA	1	1	0	1	NA	NA	0	0	0	0	NA	NA	1	1	1	1	NA	NA	NA	NA	NA
	chrXVII	16237534	NA	NA	NA	NA	NA	NA	NA	NA	NA	NA	NA	NA	NA	NA	NA	NA	NA	NA	NA	NA	NA	NA	NA	NA	NA	NA	NA	NA	NA	NA	NA	NA	NA	NA	NA	NA	NA	NA	NA	NA	NA	NA	NA	NA	NA	NA	NA
	chrXVII	16237536	NA	NA	NA	NA	NA	NA	NA	NA	NA	NA	NA	NA	NA	NA	NA	NA	NA	NA	NA	NA	NA	NA	NA	NA	NA	NA	NA	NA	NA	NA	NA	NA	NA	NA	NA	NA	NA	NA	NA	NA	NA	NA	NA	NA	NA	NA	NA
	chrXVII	16237731	1	1	1	1	1	1	NA	NA	NA	NA	1	1	1	1	NA	NA	0	0	1	1	1	1	1	1	1	1	1	1	1	1	1	1	1	1	1	1	NA	NA	1	1	NA	NA	1	1	1	1	0
	chrXVII	16237739	0	1	0	0	NA	NA	0	0	NA	NA	0	0	0	0	NA	NA	NA	NA	0	0	0	0	0	0	0	0	1	1	0	0	0	0	0	0	0	1	NA	NA	0	0	NA	NA	0	0	NA	NA	0
	chrXVII	16237802	0	1	1	1	0	0	1	1	1	1	1	1	0	1	0	0	0	0	0	0	0	0	0	1	1	1	NA	NA	0	1	1	1	NA	NA	0	0	NA	NA	NA	NA	0	0	NA	NA	NA	NA	0
	chrXVII	16237896	1	1	1	1	1	1	1	1	1	1	NA	NA	1	1	1	1	0	0	1	1	NA	NA	1	1	1	1	1	1	1	1	1	1	NA	NA	1	1	1	1	1	1	1	1	1	1	1	1	1
	chrXVII	16237910	1	1	1	1	1	1	0	0	0	0	NA	NA	1	1	1	1	0	0	1	1	NA	NA	0	1	1	1	1	1	0	1	0	1	NA	NA	0	0	1	1	1	1	1	1	1	1	1	1	NA
	chrXVII	16237913	1	1	1	1	1	1	1	1	1	1	NA	NA	NA	NA	1	1	0	0	1	1	NA	NA	1	1	0	0	1	1	1	1	1	1	NA	NA	NA	NA	NA	NA	1	1	1	1	0	0	1	1	1
	chrXVII	16237921	0	0	0	0	1	1	0	0	0	0	NA	NA	0	1	0	1	0	0	1	1	NA	NA	0	1	0	0	0	0	0	0	0	1	NA	NA	NA	NA	NA	NA	1	1	1	1	0	0	1	1	0
	chrXVII	16237941	1	1	1	1	0	0	1	1	1	1	NA	NA	0	1	0	0	0	0	0	1	NA	NA	0	1	0	0	NA	NA	1	1	0	1	NA	NA	1	1	0	0	0	0	0	0	0	0	0	0	0
	chrXVII	16237950	0	1	1	1	0	0	NA	NA	0	0	NA	NA	0	1	0	1	0	0	0	0	NA	NA	0	0	0	0	NA	NA	0	0	0	0	NA	NA	NA	NA	0	0	0	0	0	0	0	0	0	0	0
	chrXVII	16237962	1	1	1	1	0	0	0	0	0	0	NA	NA	0	1	0	1	0	0	0	0	NA	NA	0	0	0	0	NA	NA	0	0	0	0	NA	NA	0	1	0	0	0	0	0	0	0	0	0	0	0
	chrXVII	16238006	0	0	0	0	0	0	0	0	0	0	NA	NA	0	0	0	0	0	0	0	0	NA	NA	0	0	0	0	NA	NA	0	1	0	0	0	0	NA	NA	0	0	0	0	0	0	0	0	0	0	0
	chrXVII	16238076	1	1	1	1	0	0	1	1	1	1	1	1	0	0	0	0	0	0	0	0	NA	NA	0	1	1	1	NA	NA	1	1	0	1	NA	NA	NA	NA	NA	NA	0	0	0	0	1	1	0	0	0
	chrXVII	16238186	0	0	0	0	0	0	NA	NA	NA	NA	NA	NA	0	0	NA	NA	0	0	0	0	NA	NA	0	1	NA	NA	0	0	NA	NA	0	0	NA	NA	NA	NA	0	0	0	0	0	0	NA	NA	0	0	NA
	chrXVII	16238192	0	1	0	1	0	0	NA	NA	NA	NA	NA	NA	0	1	NA	NA	0	1	0	0	NA	NA	0	0	NA	NA	0	0	NA	NA	0	1	NA	NA	NA	NA	0	0	0	0	0	0	NA	NA	0	0	NA
	chrXVII	16238462	0	1	1	1	0	0	1	1	1	1	1	1	1	1	0	1	0	0	0	0	0	0	0	0	1	1	NA	NA	1	1	0	1	NA	NA	1	1	0	0	0	0	0	0	NA	NA	0	0	0
	chrXVII	16238543	0	0	0	0	0	0	0	0	0	0	NA	NA	0	0	0	0	0	0	0	0	0	0	0	0	0	0	1	1	0	0	0	0	0	0	NA	NA	NA	NA	0	0	0	0	0	0	0	0	0
	chrXVII	16238593	0	0	0	0	0	0	0	0	0	0	NA	NA	0	0	0	0	0	0	NA	NA	0	0	0	1	0	0	0	0	0	1	0	0	NA	NA	NA	NA	NA	NA	0	0	NA	NA	0	0	0	0	NA
	chrXVII	16238649	NA	NA	1	1	0	0	1	1	0	0	0	0	0	1	0	1	0	0	0	0	0	1	0	0	0	0	1	1	0	0	0	0	NA	NA	0	1	0	0	0	0	0	0	0	0	0	0	NA
	chrXVII	16238680	0	0	0	0	0	0	0	0	0	0	0	0	0	0	0	1	0	0	0	0	NA	NA	0	0	0	0	1	1	0	0	0	1	NA	NA	0	0	0	0	0	0	0	0	0	0	0	0	NA
	chrXVII	16238681	0	1	0	0	0	0	0	0	0	0	0	0	0	0	0	1	0	0	0	0	NA	NA	0	1	0	0	0	0	0	0	0	0	NA	NA	0	0	0	0	0	0	0	0	0	0	0	0	NA
	chrXVII	16238721	0	0	0	0	0	0	0	0	0	0	0	0	0	0	0	0	0	0	0	0	0	0	0	1	0	0	0	0	0	0	0	0	NA	NA	0	0	0	0	0	0	0	0	NA	NA	NA	NA	0
	chrXVII	16238823	0	1	1	1	0	0	0	0	0	0	0	0	0	1	0	1	1	1	0	0	1	1	0	0	1	1	NA	NA	NA	NA	0	1	1	1	1	1	0	0	0	1	0	0	0	1	NA	NA	NA
	chrXVII	16238861	0	0	1	1	0	0	1	1	0	0	1	1	0	1	0	1	0	0	0	0	0	0	0	0	0	0	1	1	NA	NA	0	0	NA	NA	0	0	0	0	0	0	0	0	0	0	0	0	NA
	chrXVII	16238871	0	0	0	0	0	0	0	0	0	1	NA	NA	0	0	0	0	0	1	0	0	NA	NA	0	0	0	0	0	0	NA	NA	0	0	NA	NA	0	0	0	0	0	0	0	0	0	0	0	0	NA
	chrXVII	16238889	0	0	0	0	NA	NA	0	0	0	0	NA	NA	0	0	0	0	0	0	0	0	NA	NA	0	0	NA	NA	0	0	NA	NA	0	0	NA	NA	0	0	0	0	0	0	0	0	1	1	0	0	NA
	chrXVII	16238937	1	1	0	1	0	0	1	1	NA	NA	NA	NA	NA	NA	1	1	NA	NA	0	0	NA	NA	0	1	1	1	NA	NA	NA	NA	1	1	1	1	NA	NA	0	0	NA	NA	0	0	NA	NA	0	0	NA
	chrXVII	16239002	1	1	1	1	0	0	0	0	1	1	NA	NA	NA	NA	NA	NA	1	1	0	0	NA	NA	0	0	1	1	1	1	NA	NA	1	1	1	1	1	1	0	0	0	1	0	0	1	1	0	0	0
	chrXVII	16239042	0	0	0	0	0	0	0	0	0	0	0	0	0	0	NA	NA	1	1	0	0	NA	NA	0	0	0	0	0	0	0	0	0	1	NA	NA	0	0	0	0	0	0	0	0	0	0	0	0	NA
	chrXVII	16239056	0	0	0	0	0	0	0	0	0	0	NA	NA	0	0	NA	NA	0	0	0	0	NA	NA	0	0	0	0	NA	NA	0	0	0	0	NA	NA	NA	NA	0	0	0	0	0	0	0	0	0	0	NA
	chrXVII	16239091	1	1	1	1	0	1	1	1	0	0	NA	NA	0	1	1	1	1	1	0	0	1	1	0	0	0	1	NA	NA	0	1	1	1	1	1	NA	NA	0	0	0	1	0	0	0	0	0	0	NA
	chrXVII	16239225	0	1	0	0	0	0	1	1	0	0	0	0	0	0	0	0	NA	NA	0	0	NA	NA	0	0	0	0	NA	NA	0	0	0	0	0	0	0	0	0	0	0	0	0	0	0	0	0	0	0
	chrXVII	16239257	0	0	0	0	0	0	0	0	0	0	0	0	0	0	0	0	0	0	0	0	NA	NA	0	0	0	1	NA	NA	0	0	0	0	NA	NA	0	0	0	0	0	0	0	0	1	1	NA	NA	0
	chrXVII	16239340	0	0	0	0	0	0	0	0	0	0	0	0	0	0	0	0	0	0	0	0	0	0	0	0	0	1	0	0	0	0	0	0	NA	NA	0	0	0	0	0	0	0	0	NA	NA	0	0	0
	chrXVII	16239546	0	1	0	0	0	0	0	0	0	0	0	0	0	0	0	0	0	0	0	0	0	0	0	0	0	0	0	0	0	0	0	0	0	0	NA	NA	0	0	0	0	0	0	0	0	0	0	0
	chrXVII	16239550	0	1	0	0	0	0	0	0	0	0	0	0	0	0	0	0	0	0	0	0	0	0	0	0	0	0	0	0	0	0	0	0	0	0	NA	NA	0	0	0	0	0	0	0	0	0	0	0
	chrXVII	16239551	0	0	0	0	0	0	0	0	0	0	0	0	0	0	0	0	0	0	0	0	0	0	0	0	0	1	0	0	0	0	0	0	0	0	NA	NA	0	0	0	0	0	0	1	1	0	0	0
	chrXVII	16239609	0	1	NA	NA	0	0	NA	NA	0	0	0	0	0	0	0	0	0	0	0	0	0	0	0	0	0	0	0	0	0	0	0	0	NA	NA	NA	NA	0	0	0	0	0	0	0	0	0	0	0
	chrXVII	16239636	0	0	NA	NA	0	0	0	0	0	0	0	0	0	1	0	1	1	1	0	0	1	1	0	0	0	0	0	0	0	1	1	1	NA	NA	NA	NA	0	0	0	1	0	0	0	0	0	0	0
	chrXVII	16239644	0	0	NA	NA	0	0	0	0	0	0	0	0	0	0	0	0	0	0	0	0	0	0	0	0	1	1	0	0	0	0	0	0	NA	NA	NA	NA	0	0	0	0	0	0	1	1	0	0	0
	chrXVII	16239802	0	0	0	0	0	0	NA	NA	0	0	0	0	0	0	0	0	0	0	NA	NA	NA	NA	0	0	1	1	0	0	0	0	NA	NA	0	0	0	0	0	0	0	0	0	0	NA	NA	0	0	NA
	chrXVII	16239816	0	0	0	0	0	0	0	0	0	0	NA	NA	0	0	0	0	0	0	NA	NA	NA	NA	0	0	1	1	0	0	0	0	NA	NA	0	0	0	0	0	0	0	0	0	0	1	1	0	0	NA
	chrXVII	16239832	0	0	0	0	NA	NA	0	0	1	1	NA	NA	0	0	0	0	0	0	0	0	NA	NA	0	1	0	0	0	0	1	1	0	0	1	1	0	0	0	0	0	0	0	0	0	0	0	0	NA
	chrXVII	16239847	NA	NA	0	0	NA	NA	1	1	1	1	NA	NA	1	1	1	1	NA	NA	0	0	NA	NA	0	1	0	0	0	1	1	1	1	1	1	1	1	1	0	0	0	1	0	0	0	0	0	0	NA
	chrXVII	16239918	0	0	0	0	NA	NA	0	0	0	0	NA	NA	0	0	0	0	0	0	0	0	0	0	0	0	1	1	0	0	0	0	NA	NA	0	0	0	0	0	0	0	0	0	0	1	1	0	0	0
	chrXVII	16239962	0	0	0	0	NA	NA	0	0	0	0	NA	NA	0	0	0	0	NA	NA	NA	NA	0	0	0	0	0	1	0	0	0	1	NA	NA	1	1	0	1	0	0	0	0	0	0	0	0	0	0	0
	chrXVII	16239966	0	0	0	0	NA	NA	0	0	NA	NA	NA	NA	0	0	0	0	NA	NA	NA	NA	0	0	NA	NA	0	1	0	0	0	0	NA	NA	0	0	0	0	0	0	0	0	0	0	1	1	0	0	0
	chrXVII	16239975	0	0	0	0	NA	NA	0	0	NA	NA	NA	NA	NA	NA	0	0	NA	NA	NA	NA	NA	NA	NA	NA	0	1	0	0	0	0	NA	NA	0	0	0	0	0	0	0	0	0	0	1	1	0	0	0
	chrXVII	16240434	0	0	0	0	NA	NA	NA	NA	NA	NA	NA	NA	NA	NA	NA	NA	NA	NA	0	0	NA	NA	0	0	NA	NA	NA	NA	NA	NA	NA	NA	NA	NA	NA	NA	0	0	0	0	0	0	NA	NA	0	0	0
	chrXVII	16240559	0	0	0	0	NA	NA	0	0	0	0	NA	NA	0	0	0	0	NA	NA	0	0	0	0	0	0	NA	NA	0	0	NA	NA	0	0	NA	NA	0	0	0	0	0	0	0	0	1	1	0	0	NA
	chrXVII	16240569	0	0	0	0	NA	NA	0	0	0	0	0	0	0	0	0	0	1	1	0	0	0	0	0	0	NA	NA	0	0	NA	NA	0	1	NA	NA	0	0	0	0	0	1	0	0	1	1	0	0	NA
	chrXVII	16240570	0	0	0	0	NA	NA	0	0	0	0	0	0	0	0	0	0	1	1	0	0	0	0	0	0	NA	NA	0	0	NA	NA	0	1	NA	NA	0	0	0	0	0	1	0	0	1	1	0	0	NA
	chrXVII	16240597	1	1	0	0	NA	NA	1	1	1	1	NA	NA	1	1	1	1	NA	NA	0	0	1	1	0	1	1	1	0	0	NA	NA	NA	NA	1	1	1	1	0	0	0	1	0	0	1	1	0	0	NA
	chrXVII	16240676	0	0	0	0	NA	NA	0	0	0	0	0	0	0	0	0	0	0	0	0	0	0	0	0	0	1	1	NA	NA	NA	NA	0	0	NA	NA	NA	NA	NA	NA	0	0	0	0	NA	NA	0	0	NA
	chrXVII	16240683	0	0	0	0	NA	NA	0	0	0	0	0	0	0	0	0	0	0	0	0	0	0	1	0	0	1	1	NA	NA	NA	NA	0	0	NA	NA	NA	NA	NA	NA	0	0	0	0	1	1	0	0	NA
	chrXVII	16240750	0	0	0	0	NA	NA	0	0	0	0	0	0	0	0	0	0	0	0	0	0	0	0	0	0	0	1	0	0	0	0	0	0	NA	NA	0	0	NA	NA	0	0	0	0	0	0	0	0	NA
	chrXVII	16240758	0	0	0	0	NA	NA	0	0	0	0	0	0	0	0	0	0	0	0	0	0	0	0	0	0	0	1	0	0	0	0	0	0	NA	NA	0	0	NA	NA	0	0	0	0	1	1	0	0	NA
	chrXVII	16240771	0	0	0	0	NA	NA	0	0	0	0	0	0	0	0	0	0	0	0	0	0	0	0	0	0	1	1	0	0	0	0	0	0	NA	NA	0	0	NA	NA	0	0	0	0	1	1	0	0	NA
	chrXVII	16240864	0	0	0	0	0	0	0	0	0	0	NA	NA	0	0	0	0	0	0	0	0	0	0	0	0	NA	NA	0	0	0	0	0	1	0	0	0	0	0	0	0	0	NA	NA	NA	NA	NA	NA	NA
	chrXVII	16240865	0	0	0	0	0	0	0	0	0	0	NA	NA	0	0	0	0	NA	NA	0	0	0	0	0	0	NA	NA	0	0	0	0	0	1	0	0	0	0	0	0	0	0	NA	NA	NA	NA	NA	NA	NA
	chrXVII	16240941	NA	NA	0	0	0	0	0	0	NA	NA	NA	NA	1	1	NA	NA	1	1	0	0	1	1	0	0	0	0	0	0	0	0	0	1	0	0	0	1	0	0	NA	NA	0	0	NA	NA	0	0	0
	chrXVII	16240971	0	0	0	0	0	0	0	0	0	0	0	0	0	0	0	0	0	0	0	0	0	0	0	0	0	0	0	0	0	0	1	1	0	0	0	1	0	0	NA	NA	0	0	NA	NA	0	0	0
	chrXVII	16240975	0	1	0	0	0	0	0	0	1	1	1	1	0	0	0	0	0	0	0	0	0	0	0	0	1	1	0	0	0	0	0	0	1	1	0	0	0	0	NA	NA	0	0	1	1	0	0	0
	chrXVII	16241063	0	0	0	0	0	0	0	0	0	0	0	0	0	0	0	0	0	0	0	0	NA	NA	0	0	1	1	NA	NA	0	0	0	0	NA	NA	0	0	0	0	0	0	0	0	1	1	0	0	NA
	chrXVII	16241067	0	1	0	0	0	0	1	1	1	1	1	1	1	1	1	1	1	1	0	0	NA	NA	0	0	1	1	NA	NA	0	1	0	1	NA	NA	1	1	0	0	0	1	0	0	1	1	0	0	NA
	chrXVII	16241174	0	0	0	0	0	0	0	0	1	1	0	0	0	1	0	0	0	0	0	0	0	0	0	0	0	0	0	0	0	1	0	1	0	0	0	0	NA	NA	0	0	0	0	0	0	0	0	0
	chrXVII	16241236	0	1	0	0	0	0	1	1	0	0	1	1	0	0	0	0	0	0	0	0	NA	NA	0	1	0	0	1	1	0	1	0	0	1	1	0	1	0	0	0	0	0	0	0	0	0	0	0
	chrXVII	16241240	0	0	0	0	0	0	1	1	0	0	0	0	0	0	0	0	0	0	0	0	NA	NA	0	0	0	0	0	0	0	0	0	0	0	0	0	0	0	0	0	0	0	0	0	0	0	0	0
	chrXVII	16241349	0	0	0	0	0	0	0	0	0	0	0	0	0	0	0	0	0	0	0	0	0	0	0	0	NA	NA	0	0	0	0	0	0	0	0	0	1	0	0	0	0	0	0	NA	NA	0	0	NA
	chrXVII	16241443	0	1	0	0	0	0	0	0	0	0	1	1	0	0	0	0	0	0	0	0	NA	NA	0	0	NA	NA	1	1	0	0	0	0	0	0	NA	NA	NA	NA	0	0	0	0	0	0	0	0	0
	chrXVII	16241553	0	0	0	0	0	0	0	0	0	0	0	0	0	0	0	0	0	0	0	0	NA	NA	0	0	0	0	0	0	0	0	0	0	NA	NA	0	0	0	0	0	0	0	0	0	0	0	0	NA
	chrXVII	16241554	0	0	0	0	0	0	0	0	0	0	0	0	0	0	1	1	0	1	0	0	NA	NA	0	0	0	0	0	0	0	1	0	0	NA	NA	1	1	0	0	0	1	0	0	0	0	0	0	NA
	chrXVII	16241710	0	1	0	0	0	0	0	0	0	0	NA	NA	0	0	1	1	1	1	0	0	NA	NA	0	0	0	0	NA	NA	0	1	1	1	0	0	1	1	0	0	0	1	0	0	NA	NA	0	0	0
	chrXVII	16241722	1	1	0	0	0	0	1	1	1	1	NA	NA	1	1	1	1	1	1	0	0	1	1	0	0	0	0	NA	NA	0	1	1	1	1	1	1	1	0	0	0	1	0	1	NA	NA	0	0	1
	chrXVII	16241761	0	0	0	0	0	0	0	0	0	0	NA	NA	0	0	0	0	1	1	0	0	1	1	0	0	0	0	NA	NA	0	1	0	1	0	0	NA	NA	NA	NA	0	1	0	0	NA	NA	0	0	0
	chrXVII	16241809	0	0	0	0	0	0	0	0	NA	NA	NA	NA	0	0	0	1	1	1	0	0	1	1	0	0	0	0	0	0	0	1	1	1	0	0	NA	NA	0	0	0	1	0	0	0	0	0	0	0
	chrXVII	16241898	0	0	0	0	0	0	0	0	0	0	1	1	1	1	0	1	1	1	0	0	NA	NA	0	0	0	0	0	0	0	1	1	1	0	0	1	1	0	0	0	1	0	0	0	0	0	0	0
	chrXVII	16241943	0	1	0	0	0	0	0	0	0	0	NA	NA	0	0	0	0	0	0	0	0	NA	NA	0	1	0	0	0	0	0	0	0	0	1	1	0	0	0	0	0	0	0	0	0	0	NA	NA	0
	chrXVII	16241998	0	0	0	0	0	0	0	0	0	0	NA	NA	0	1	0	1	1	1	0	0	1	1	0	0	0	0	0	0	0	1	1	1	0	0	1	1	0	0	0	1	0	0	0	0	0	0	0
	chrXVII	16242027	0	0	0	0	0	0	0	0	0	0	NA	NA	0	0	0	0	0	0	0	0	NA	NA	0	0	0	0	0	0	0	0	0	0	0	0	0	0	NA	NA	0	0	0	0	0	0	NA	NA	0
	chrXVII	16242063	0	0	0	0	0	0	0	0	0	0	0	0	0	1	0	1	1	1	0	0	NA	NA	0	0	NA	NA	NA	NA	0	1	1	1	NA	NA	1	1	0	0	0	1	0	0	0	0	NA	NA	0
	chrXVII	16242083	0	1	1	1	1	1	1	1	1	1	1	1	0	1	1	1	1	1	1	1	NA	NA	1	1	NA	NA	1	1	1	1	1	1	NA	NA	1	1	1	1	1	1	1	1	NA	NA	1	1	0
	chrXVII	16242085	0	0	1	1	1	1	0	0	0	0	0	0	0	1	0	1	1	1	1	1	NA	NA	1	1	NA	NA	0	0	1	1	1	1	NA	NA	1	1	1	1	1	1	0	1	NA	NA	1	1	0
	chrXVII	16242092	0	0	0	0	0	0	0	0	0	0	0	0	0	1	0	1	1	1	0	0	NA	NA	0	0	NA	NA	0	0	0	1	1	1	NA	NA	1	1	0	0	0	1	0	0	NA	NA	0	0	0
	chrXVII	16242118	0	1	0	0	0	0	0	1	1	1	1	1	0	1	1	1	1	1	0	0	NA	NA	0	0	NA	NA	1	1	0	0	1	1	NA	NA	1	1	0	0	0	1	0	1	NA	NA	0	0	0
	chrXVII	16242194	0	1	1	1	1	1	1	1	1	1	1	1	0	1	1	1	1	1	1	1	1	1	1	1	NA	NA	1	1	1	1	1	1	NA	NA	1	1	1	1	1	1	1	1	1	1	1	1	0
	chrXVII	16242346	0	0	0	0	0	0	0	0	0	0	0	0	0	0	0	0	1	1	0	0	NA	NA	0	0	0	0	0	0	0	1	0	1	0	0	0	0	0	0	0	0	0	0	0	0	0	0	0
	chrXVII	16242358	0	1	0	0	0	0	0	0	0	0	0	0	0	0	0	0	0	0	0	0	NA	NA	0	0	0	0	0	0	0	0	0	0	NA	NA	0	0	0	0	0	0	0	0	0	0	0	0	0
	chrXVII	16242514	0	0	0	0	0	0	0	0	0	0	0	0	0	1	0	1	0	0	0	0	NA	NA	0	0	0	0	0	0	0	0	1	1	0	0	1	1	0	0	0	0	NA	NA	0	0	0	0	0
	chrXVII	16242577	0	0	1	1	1	1	0	0	0	0	0	0	0	0	0	0	0	0	1	1	NA	NA	1	1	1	1	0	0	1	1	0	0	NA	NA	NA	NA	NA	NA	0	1	0	1	NA	NA	1	1	0
	chrXVII	16243023	0	0	0	0	0	0	1	1	1	1	0	0	1	1	0	1	1	1	0	0	1	1	0	0	NA	NA	1	1	0	0	0	1	1	1	1	1	0	0	0	0	0	1	0	0	0	0	0
	chrXVII	16243124	0	0	0	0	0	0	0	0	0	0	0	0	0	0	0	0	0	0	0	0	0	0	0	0	0	0	0	0	0	0	0	0	0	0	0	0	0	0	0	0	NA	NA	NA	NA	NA	NA	0
	chrXVII	16243280	0	0	1	1	1	1	0	0	0	0	NA	NA	1	1	0	1	1	1	1	1	NA	NA	1	1	1	1	NA	NA	0	1	0	1	0	0	1	1	1	1	NA	NA	0	1	1	1	1	1	NA
	chrXVII	16243337	0	0	0	0	0	0	0	0	0	0	0	0	0	1	0	0	1	1	0	0	NA	NA	0	0	0	0	0	0	0	0	0	1	0	0	0	1	0	1	0	0	0	0	0	0	0	0	NA
	chrXVII	16243674	1	1	NA	NA	0	0	1	1	NA	NA	1	1	0	0	1	1	0	0	0	0	NA	NA	0	0	0	0	NA	NA	0	0	0	0	0	0	NA	NA	0	0	0	0	NA	NA	0	0	NA	NA	NA
	chrXVII	16243827	0	0	NA	NA	NA	NA	0	0	NA	NA	NA	NA	0	0	0	0	NA	NA	0	0	0	0	0	0	0	0	NA	NA	0	0	NA	NA	1	1	NA	NA	0	0	0	0	0	0	0	0	NA	NA	NA
	chrXVII	16243934	0	0	0	0	0	0	0	0	NA	NA	NA	NA	0	0	0	0	0	0	0	0	0	0	0	0	NA	NA	0	0	0	0	0	0	0	0	0	0	0	0	0	0	0	0	0	0	0	0	NA
	chrXVII	16243955	0	0	0	0	0	0	1	1	NA	NA	0	0	0	0	0	0	0	0	NA	NA	0	0	0	0	0	0	NA	NA	0	0	0	0	0	0	NA	NA	0	0	0	0	0	0	0	0	0	0	0
	chrXVII	16244012	0	1	0	0	NA	NA	1	1	0	0	NA	NA	0	0	0	1	0	0	NA	NA	0	0	0	0	0	0	0	0	0	0	NA	NA	0	0	NA	NA	0	0	0	0	0	0	NA	NA	0	0	0
	chrXVII	16244018	0	1	0	0	NA	NA	1	1	0	0	NA	NA	0	0	0	1	0	0	NA	NA	0	0	0	0	0	0	0	0	0	0	NA	NA	0	0	NA	NA	0	0	0	0	0	0	NA	NA	0	0	0
	chrXVII	16244022	0	1	0	0	NA	NA	1	1	0	0	NA	NA	0	0	0	1	NA	NA	NA	NA	0	0	0	0	0	0	0	0	0	0	NA	NA	0	0	NA	NA	0	0	0	0	0	0	NA	NA	0	0	0
	chrXVII	16244040	0	1	0	0	NA	NA	1	1	0	0	NA	NA	0	0	0	1	0	0	0	0	0	0	0	0	0	0	0	0	0	0	0	0	1	1	NA	NA	0	0	0	0	0	0	0	0	0	0	0
	chrXVII	16244489	0	0	1	1	NA	NA	NA	NA	NA	NA	0	0	NA	NA	NA	NA	1	1	1	1	0	0	1	1	1	1	NA	NA	1	1	0	0	NA	NA	0	0	NA	NA	0	1	NA	NA	1	1	1	1	1
	chrXVII	16244537	0	0	0	0	NA	NA	0	0	1	1	0	0	NA	NA	NA	NA	0	0	0	0	0	0	0	0	NA	NA	NA	NA	NA	NA	0	0	0	0	0	0	0	0	0	0	0	0	0	0	0	0	0
	chrXVII	16244661	0	0	NA	NA	0	0	0	0	0	0	0	0	NA	NA	0	1	0	0	0	0	0	1	0	0	0	0	0	0	0	0	0	1	0	0	0	1	0	0	0	0	0	0	NA	NA	0	0	0
	chrXVII	16244668	0	0	NA	NA	NA	NA	0	0	0	0	0	0	NA	NA	0	0	0	0	0	0	0	0	0	0	0	0	0	0	0	0	0	0	0	0	NA	NA	0	0	0	1	0	0	NA	NA	0	0	0
	chrXVII	16244692	0	0	NA	NA	NA	NA	0	0	NA	NA	NA	NA	0	0	0	0	NA	NA	0	0	NA	NA	0	0	0	0	0	0	0	0	0	0	1	1	NA	NA	0	0	0	0	0	0	NA	NA	0	0	0
	chrXVII	16244707	0	0	NA	NA	NA	NA	0	0	0	0	0	0	0	0	0	0	NA	NA	0	0	0	0	0	0	0	0	0	0	0	0	0	0	0	0	NA	NA	0	0	0	0	0	0	NA	NA	0	0	NA
	chrXVII	16244840	0	0	NA	NA	NA	NA	0	0	NA	NA	0	0	0	0	0	0	0	0	0	0	0	1	0	0	0	0	NA	NA	NA	NA	0	0	0	0	0	0	0	0	0	0	NA	NA	0	0	0	0	NA
	chrXVII	16244844	1	1	NA	NA	NA	NA	0	0	1	1	1	1	0	1	0	1	0	0	1	1	0	0	1	1	1	1	NA	NA	NA	NA	0	1	0	0	0	0	1	1	1	1	NA	NA	0	1	1	1	NA
	chrXVII	16244884	0	0	NA	NA	NA	NA	0	0	NA	NA	1	1	1	1	1	1	1	1	NA	NA	1	1	1	1	1	1	NA	NA	1	1	1	1	0	0	NA	NA	1	1	1	1	1	1	1	1	1	1	NA
	chrXVII	16244894	0	1	NA	NA	NA	NA	1	1	NA	NA	0	0	0	0	0	0	0	0	NA	NA	0	0	0	0	0	0	NA	NA	0	0	0	0	0	0	NA	NA	0	0	0	0	0	0	0	0	0	0	NA
	chrXVII	16245059	0	1	NA	NA	1	1	NA	NA	0	0	1	1	0	1	0	0	1	1	1	1	0	1	1	1	1	1	0	0	1	1	0	1	0	0	0	1	NA	NA	NA	NA	0	1	0	1	1	1	NA
	chrXVII	16245159	0	0	NA	NA	0	0	0	0	0	0	0	0	0	0	0	0	0	0	0	0	0	1	0	0	0	0	0	0	0	0	0	0	0	0	0	0	0	0	0	0	0	0	NA	NA	0	0	0
	chrXVII	16245223	0	0	NA	NA	0	0	0	0	0	0	0	0	0	1	0	0	1	1	0	0	0	0	0	0	0	0	NA	NA	0	0	0	0	0	0	NA	NA	0	0	0	0	0	0	0	1	NA	NA	0
	chrXVII	16245287	0	0	NA	NA	1	1	0	0	0	0	1	1	0	0	0	0	1	1	1	1	0	0	NA	NA	1	1	NA	NA	1	1	0	0	0	0	NA	NA	1	1	1	1	0	1	0	0	1	1	1
	chrXVII	16245338	0	0	0	0	0	0	0	0	0	0	0	0	0	0	0	0	0	0	0	0	0	0	0	0	0	0	NA	NA	0	0	0	0	NA	NA	NA	NA	0	0	0	0	0	0	0	0	0	0	NA
	chrXVII	16245641	NA	NA	NA	NA	0	0	0	0	0	0	NA	NA	0	1	1	1	1	1	0	0	NA	NA	0	1	0	0	0	0	0	0	0	0	NA	NA	1	1	0	0	0	0	0	0	0	1	0	0	0
	chrXVII	16245663	0	0	NA	NA	0	0	0	0	0	0	NA	NA	0	1	1	1	1	1	0	0	NA	NA	0	0	0	0	0	0	0	0	0	0	0	0	1	1	0	0	0	0	0	0	0	1	0	0	0
	chrXVII	16245680	0	0	1	1	1	1	0	0	0	0	1	1	0	0	0	0	0	0	1	1	0	0	NA	NA	1	1	0	0	1	1	0	0	0	0	0	0	1	1	1	1	0	0	0	1	1	1	1
	chrXVII	16245805	1	1	NA	NA	1	1	1	1	1	1	1	1	0	1	0	0	0	0	1	1	0	1	1	1	1	1	1	1	1	1	1	1	1	1	0	0	1	1	1	1	1	1	0	1	NA	NA	1
	chrXVII	16245852	0	0	0	0	0	0	1	1	0	0	0	0	0	1	1	1	1	1	0	0	0	1	0	0	0	0	0	0	0	0	0	0	1	1	NA	NA	NA	NA	0	0	0	1	0	1	0	0	0
	chrXVII	16245878	0	0	0	0	0	0	0	0	0	0	0	0	0	0	0	0	NA	NA	0	0	0	0	0	0	0	0	0	0	0	0	0	0	0	0	NA	NA	0	0	NA	NA	0	0	0	0	NA	NA	0
	chrXVII	16245920	0	0	0	0	0	0	0	0	0	0	0	0	0	1	1	1	1	1	0	0	0	0	0	0	0	0	0	0	0	0	0	0	NA	NA	1	1	0	0	0	0	0	0	0	0	0	0	0
	chrXVII	16246005	0	1	0	0	0	0	1	1	1	1	0	0	1	1	1	1	1	1	0	1	0	0	0	0	0	0	1	1	0	0	1	1	0	1	1	1	0	0	0	0	NA	NA	0	1	0	0	0
	chrXVII	16246034	0	0	0	0	0	0	0	0	0	0	0	0	0	0	0	0	0	0	0	0	0	0	0	0	0	0	0	0	NA	NA	0	0	0	0	0	0	0	0	0	0	0	0	0	0	0	0	0
	chrXVII	16246190	0	0	0	0	0	0	0	0	0	0	NA	NA	0	0	0	0	0	0	0	0	0	0	0	0	0	0	0	0	0	0	0	1	NA	NA	0	0	0	0	0	0	0	0	0	0	0	0	0
	chrXVII	16246243	0	1	0	0	0	0	0	0	0	0	0	0	0	0	0	0	0	0	0	0	0	1	0	0	0	0	NA	NA	0	0	0	0	0	0	0	0	0	0	0	0	0	1	0	0	NA	NA	0
	chrXVII	16246315	0	0	0	0	0	0	0	0	0	0	0	0	0	1	1	1	1	1	0	0	0	1	0	0	0	0	NA	NA	0	0	0	1	NA	NA	NA	NA	0	0	0	0	0	0	NA	NA	NA	NA	0
	chrXVII	16246342	0	0	0	0	0	0	0	0	0	0	0	0	0	0	1	1	1	1	0	0	NA	NA	0	0	0	0	NA	NA	0	0	0	1	0	0	1	1	0	0	0	1	0	0	0	1	NA	NA	0
	chrXVII	16246390	0	0	0	0	0	0	0	0	0	0	0	0	0	1	NA	NA	1	1	0	0	NA	NA	0	0	0	0	NA	NA	0	0	0	1	0	0	1	1	0	0	0	1	0	0	0	1	0	0	0
	chrXVII	16246426	0	0	0	0	0	0	0	0	0	0	0	0	0	0	0	0	0	0	0	0	0	0	0	0	0	0	NA	NA	0	0	0	0	1	1	0	0	0	0	0	0	0	0	NA	NA	0	0	NA
	chrXVII	16246670	0	0	1	1	1	1	0	0	0	0	1	1	0	1	1	1	1	1	1	1	0	0	1	1	1	1	NA	NA	1	1	1	1	0	0	1	1	1	1	1	1	0	0	1	1	NA	NA	1
	chrXVII	16246736	0	0	1	1	0	0	0	0	0	0	0	0	0	0	0	1	0	0	0	0	0	0	0	0	0	0	0	0	0	0	0	0	0	0	0	0	0	0	0	0	0	0	0	0	0	0	0
	chrXVII	16246763	0	0	0	0	0	0	0	0	0	0	0	0	0	1	1	1	1	1	0	0	0	1	0	0	0	0	NA	NA	0	0	0	1	1	1	NA	NA	0	0	0	1	0	0	0	0	0	0	0
	chrXVII	16246795	0	0	0	0	1	1	0	0	0	0	1	1	0	0	1	1	1	1	0	1	0	1	1	1	1	1	NA	NA	1	1	0	1	0	0	1	1	1	1	1	1	0	0	1	1	1	1	NA
	chrXVII	16246802	0	0	0	0	0	0	0	0	0	0	0	0	0	1	0	0	0	0	0	0	0	0	0	0	0	0	NA	NA	0	0	0	0	0	0	NA	NA	0	0	0	0	0	0	0	0	0	0	NA
	chrXVII	16246818	0	0	0	0	0	0	0	0	0	0	NA	NA	0	0	0	0	0	0	0	0	0	0	0	0	0	0	NA	NA	0	0	0	0	0	0	0	0	0	0	0	0	0	0	0	0	0	0	NA
	chrXVII	16246824	0	0	0	0	1	1	0	0	0	0	NA	NA	0	1	1	1	1	1	0	1	0	1	1	1	1	1	NA	NA	1	1	0	1	0	0	0	1	1	1	1	1	0	0	1	1	1	1	1
	chrXVII	16246898	1	1	0	0	0	0	1	1	1	1	NA	NA	0	1	0	0	0	0	0	1	NA	NA	0	0	0	0	NA	NA	NA	NA	0	1	1	1	NA	NA	NA	NA	0	0	0	0	0	0	NA	NA	NA
	chrXVII	16246921	0	0	0	0	NA	NA	0	0	1	1	NA	NA	0	0	0	0	0	0	0	0	NA	NA	1	1	NA	NA	NA	NA	NA	NA	0	0	NA	NA	0	0	NA	NA	0	1	0	1	NA	NA	NA	NA	NA
	chrXVII	16246932	NA	NA	NA	NA	NA	NA	NA	NA	NA	NA	NA	NA	NA	NA	NA	NA	NA	NA	NA	NA	NA	NA	NA	NA	NA	NA	NA	NA	NA	NA	NA	NA	NA	NA	NA	NA	NA	NA	NA	NA	NA	NA	NA	NA	NA	NA	NA
	chrXVII	16246949	NA	NA	NA	NA	NA	NA	NA	NA	NA	NA	NA	NA	NA	NA	NA	NA	NA	NA	NA	NA	NA	NA	NA	NA	NA	NA	NA	NA	NA	NA	NA	NA	NA	NA	NA	NA	NA	NA	NA	NA	NA	NA	NA	NA	NA	NA	NA
	chrXVII	16247062	0	0	0	0	0	1	0	0	0	0	1	1	0	1	0	1	0	0	0	1	0	0	1	1	1	1	1	1	0	1	0	0	NA	NA	0	0	1	1	0	1	0	0	1	1	1	1	1
	chrXVII	16247064	0	0	0	0	0	0	0	0	0	0	0	0	0	0	0	0	0	0	0	0	0	0	0	0	0	0	0	0	0	0	0	0	NA	NA	0	0	0	0	0	0	0	0	0	0	0	0	0
	chrXVII	16247116	0	0	NA	NA	0	0	0	0	0	0	NA	NA	0	0	0	0	0	0	0	0	0	0	0	0	0	0	NA	NA	0	0	0	0	NA	NA	0	0	0	0	0	0	0	0	0	0	0	0	0
	chrXVII	16247247	0	0	0	0	0	0	0	0	0	0	0	0	0	0	0	0	0	0	0	0	0	0	0	0	0	0	NA	NA	0	0	NA	NA	NA	NA	0	0	0	0	NA	NA	0	0	0	0	NA	NA	NA
	chrXVII	16247367	0	0	0	0	NA	NA	0	0	0	0	0	0	0	0	0	0	0	0	0	0	NA	NA	0	0	0	0	0	0	0	0	0	0	0	0	0	0	0	0	0	0	0	0	0	0	NA	NA	NA
	chrXVII	16247377	0	0	0	0	NA	NA	0	0	0	0	0	0	0	0	0	0	0	0	0	0	NA	NA	0	0	0	0	0	0	0	0	0	0	0	0	0	0	0	0	0	0	0	0	0	0	NA	NA	NA
	chrXVII	16247394	0	0	0	0	NA	NA	0	0	0	0	0	0	1	1	1	1	1	1	0	0	NA	NA	0	0	0	0	0	0	0	0	0	1	0	0	NA	NA	0	0	NA	NA	0	0	0	0	NA	NA	0
	chrXVII	16247425	0	0	0	0	NA	NA	0	0	0	0	0	0	NA	NA	1	1	1	1	0	0	0	1	0	0	0	0	0	0	0	0	0	1	0	0	NA	NA	0	0	0	0	0	0	0	0	0	0	NA
	chrXVII	16247445	0	1	0	0	NA	NA	0	1	0	1	0	0	1	1	1	1	1	1	0	0	0	1	0	0	0	0	NA	NA	0	0	0	0	NA	NA	NA	NA	0	0	0	0	0	0	0	0	0	0	0
	chrXVII	16247446	0	1	0	0	NA	NA	0	1	0	1	0	0	1	1	1	1	1	1	0	0	0	1	0	0	0	0	NA	NA	0	0	0	0	NA	NA	NA	NA	0	0	0	0	0	0	0	0	0	0	0
	chrXVII	16247659	NA	NA	NA	NA	NA	NA	NA	NA	0	1	NA	NA	NA	NA	NA	NA	NA	NA	NA	NA	NA	NA	1	1	1	1	1	1	1	1	NA	NA	NA	NA	NA	NA	1	1	NA	NA	1	1	1	1	1	1	1
	chrXVII	16247660	NA	NA	NA	NA	NA	NA	NA	NA	0	1	NA	NA	NA	NA	NA	NA	NA	NA	NA	NA	NA	NA	1	1	1	1	1	1	1	1	NA	NA	NA	NA	NA	NA	0	1	NA	NA	1	1	1	1	1	1	1
	chrXVII	16247704	0	0	NA	NA	0	0	0	0	0	0	NA	NA	NA	NA	0	0	0	0	NA	NA	NA	NA	0	0	0	0	0	0	0	0	NA	NA	0	0	NA	NA	0	0	NA	NA	0	0	0	0	0	0	0
	chrXVII	16247755	NA	NA	NA	NA	1	1	1	1	0	1	NA	NA	NA	NA	1	1	NA	NA	1	1	NA	NA	1	1	NA	NA	1	1	1	1	NA	NA	1	1	NA	NA	1	1	0	1	1	1	1	1	1	1	1
	chrXVII	16247773	NA	NA	NA	NA	NA	NA	0	0	0	0	0	0	NA	NA	1	1	1	1	0	0	NA	NA	0	0	NA	NA	NA	NA	0	0	NA	NA	0	0	NA	NA	0	0	NA	NA	0	0	0	0	0	0	0
	chrXVII	16247970	NA	NA	NA	NA	NA	NA	1	1	1	1	NA	NA	0	0	NA	NA	0	0	1	1	NA	NA	1	1	1	1	1	1	1	1	0	0	1	1	0	0	NA	NA	1	1	NA	NA	NA	NA	1	1	1
	chrXVII	16248095	NA	NA	NA	NA	NA	NA	0	1	NA	NA	0	0	0	0	0	0	0	0	0	0	0	0	0	0	0	0	NA	NA	NA	NA	NA	NA	1	1	NA	NA	0	0	NA	NA	NA	NA	0	0	0	0	0
	chrXVII	16248097	NA	NA	NA	NA	NA	NA	0	0	NA	NA	0	0	0	0	0	0	0	0	0	0	0	0	0	0	0	0	NA	NA	NA	NA	NA	NA	0	0	NA	NA	0	0	NA	NA	NA	NA	0	0	0	0	0
	chrXVII	16248161	NA	NA	NA	NA	0	0	0	0	0	0	NA	NA	0	0	0	0	0	0	0	0	NA	NA	0	0	0	0	0	0	NA	NA	0	0	0	0	0	0	0	0	0	0	0	0	0	0	0	0	0
	chrXVII	16248272	0	0	0	0	0	1	0	0	0	0	NA	NA	0	0	0	0	NA	NA	NA	NA	0	0	1	1	0	0	1	1	1	1	0	0	0	0	0	0	1	1	NA	NA	0	1	0	0	1	1	NA
	chrXVII	16248315	1	1	0	0	0	0	0	1	0	1	NA	NA	1	1	0	0	0	0	0	0	NA	NA	0	0	0	0	0	0	0	0	0	0	NA	NA	0	0	NA	NA	0	1	1	1	0	0	0	0	0
	chrXVII	16248316	1	1	1	1	1	1	1	1	0	1	NA	NA	0	1	0	1	0	0	1	1	NA	NA	1	1	0	0	1	1	1	1	0	0	NA	NA	0	0	NA	NA	1	1	1	1	0	0	1	1	1
	chrXVII	16248442	0	0	NA	NA	NA	NA	0	0	0	1	0	0	0	0	0	0	0	0	0	0	0	0	0	0	0	0	0	0	0	0	NA	NA	0	0	0	0	0	0	0	0	0	0	0	0	0	0	0
	chrXVII	16248587	0	0	NA	NA	0	0	0	1	0	1	NA	NA	NA	NA	0	0	0	0	0	0	0	0	0	0	0	0	0	0	NA	NA	0	0	1	1	0	0	NA	NA	0	0	NA	NA	0	0	NA	NA	0
	chrXVII	16248605	0	0	NA	NA	0	0	0	0	0	0	NA	NA	NA	NA	0	0	0	0	0	0	0	0	0	0	0	0	0	0	0	0	0	0	0	0	0	0	NA	NA	NA	NA	NA	NA	0	0	0	0	0
	chrXVII	16248653	0	0	NA	NA	0	0	0	0	0	0	0	0	NA	NA	NA	NA	0	0	0	0	0	0	NA	NA	0	0	0	0	0	0	0	0	1	1	NA	NA	0	0	0	0	NA	NA	0	0	0	0	0
	chrXVII	16248671	0	0	NA	NA	0	0	0	0	0	0	0	0	NA	NA	0	0	0	0	0	0	0	0	NA	NA	0	0	0	0	0	0	0	0	0	0	NA	NA	0	0	0	0	0	0	0	0	0	0	0
	chrXVII	16248734	0	0	0	0	0	0	0	0	NA	NA	0	0	0	0	1	1	NA	NA	0	0	0	1	NA	NA	1	1	0	0	0	0	1	1	NA	NA	NA	NA	0	0	0	0	0	0	1	1	0	0	0
	chrXVII	16248988	NA	NA	0	0	1	1	NA	NA	0	0	1	1	NA	NA	NA	NA	NA	NA	1	1	0	0	1	1	NA	NA	1	1	1	1	NA	NA	NA	NA	NA	NA	NA	NA	0	1	NA	NA	NA	NA	1	1	1
	chrXVII	16248989	NA	NA	0	0	1	1	NA	NA	0	0	1	1	NA	NA	NA	NA	NA	NA	1	1	0	0	1	1	NA	NA	1	1	1	1	NA	NA	NA	NA	NA	NA	NA	NA	NA	NA	NA	NA	NA	NA	1	1	1
	chrXVII	16248992	NA	NA	0	0	1	1	NA	NA	0	0	1	1	NA	NA	NA	NA	1	1	1	1	0	0	1	1	NA	NA	1	1	1	1	NA	NA	NA	NA	NA	NA	1	1	0	1	NA	NA	NA	NA	1	1	1
	chrXVII	16249024	0	0	1	1	1	1	NA	NA	0	0	1	1	NA	NA	NA	NA	1	1	1	1	NA	NA	1	1	NA	NA	1	1	1	1	NA	NA	NA	NA	NA	NA	1	1	0	1	NA	NA	NA	NA	NA	NA	1
	chrXVII	16249094	0	0	1	1	0	0	NA	NA	0	0	NA	NA	NA	NA	NA	NA	0	0	0	0	NA	NA	0	0	NA	NA	0	0	0	0	NA	NA	NA	NA	NA	NA	NA	NA	NA	NA	NA	NA	NA	NA	0	0	0
	chrXVII	16249106	NA	NA	1	1	0	0	NA	NA	0	0	NA	NA	NA	NA	NA	NA	0	0	0	0	NA	NA	0	0	NA	NA	0	0	0	0	NA	NA	NA	NA	NA	NA	NA	NA	NA	NA	0	0	NA	NA	0	0	0
	chrXVII	16249266	NA	NA	NA	NA	NA	NA	NA	NA	NA	NA	NA	NA	NA	NA	NA	NA	NA	NA	NA	NA	NA	NA	NA	NA	NA	NA	NA	NA	NA	NA	NA	NA	NA	NA	NA	NA	NA	NA	NA	NA	NA	NA	NA	NA	NA	NA	NA
	chrXVII	16249282	NA	NA	NA	NA	NA	NA	NA	NA	NA	NA	NA	NA	NA	NA	NA	NA	NA	NA	NA	NA	NA	NA	NA	NA	NA	NA	NA	NA	NA	NA	NA	NA	NA	NA	NA	NA	NA	NA	NA	NA	NA	NA	NA	NA	NA	NA	NA
	chrXVII	16249327	0	1	0	1	0	0	0	0	0	1	NA	NA	0	0	0	0	NA	NA	NA	NA	0	1	0	0	0	0	NA	NA	0	0	NA	NA	0	0	NA	NA	0	0	0	0	0	0	0	0	0	0	NA
	chrXVII	16249416	1	1	1	1	0	0	1	1	1	1	0	0	1	1	0	0	0	0	0	1	0	1	0	0	0	0	0	0	0	0	0	0	1	1	1	1	0	0	0	1	0	0	NA	NA	0	0	NA
	chrXVII	16249465	0	0	1	1	0	0	0	0	0	0	0	0	0	0	0	0	0	0	0	0	0	0	0	0	NA	NA	NA	NA	0	0	0	0	0	0	NA	NA	0	0	0	0	0	0	0	0	0	0	0
	chrXVII	16249542	0	1	0	0	0	0	0	0	0	1	NA	NA	0	1	0	1	0	0	0	0	1	1	0	0	NA	NA	NA	NA	0	0	0	1	0	0	NA	NA	0	0	0	0	0	0	1	1	0	0	0
	chrXVII	16249550	0	0	1	1	0	0	0	0	0	0	0	0	0	0	0	0	0	0	0	0	0	0	0	0	NA	NA	NA	NA	0	0	0	0	0	0	NA	NA	0	0	0	0	0	0	0	0	0	0	0
	chrXVII	16249595	0	0	0	0	0	0	0	0	0	0	0	0	0	0	0	0	0	0	0	0	0	0	0	0	0	0	NA	NA	0	0	0	1	0	0	0	0	NA	NA	0	0	0	0	0	0	0	0	0
	chrXVII	16249646	0	1	0	0	1	1	0	0	0	1	1	1	0	0	0	0	1	1	1	1	NA	NA	1	1	0	0	1	1	1	1	0	0	1	1	NA	NA	0	1	0	1	1	1	0	0	1	1	1
	chrXVII	16249761	0	0	1	1	0	0	0	0	0	0	0	0	0	0	NA	NA	0	0	0	0	0	0	0	0	0	0	0	0	NA	NA	0	0	0	0	0	0	0	0	0	0	0	0	0	0	0	0	0
	chrXVII	16249796	0	0	1	1	0	0	0	0	0	0	0	0	0	0	0	0	0	0	0	0	0	0	0	0	0	0	0	0	NA	NA	0	0	0	0	NA	NA	0	0	0	0	0	0	0	0	0	0	0
	chrXVII	16249906	0	0	0	0	0	0	0	0	0	0	0	0	0	0	0	0	0	0	0	0	NA	NA	0	0	0	0	0	0	NA	NA	0	0	1	1	NA	NA	0	0	0	0	0	0	0	0	0	0	0
	chrXVII	16250002	0	0	0	0	0	0	0	0	0	0	NA	NA	NA	NA	0	0	0	0	0	0	0	1	NA	NA	0	0	NA	NA	NA	NA	0	0	0	0	NA	NA	NA	NA	0	0	0	0	0	0	0	0	0
	chrXVII	16250003	0	0	1	1	1	1	0	0	1	1	NA	NA	NA	NA	0	1	NA	NA	1	1	1	1	NA	NA	1	1	1	1	NA	NA	1	1	NA	NA	NA	NA	NA	NA	1	1	1	1	1	1	1	1	1
	chrXVII	16251624	0	0	0	0	NA	NA	1	1	0	0	0	0	0	0	0	0	0	0	NA	NA	0	1	0	0	0	0	NA	NA	NA	NA	NA	NA	0	0	0	0	0	0	0	0	0	0	0	0	NA	NA	NA
	chrXVII	16251702	0	0	1	1	0	0	0	0	0	0	0	0	0	0	0	0	NA	NA	0	0	0	0	0	0	0	0	0	0	0	0	0	0	0	0	NA	NA	0	0	0	0	0	0	0	0	0	0	0
	chrXVII	16251756	0	0	0	0	0	0	NA	NA	1	1	0	0	0	1	0	1	1	1	0	0	0	1	NA	NA	0	0	0	0	0	0	0	1	0	1	0	0	NA	NA	0	0	0	0	0	0	0	0	0
	chrXVII	16251953	0	0	0	0	0	0	0	0	0	0	0	0	0	0	0	0	NA	NA	0	0	0	0	0	0	0	0	0	0	0	0	0	0	0	0	0	0	0	0	0	0	NA	NA	0	0	0	0	0
	chrXVII	16252196	0	1	0	1	0	0	1	1	0	1	0	0	0	1	1	1	0	0	0	0	0	0	0	0	0	0	0	0	0	0	0	1	1	1	0	1	0	0	0	0	0	0	1	1	0	0	0
	chrXVII	16252403	1	1	0	1	0	0	1	1	NA	NA	NA	NA	1	1	0	1	1	1	NA	NA	0	1	0	0	NA	NA	NA	NA	0	0	1	1	NA	NA	0	0	NA	NA	0	0	NA	NA	1	1	0	0	0
	chrXVII	16252409	1	1	0	1	0	0	NA	NA	NA	NA	NA	NA	1	1	0	1	1	1	NA	NA	0	1	0	0	NA	NA	NA	NA	0	0	1	1	NA	NA	0	0	0	0	0	0	NA	NA	1	1	0	0	NA
	chrXVII	16252429	1	1	0	1	0	0	1	1	NA	NA	NA	NA	1	1	NA	NA	1	1	NA	NA	0	1	0	0	NA	NA	0	0	0	0	1	1	1	1	0	0	NA	NA	0	0	NA	NA	1	1	0	0	0
	chrXVII	16252563	0	0	0	0	0	0	0	0	0	0	NA	NA	0	0	0	0	0	0	0	1	0	0	0	0	0	1	0	0	NA	NA	0	0	NA	NA	0	0	NA	NA	0	0	0	0	NA	NA	0	0	0
	chrXVII	16252579	0	0	0	0	0	0	0	0	0	0	NA	NA	1	1	0	0	0	0	0	0	0	0	0	0	0	0	NA	NA	NA	NA	0	1	NA	NA	0	0	NA	NA	0	0	0	0	0	0	NA	NA	0
	chrXVII	16252752	0	1	0	1	0	0	1	1	0	0	NA	NA	0	0	0	0	0	0	0	0	0	0	0	0	0	0	0	0	0	0	0	0	0	1	0	0	0	0	0	0	0	0	NA	NA	0	0	0
	chrXVII	16253004	0	0	0	1	0	1	0	0	0	0	NA	NA	0	0	0	1	0	0	0	0	0	0	0	0	0	0	0	0	0	0	0	1	NA	NA	0	0	NA	NA	0	0	0	0	0	0	NA	NA	0
	chrXVII	16253012	0	1	0	1	0	0	0	0	0	0	NA	NA	0	0	0	1	1	1	0	0	0	0	0	0	0	0	0	0	0	0	0	0	NA	NA	0	0	0	0	0	0	0	0	0	0	0	0	0
	chrXVII	16253233	0	0	0	0	0	0	0	0	0	0	NA	NA	0	1	0	0	0	0	0	0	0	0	0	0	0	0	0	0	0	0	0	0	0	0	0	0	0	0	0	0	0	0	0	0	NA	NA	0
	chrXVII	16253237	0	0	0	0	0	0	0	0	0	0	NA	NA	0	0	0	0	0	0	0	0	0	0	0	0	0	0	0	0	0	0	0	0	0	1	0	0	0	0	0	0	0	0	0	0	NA	NA	0
	chrXVII	16253400	0	0	0	0	NA	NA	0	0	0	0	0	0	0	0	0	0	0	0	0	0	0	0	0	0	0	0	0	0	0	0	0	0	0	0	0	0	0	0	0	0	0	0	NA	NA	0	0	0
	chrXVII	16253452	0	0	0	0	0	0	0	0	0	0	NA	NA	0	0	0	0	1	1	0	0	0	0	0	0	0	0	NA	NA	0	0	0	0	0	1	0	0	0	0	0	0	0	1	0	0	0	0	0
	chrXVII	16253453	0	0	0	1	0	0	0	1	0	1	NA	NA	0	0	0	1	0	0	0	0	0	0	0	0	0	0	NA	NA	0	0	0	0	0	0	0	0	0	0	0	0	0	0	0	1	0	0	0
	chrXVII	16253454	0	0	0	1	0	0	0	1	0	1	NA	NA	0	0	0	1	0	0	0	0	0	0	0	0	0	0	NA	NA	0	0	0	0	0	0	0	0	0	0	0	0	0	0	NA	NA	0	0	0
	chrXVII	16253648	0	0	0	1	0	0	0	0	0	0	0	0	0	0	0	0	0	0	0	0	0	0	0	0	0	0	NA	NA	NA	NA	0	0	0	0	NA	NA	0	0	0	0	0	0	0	0	0	0	NA
	chrXVII	16254358	1	1	1	1	0	0	0	0	0	0	0	0	0	1	0	1	0	0	0	0	0	1	0	0	NA	NA	0	0	0	0	1	1	NA	NA	0	1	NA	NA	0	0	0	0	1	1	NA	NA	0
	chrXVII	16254417	0	0	0	0	0	0	0	0	0	1	NA	NA	0	1	0	1	0	0	0	0	0	0	0	0	0	0	0	0	0	0	0	0	NA	NA	0	0	NA	NA	0	0	0	0	NA	NA	NA	NA	0
	chrXVII	16254796	0	0	0	0	0	0	1	1	NA	NA	NA	NA	0	0	0	0	0	0	0	0	NA	NA	0	0	NA	NA	NA	NA	0	0	0	0	NA	NA	0	0	NA	NA	0	0	NA	NA	0	0	0	0	0
	chrXVII	16254828	NA	NA	0	1	0	1	1	1	NA	NA	0	0	NA	NA	1	1	0	0	0	0	NA	NA	0	0	NA	NA	0	0	0	0	0	1	NA	NA	NA	NA	NA	NA	0	0	0	0	0	0	0	0	0
	chrXVII	16254846	0	0	0	1	0	0	0	0	1	1	0	0	1	1	1	1	0	0	0	0	NA	NA	0	0	NA	NA	0	0	0	0	0	0	0	1	NA	NA	NA	NA	0	0	0	0	0	0	0	0	0
	chrXVII	16255066	0	0	0	0	0	0	0	0	0	0	0	0	0	0	0	0	0	0	0	0	NA	NA	0	0	0	0	0	0	0	0	0	0	0	0	0	0	NA	NA	0	0	0	0	0	0	0	0	0
	chrXVII	16255357	0	0	0	0	0	0	0	0	0	0	0	0	0	1	0	0	0	0	0	0	0	0	0	0	0	0	0	0	NA	NA	0	0	NA	NA	0	0	NA	NA	0	0	0	0	0	0	0	0	0
	chrXVII	16255391	0	0	0	0	0	0	0	0	0	0	0	0	0	0	0	0	0	0	0	0	0	0	0	0	0	0	0	0	0	0	0	0	NA	NA	0	0	0	0	0	0	0	0	0	0	0	0	0
	chrXVII	16255603	0	0	0	0	0	0	0	0	0	0	0	0	0	0	0	0	0	0	0	0	0	0	0	0	0	0	0	0	0	0	0	0	NA	NA	0	0	0	0	0	0	0	0	0	0	0	0	NA
	chrXVII	16255616	0	0	0	0	0	0	0	0	0	0	0	0	0	0	0	0	0	0	0	0	0	0	0	0	0	0	0	0	0	0	0	0	NA	NA	0	0	0	0	0	0	0	0	0	0	0	0	NA
	chrXVII	16255657	0	0	0	0	0	0	0	0	0	0	0	0	0	1	0	0	0	0	0	0	0	0	0	0	0	0	0	0	0	0	0	0	NA	NA	0	0	NA	NA	0	0	0	0	0	0	0	0	NA
	chrXVII	16255705	0	1	0	0	0	0	0	0	1	1	NA	NA	0	1	0	0	0	0	0	0	0	0	0	0	0	0	NA	NA	0	0	0	0	NA	NA	NA	NA	0	0	0	0	0	0	NA	NA	0	0	0
	chrXVII	16255792	1	1	1	1	0	0	1	1	1	1	0	0	1	1	1	1	0	0	0	0	NA	NA	0	0	0	0	NA	NA	0	0	0	1	NA	NA	NA	NA	0	0	0	0	0	1	0	1	0	0	0
	chrXVII	16255948	0	1	0	0	0	0	0	0	0	0	0	0	0	0	0	1	0	0	0	0	0	0	0	0	NA	NA	NA	NA	0	0	0	0	0	0	NA	NA	0	0	0	0	0	0	0	0	0	0	0
	chrXVII	16255954	0	1	1	1	0	1	0	0	1	1	0	0	0	1	1	1	0	0	0	0	NA	NA	0	0	NA	NA	0	0	0	0	0	0	0	1	NA	NA	0	1	0	0	0	1	0	0	0	0	0
	chrXVII	16256020	0	0	0	0	0	0	0	0	0	0	NA	NA	0	0	0	0	0	0	0	0	0	0	0	0	NA	NA	0	0	0	0	0	0	0	0	0	0	0	1	1	1	0	0	0	0	0	0	0
	chrXVII	16256086	1	1	1	1	0	0	0	0	1	1	NA	NA	1	1	1	1	0	0	0	0	NA	NA	0	0	0	0	NA	NA	0	0	0	1	0	1	0	0	0	0	NA	NA	0	0	NA	NA	0	0	0
	chrXVII	16256179	0	0	0	0	0	0	0	0	1	1	0	0	0	1	0	0	0	0	0	0	0	0	0	0	0	0	NA	NA	0	0	0	0	0	0	0	0	0	0	0	0	0	0	0	0	0	0	0
	chrXVII	16256191	0	1	1	1	0	0	1	1	1	1	0	0	1	1	0	1	0	0	0	0	NA	NA	0	0	0	0	0	0	0	0	0	1	1	1	0	0	NA	NA	0	0	0	1	1	1	0	0	0
	chrXVII	16256293	0	0	1	1	0	0	0	0	0	0	0	0	0	0	0	0	0	0	0	0	NA	NA	0	0	0	0	0	0	0	0	0	0	0	0	0	0	NA	NA	0	0	0	0	0	0	0	0	0
	chrXVII	16256479	0	0	0	0	0	0	0	0	0	0	0	0	0	0	0	0	0	0	NA	NA	NA	NA	0	0	0	0	0	0	NA	NA	0	0	0	0	0	0	0	0	0	0	0	0	0	0	0	0	0
	chrXVII	16256495	0	1	0	0	0	0	1	1	0	0	0	0	0	0	0	0	0	0	0	0	NA	NA	0	0	0	0	0	0	NA	NA	0	0	0	0	0	0	0	0	0	0	0	0	0	0	0	0	0
	chrXVII	16256755	0	0	0	0	0	0	0	0	1	1	0	0	0	0	0	0	0	0	0	0	NA	NA	0	0	0	0	0	0	0	0	0	0	0	0	NA	NA	0	0	0	0	NA	NA	NA	NA	0	0	0
	chrXVII	16256849	0	1	0	0	0	0	1	1	0	0	0	0	0	0	0	0	0	0	0	0	NA	NA	0	0	0	0	0	0	0	0	0	0	0	0	0	0	0	0	0	0	0	1	0	0	0	0	0
	chrXVII	16257013	0	0	0	0	0	0	0	0	1	1	0	0	0	0	0	0	0	0	0	0	0	0	0	0	0	0	NA	NA	0	0	0	0	0	0	0	0	0	0	0	0	0	0	0	0	0	0	0
	chrXVII	16257221	0	0	0	0	0	0	0	0	0	0	0	0	0	0	0	1	0	0	0	0	0	0	0	0	0	0	0	0	0	0	0	0	0	0	0	0	0	0	0	0	0	0	0	0	0	0	NA
	chrXVII	16257263	0	0	1	1	0	0	0	0	0	0	0	0	0	0	0	0	0	0	0	0	0	0	0	0	0	0	0	0	0	0	0	0	NA	NA	0	0	0	0	0	0	0	0	0	0	0	0	NA
	chrXVII	16257264	0	0	1	1	0	0	0	0	0	0	0	0	0	0	0	0	0	0	0	0	0	0	0	0	0	0	0	0	0	0	0	0	NA	NA	0	0	0	0	0	0	0	0	0	0	0	0	NA
	chrXVII	16257852	0	0	0	0	0	0	0	0	0	0	0	0	0	0	0	1	0	0	0	0	0	0	0	0	0	0	NA	NA	NA	NA	0	0	0	0	0	0	0	0	0	0	0	0	NA	NA	0	0	NA
	chrXVII	16258131	0	0	NA	NA	0	0	0	0	0	0	0	0	0	0	0	0	0	0	0	0	NA	NA	0	0	0	0	0	0	NA	NA	0	0	0	1	0	0	0	0	0	0	0	0	0	0	NA	NA	0
	chrXVII	16258279	0	0	NA	NA	0	0	0	0	NA	NA	1	1	0	0	0	0	0	1	0	0	NA	NA	0	0	0	0	NA	NA	0	0	0	0	0	0	0	0	0	0	0	0	0	0	NA	NA	0	0	NA
	chrXVII	16258345	0	0	0	0	0	0	0	0	0	0	NA	NA	0	0	0	0	0	0	0	0	NA	NA	0	0	0	0	0	0	0	0	0	0	NA	NA	0	0	0	0	0	0	0	0	NA	NA	0	0	NA
	chrXVII	16258874	NA	NA	NA	NA	0	0	1	1	1	1	0	0	1	1	0	1	0	0	0	0	0	0	0	0	0	0	NA	NA	0	0	0	1	1	1	0	0	0	0	0	0	0	0	NA	NA	NA	NA	NA
	chrXVII	16258876	NA	NA	NA	NA	0	0	1	1	1	1	0	0	1	1	0	1	0	0	0	0	0	0	0	0	0	0	0	0	0	0	0	1	1	1	0	0	0	0	0	0	0	0	NA	NA	NA	NA	NA
	chrXVII	16258882	NA	NA	NA	NA	0	0	1	1	1	1	0	0	1	1	0	1	0	0	0	0	0	0	0	0	0	0	0	0	0	0	0	1	1	1	0	0	0	0	0	0	0	0	NA	NA	0	0	NA
	chrXVII	16258909	NA	NA	1	1	0	0	1	1	1	1	0	0	1	1	0	1	0	1	0	1	0	0	0	0	0	0	0	0	0	0	0	1	1	1	0	0	0	0	0	0	0	0	NA	NA	0	0	NA
	chrXVII	16259055	0	0	NA	NA	0	0	0	0	0	0	NA	NA	0	0	0	1	0	0	0	0	0	0	0	0	0	0	NA	NA	0	0	0	0	0	0	0	0	0	0	0	0	0	0	0	0	0	0	0
	chrXVII	16259164	0	0	NA	NA	0	0	0	0	0	0	0	0	0	0	0	1	0	0	0	0	0	0	0	0	0	0	0	0	0	0	0	0	0	0	0	0	NA	NA	0	0	0	0	0	0	0	0	0
	chrXVII	16259202	0	0	NA	NA	0	0	0	0	0	0	NA	NA	0	1	0	0	0	0	0	0	0	0	0	0	0	0	0	0	0	0	0	0	NA	NA	0	0	0	0	0	0	0	0	0	0	0	0	0
	chrXVII	16259217	0	0	NA	NA	0	0	0	0	0	0	NA	NA	0	0	0	1	0	0	0	0	0	0	0	0	0	0	0	0	0	0	0	0	NA	NA	0	0	0	0	NA	NA	0	0	NA	NA	0	0	0
	chrXVII	16259560	0	1	NA	NA	0	0	0	0	0	0	NA	NA	0	1	0	0	0	0	0	0	NA	NA	0	0	NA	NA	NA	NA	0	0	0	0	0	0	NA	NA	0	0	0	0	0	0	0	0	0	0	0
	chrXVII	16259571	0	0	NA	NA	0	0	0	0	0	0	0	0	0	1	0	0	0	0	0	0	0	0	0	0	NA	NA	NA	NA	0	0	0	1	0	0	0	0	0	0	0	0	0	0	0	0	0	0	0
	chrXVII	16259706	0	0	NA	NA	0	0	0	0	0	0	0	0	0	0	0	1	0	0	0	0	0	0	0	0	0	0	NA	NA	0	0	0	0	NA	NA	NA	NA	0	0	0	0	0	0	0	0	0	0	NA
	chrXVII	16259811	0	0	NA	NA	0	0	0	0	0	0	0	0	0	0	0	1	0	0	0	0	NA	NA	0	0	0	0	0	0	0	0	0	0	NA	NA	0	0	0	0	0	0	0	0	NA	NA	0	0	0
	chrXVII	16259835	0	0	NA	NA	0	0	0	0	0	0	0	0	0	0	0	1	0	0	0	0	NA	NA	0	0	0	0	NA	NA	0	0	0	0	NA	NA	0	0	0	0	0	0	0	0	0	0	0	0	0
	chrXVII	16259882	0	0	0	0	0	0	0	0	0	0	0	0	0	0	0	0	0	0	0	0	NA	NA	0	0	0	0	NA	NA	0	0	0	0	0	0	0	0	0	0	0	0	0	0	0	1	0	0	NA
	chrXVII	16259936	0	0	0	0	0	0	0	0	0	0	0	0	0	0	0	1	0	0	0	0	NA	NA	0	0	0	0	0	0	0	0	0	0	0	0	0	0	NA	NA	0	0	0	0	NA	NA	0	0	0
	chrXVII	16260036	1	1	1	1	0	0	1	1	1	1	0	0	1	1	1	1	0	0	0	0	0	0	0	0	0	0	0	0	0	0	0	1	1	1	NA	NA	0	0	0	0	0	0	0	0	NA	NA	0
	chrXVII	16260156	0	0	NA	NA	0	0	0	0	0	0	0	0	0	0	0	0	0	0	0	0	0	0	0	0	0	0	0	0	0	0	0	0	0	1	0	0	0	0	0	0	0	0	0	0	0	0	NA
	chrXVII	16260170	0	1	0	0	0	0	0	0	0	0	0	0	0	1	0	0	0	0	0	0	0	0	0	0	0	0	0	0	0	0	0	1	0	0	NA	NA	0	0	0	0	0	0	0	0	0	0	0
	chrXVII	16260336	0	1	NA	NA	0	0	0	0	0	0	0	0	0	1	0	0	0	0	0	0	0	0	0	0	0	0	0	0	0	0	0	0	0	0	NA	NA	0	0	0	0	0	0	0	0	0	0	NA
	chrXVII	16260395	0	0	NA	NA	0	0	0	0	0	0	0	0	0	0	0	0	0	0	0	0	0	0	0	0	0	0	0	0	NA	NA	0	0	NA	NA	0	0	0	0	0	0	0	0	NA	NA	NA	NA	NA
	chrXVII	16260403	0	0	NA	NA	0	0	0	0	0	0	0	0	0	0	0	1	0	0	0	0	NA	NA	0	0	0	0	0	0	NA	NA	0	0	NA	NA	0	0	0	0	0	0	0	0	0	0	NA	NA	NA
	chrXVII	16260434	0	0	NA	NA	0	0	0	0	0	0	0	0	0	0	0	0	0	0	0	0	NA	NA	0	0	0	0	0	0	0	0	0	0	NA	NA	0	0	0	0	0	0	0	0	0	0	NA	NA	NA
	chrXVII	16260458	0	0	NA	NA	0	0	0	0	0	0	0	0	0	0	0	1	0	0	0	0	0	0	0	0	0	0	0	0	0	0	0	0	NA	NA	NA	NA	0	0	0	0	0	0	0	0	0	0	NA
	chrXVII	16261021	0	1	NA	NA	0	1	0	0	0	0	NA	NA	0	0	0	0	0	0	0	0	NA	NA	0	0	0	0	0	0	0	0	0	1	NA	NA	0	0	0	0	0	0	0	0	0	0	0	0	0
	chrXVII	16261234	0	0	NA	NA	0	0	0	0	0	0	0	0	0	0	0	0	0	0	0	0	0	0	0	0	0	0	0	0	NA	NA	0	0	0	1	0	0	0	0	0	0	0	0	NA	NA	0	0	0
	chrXVII	16261252	0	1	NA	NA	0	0	0	0	0	0	0	0	0	1	0	0	0	0	0	0	0	0	0	0	0	0	0	0	0	0	0	1	NA	NA	0	0	0	0	0	0	0	0	0	0	NA	NA	0
	chrXVII	16261267	0	1	NA	NA	0	0	0	0	0	0	NA	NA	1	1	0	0	0	0	0	0	0	0	0	0	0	0	0	0	0	0	0	1	NA	NA	0	0	0	0	0	0	0	0	NA	NA	0	0	NA
	chrXVII	16261287	0	0	NA	NA	0	0	0	0	0	0	0	0	0	1	0	0	0	0	0	0	0	0	0	0	0	0	0	0	0	0	0	0	NA	NA	0	0	0	0	0	0	0	0	NA	NA	0	0	NA
	chrXVII	16261569	1	1	NA	NA	0	0	1	1	1	1	0	0	1	1	1	1	0	0	NA	NA	0	0	0	0	0	0	0	0	0	0	0	1	NA	NA	NA	NA	0	0	0	0	0	0	0	0	0	0	0
	chrXVII	16261709	0	0	NA	NA	0	0	0	0	1	1	0	0	NA	NA	NA	NA	NA	NA	0	0	0	0	0	0	0	0	0	0	0	0	0	0	NA	NA	NA	NA	0	0	0	0	NA	NA	NA	NA	NA	NA	0
	chrXVII	16261762	0	1	NA	NA	NA	NA	0	0	0	0	0	0	NA	NA	0	0	0	0	0	0	0	0	0	0	0	0	NA	NA	0	0	0	1	NA	NA	NA	NA	NA	NA	NA	NA	0	0	0	0	NA	NA	0
	chrXVII	16262037	0	0	NA	NA	NA	NA	0	0	0	0	0	0	0	0	0	0	0	0	NA	NA	0	0	0	0	0	0	0	0	0	0	0	0	0	1	0	0	0	0	0	0	0	0	NA	NA	0	0	0
	chrXVII	16262058	0	1	NA	NA	NA	NA	0	0	0	0	0	0	0	0	0	0	0	0	0	0	0	0	0	0	0	0	0	0	0	0	0	0	0	0	0	0	0	0	0	0	0	0	0	0	0	0	0
	chrXVII	16262917	0	0	NA	NA	0	0	NA	NA	1	1	0	0	0	1	0	0	0	0	0	0	NA	NA	0	0	NA	NA	NA	NA	0	0	0	0	0	0	0	0	0	0	0	0	NA	NA	0	0	0	0	0
	chrXVII	16263063	0	0	NA	NA	0	0	0	0	0	0	0	0	0	0	0	0	0	0	0	0	NA	NA	0	0	NA	NA	NA	NA	0	0	0	0	0	1	0	0	0	0	0	0	0	0	0	0	0	0	0
	chrXVII	16263211	0	0	NA	NA	0	0	1	1	0	0	NA	NA	0	0	0	0	0	0	0	0	0	0	0	0	0	0	0	0	0	0	0	1	0	0	0	0	0	0	0	0	0	0	0	0	0	0	0
	chrXVII	16263416	0	0	NA	NA	0	1	0	0	0	0	0	0	NA	NA	0	0	0	0	0	0	NA	NA	0	0	0	0	0	0	0	0	0	0	NA	NA	0	0	0	0	0	0	0	0	NA	NA	0	0	0
	chrXVII	16263467	0	0	NA	NA	0	1	0	0	0	0	NA	NA	0	0	0	0	0	0	0	0	NA	NA	0	0	0	0	0	0	0	0	NA	NA	0	0	NA	NA	0	0	0	0	0	0	NA	NA	0	0	0
	chrXVII	16263652	0	0	NA	NA	0	0	0	0	0	0	0	0	0	0	0	0	0	0	0	0	0	0	0	0	0	0	0	0	0	0	0	0	0	0	0	0	0	0	0	0	0	0	NA	NA	0	0	NA
	chrXVII	16263737	0	0	NA	NA	0	0	0	0	0	0	NA	NA	0	0	0	0	0	0	0	0	0	0	0	0	0	0	0	0	0	0	0	0	1	1	0	0	0	0	0	0	0	0	0	0	0	0	0
	chrXVII	16263906	0	0	NA	NA	0	0	0	0	0	0	0	0	NA	NA	0	0	0	0	0	0	NA	NA	0	0	NA	NA	NA	NA	0	0	0	0	0	1	NA	NA	0	0	0	0	0	0	NA	NA	0	0	NA
	chrXVII	16263975	0	0	NA	NA	0	0	0	1	0	0	NA	NA	0	0	0	0	0	0	NA	NA	NA	NA	0	0	0	0	0	0	0	0	0	0	0	0	0	0	NA	NA	0	0	0	0	0	0	NA	NA	NA
	chrXVII	16264691	0	0	NA	NA	0	0	0	0	0	0	NA	NA	0	0	0	0	0	0	0	0	NA	NA	0	1	NA	NA	0	0	0	0	0	1	0	0	0	0	0	0	0	0	0	0	0	0	0	0	0
	chrXVII	16264873	NA	NA	NA	NA	NA	NA	0	0	1	1	0	0	0	0	0	0	0	0	0	0	NA	NA	0	0	0	0	NA	NA	0	0	0	0	0	0	0	0	0	0	0	0	0	0	0	0	0	0	NA
	chrXVII	16264947	0	0	NA	NA	0	0	0	0	0	0	NA	NA	0	0	0	0	0	0	0	0	NA	NA	0	0	NA	NA	NA	NA	0	0	0	0	0	0	0	0	0	0	0	0	0	0	0	0	0	0	0
	chrXVII	16264980	0	1	NA	NA	0	0	0	0	0	0	NA	NA	0	0	0	1	0	0	0	0	NA	NA	0	0	0	0	0	0	0	0	0	0	0	0	0	0	0	0	0	0	0	0	0	0	0	0	0
	chrXVII	16265091	NA	NA	NA	NA	0	0	1	1	0	0	0	0	0	0	0	0	0	0	0	0	0	0	0	0	0	0	0	0	0	0	NA	NA	NA	NA	NA	NA	0	0	0	0	0	0	0	0	NA	NA	0
	chrXVII	16265116	NA	NA	NA	NA	NA	NA	1	1	1	1	0	0	0	0	1	1	0	0	NA	NA	0	0	0	0	0	0	0	0	0	0	NA	NA	NA	NA	0	0	0	0	0	0	NA	NA	0	0	NA	NA	0
	chrXVII	16265136	NA	NA	NA	NA	NA	NA	NA	NA	NA	NA	NA	NA	NA	NA	NA	NA	NA	NA	NA	NA	NA	NA	NA	NA	NA	NA	NA	NA	NA	NA	NA	NA	NA	NA	NA	NA	NA	NA	NA	NA	NA	NA	NA	NA	NA	NA	NA
	chrXVII	16265296	0	0	NA	NA	NA	NA	0	0	1	1	0	0	0	0	0	0	0	0	0	0	0	0	0	0	0	0	NA	NA	0	0	0	0	0	0	0	0	0	0	0	0	NA	NA	NA	NA	0	0	0
	chrXVII	16265325	0	0	NA	NA	NA	NA	NA	NA	0	0	0	0	0	0	0	0	0	0	0	0	0	0	0	0	0	0	0	0	0	0	0	0	0	0	0	0	0	0	NA	NA	NA	NA	0	0	0	0	0
	chrXVII	16265570	0	1	NA	NA	0	0	1	1	1	1	0	0	1	1	0	1	0	0	0	0	0	0	0	0	0	0	0	0	0	0	0	1	1	1	NA	NA	0	0	0	0	0	0	0	0	NA	NA	0
	chrXVII	16265790	0	0	0	0	NA	NA	1	1	0	0	0	0	0	0	0	0	0	0	0	0	0	0	0	0	0	0	0	0	0	0	0	0	NA	NA	0	0	0	0	0	0	NA	NA	0	0	NA	NA	NA
	chrXVII	16265800	0	0	0	0	NA	NA	0	0	0	0	0	0	0	0	0	0	0	0	0	0	0	0	0	0	0	0	0	0	0	0	NA	NA	NA	NA	0	0	0	0	0	0	0	0	0	0	NA	NA	NA
	chrXVII	16265901	0	0	NA	NA	NA	NA	1	1	0	0	0	0	0	0	0	1	0	0	0	0	NA	NA	NA	NA	0	0	0	0	NA	NA	0	1	0	0	0	0	0	0	NA	NA	NA	NA	0	0	NA	NA	0
	chrXVII	16265962	NA	NA	0	0	NA	NA	NA	NA	0	0	NA	NA	0	0	0	0	0	0	0	0	0	0	NA	NA	0	0	0	0	NA	NA	0	0	0	0	NA	NA	0	0	NA	NA	NA	NA	0	0	NA	NA	NA
	chrXVII	16265973	NA	NA	1	1	NA	NA	NA	NA	1	1	NA	NA	1	1	1	1	0	0	NA	NA	0	0	NA	NA	0	0	NA	NA	NA	NA	0	1	1	1	NA	NA	0	0	NA	NA	NA	NA	0	0	NA	NA	0
	chrXVII	16265990	NA	NA	0	0	NA	NA	NA	NA	NA	NA	NA	NA	0	0	0	0	0	0	0	0	0	0	NA	NA	0	0	0	0	NA	NA	0	0	1	1	0	0	0	0	NA	NA	NA	NA	0	0	NA	NA	0
	chrXVII	16266286	NA	NA	NA	NA	0	1	1	1	NA	NA	0	0	0	0	1	1	0	0	0	0	0	0	0	0	0	0	0	0	NA	NA	0	0	1	1	0	0	0	0	0	0	NA	NA	0	0	0	0	NA
	chrXVII	16266665	NA	NA	NA	NA	0	1	1	1	1	1	0	0	1	1	1	1	0	0	0	0	0	0	0	0	0	0	0	0	0	0	NA	NA	1	1	NA	NA	0	0	0	0	0	0	0	0	NA	NA	0
	chrXVII	16266698	0	1	NA	NA	NA	NA	1	1	1	1	0	0	0	0	0	0	0	0	0	0	0	0	0	0	0	0	0	0	0	0	NA	NA	1	1	NA	NA	0	0	0	0	0	0	0	0	0	0	NA
	chrXVII	16266725	0	1	NA	NA	NA	NA	NA	NA	1	1	NA	NA	0	0	0	0	0	0	0	0	0	0	NA	NA	0	0	0	0	0	0	NA	NA	1	1	NA	NA	NA	NA	0	0	0	0	NA	NA	0	0	0
	chrXVII	16266759	0	1	NA	NA	NA	NA	1	1	1	1	NA	NA	0	0	0	1	NA	NA	0	0	0	0	NA	NA	0	0	0	0	0	0	NA	NA	1	1	NA	NA	0	0	0	0	0	0	NA	NA	0	0	0
	chrXVII	16266779	NA	NA	NA	NA	NA	NA	0	0	0	0	NA	NA	0	0	0	0	NA	NA	0	0	0	0	0	0	0	0	0	0	0	0	0	0	0	0	NA	NA	0	0	0	0	0	0	NA	NA	0	0	0
	chrXVII	16266911	0	0	NA	NA	0	1	1	1	1	1	0	0	1	1	1	1	0	0	0	0	0	0	0	0	0	0	NA	NA	0	0	0	1	1	1	NA	NA	0	0	0	0	0	0	0	0	0	0	0
	chrXVII	16266954	0	0	NA	NA	0	0	0	0	0	0	0	0	0	0	0	0	0	0	0	0	0	0	0	0	0	0	NA	NA	0	0	NA	NA	0	0	0	0	NA	NA	0	0	0	0	0	0	NA	NA	0
	chrXVII	16267012	0	1	NA	NA	NA	NA	1	1	1	1	0	0	1	1	1	1	0	0	0	0	NA	NA	0	0	0	0	0	0	0	0	0	1	NA	NA	0	0	NA	NA	0	0	0	0	0	0	0	0	NA
	chrXVII	16267076	0	0	NA	NA	NA	NA	0	0	0	0	0	0	0	0	0	0	0	0	0	0	0	0	0	0	0	0	0	0	0	0	0	0	0	0	0	0	0	0	0	0	0	0	0	0	0	0	NA
	chrXVII	16267360	NA	NA	NA	NA	NA	NA	0	0	NA	NA	0	0	0	0	0	1	0	0	0	0	0	0	0	0	0	0	NA	NA	0	0	0	0	0	0	0	0	0	0	0	0	0	0	0	0	0	0	0
	chrXVII	16267478	0	1	1	1	0	0	1	1	0	0	0	0	0	0	0	0	NA	NA	0	0	0	0	0	0	0	0	0	0	0	0	0	1	1	1	0	0	0	0	0	0	0	0	NA	NA	0	0	0
	chrXVII	16267529	0	0	0	0	NA	NA	0	0	1	1	NA	NA	0	0	0	0	0	0	0	0	0	0	0	0	0	0	NA	NA	0	0	0	0	0	0	0	0	0	0	0	0	0	0	NA	NA	0	0	0
	chrXVII	16267543	0	0	NA	NA	NA	NA	NA	NA	0	0	0	0	0	0	0	0	0	0	0	0	0	0	0	0	0	0	NA	NA	0	0	0	1	0	0	0	0	0	0	0	0	0	0	NA	NA	0	0	0
	chrXVII	16267545	0	0	NA	NA	NA	NA	NA	NA	0	0	0	0	0	1	0	0	0	0	0	0	0	0	0	0	0	0	NA	NA	0	0	0	0	0	0	0	0	0	0	0	0	0	0	NA	NA	0	0	0
	chrXVII	16267549	0	0	NA	NA	NA	NA	NA	NA	0	0	0	0	0	0	0	0	0	0	0	0	0	0	0	0	0	0	NA	NA	0	0	0	0	0	0	0	0	0	0	0	0	0	0	NA	NA	0	0	0
	chrXVII	16267550	0	0	NA	NA	NA	NA	NA	NA	1	1	0	0	0	0	0	0	0	0	0	0	0	0	0	0	0	0	NA	NA	0	0	0	0	0	0	0	0	0	0	0	0	0	0	NA	NA	0	0	0
	chrXVII	16267574	0	0	NA	NA	0	0	NA	NA	1	1	0	0	0	0	0	0	0	0	0	0	0	0	0	0	0	0	0	0	0	0	0	0	0	0	NA	NA	0	0	0	0	0	0	0	0	0	0	0
	chrXVII	16267595	0	1	NA	NA	0	1	NA	NA	1	1	0	0	1	1	1	1	0	0	0	0	0	0	0	0	0	0	0	0	0	0	0	1	1	1	NA	NA	0	0	0	0	0	0	0	0	0	0	0
	chrXVII	16267869	0	0	NA	NA	NA	NA	0	0	0	0	0	0	0	1	1	1	0	0	0	0	0	0	0	0	0	0	NA	NA	NA	NA	0	1	1	1	0	0	0	0	0	0	0	0	NA	NA	0	0	0
	chrXVII	16267895	0	0	NA	NA	NA	NA	0	0	0	0	0	0	0	0	0	0	0	0	0	0	0	0	0	0	0	0	NA	NA	NA	NA	0	0	NA	NA	0	0	0	0	0	0	0	1	0	0	NA	NA	0
	chrXVII	16267973	0	0	NA	NA	NA	NA	0	0	0	0	NA	NA	0	0	0	0	0	0	NA	NA	0	0	0	1	0	0	0	0	1	1	0	0	0	0	0	0	0	0	0	0	0	0	0	0	0	0	0
	chrXVII	16268195	0	0	NA	NA	0	0	0	0	NA	NA	NA	NA	0	0	0	0	0	0	0	0	0	0	0	0	0	0	0	0	0	0	NA	NA	0	0	0	0	0	0	0	0	NA	NA	0	0	NA	NA	NA
	chrXVII	16268200	0	1	NA	NA	0	0	1	1	NA	NA	0	0	1	1	1	1	0	0	0	0	0	0	0	0	0	0	0	0	0	0	NA	NA	1	1	0	0	0	0	0	0	0	0	0	0	NA	NA	0
	chrXVII	16268337	NA	NA	NA	NA	NA	NA	1	1	1	1	NA	NA	NA	NA	1	1	0	0	0	0	0	0	0	0	0	0	0	0	0	0	0	1	1	1	0	0	0	0	0	0	0	0	0	0	0	0	0
	chrXVII	16268363	0	1	NA	NA	0	1	1	1	1	1	NA	NA	NA	NA	1	1	0	0	0	0	0	0	0	0	0	0	0	0	0	0	0	1	1	1	NA	NA	0	0	0	0	0	0	0	0	0	0	0
	chrXVII	16268457	0	1	NA	NA	0	0	1	1	1	1	0	0	1	1	1	1	0	0	0	0	0	0	0	0	NA	NA	0	0	0	0	0	1	1	1	NA	NA	0	0	0	0	0	0	0	0	0	0	0
	chrXVII	16268584	0	1	1	1	0	0	1	1	1	1	0	0	1	1	1	1	0	0	0	0	0	0	0	0	0	0	0	0	0	0	0	1	1	1	0	0	0	0	0	0	0	0	0	0	0	0	0
	chrXVII	16268609	0	1	1	1	0	0	1	1	1	1	0	0	1	1	1	1	0	0	0	0	0	0	0	0	NA	NA	0	0	0	0	0	1	1	1	0	0	NA	NA	0	0	0	1	0	0	0	0	0
	chrXVII	16268629	0	1	1	1	0	0	1	1	1	1	0	0	1	1	1	1	0	0	0	0	NA	NA	0	0	0	0	0	0	0	0	0	1	1	1	0	0	NA	NA	0	0	0	1	0	0	0	0	NA
	chrXVII	16268797	0	1	1	1	0	0	1	1	1	1	0	0	1	1	1	1	0	0	0	0	0	0	0	0	0	0	NA	NA	0	0	0	1	1	1	0	0	0	0	0	0	0	0	0	0	0	0	0
	chrXVII	16268800	0	1	1	1	0	0	1	1	1	1	0	0	1	1	1	1	0	0	0	0	0	0	0	0	0	0	NA	NA	0	0	0	1	1	1	0	0	0	0	0	0	0	0	0	0	0	0	0
	chrXVII	16268837	0	0	1	1	0	0	1	1	1	1	NA	NA	1	1	1	1	0	0	0	0	0	0	0	0	0	0	NA	NA	0	0	0	1	1	1	0	0	0	0	0	0	0	0	0	0	NA	NA	NA
	chrXVII	16268844	0	0	1	1	0	0	1	1	1	1	NA	NA	1	1	1	1	0	0	0	0	0	0	0	0	0	0	NA	NA	0	0	0	1	1	1	0	0	0	0	0	0	0	0	NA	NA	NA	NA	NA
	chrXVII	16268915	0	1	1	1	NA	NA	1	1	1	1	NA	NA	NA	NA	1	1	0	0	0	0	0	0	0	0	0	0	NA	NA	NA	NA	0	0	1	1	0	0	0	0	0	0	0	0	NA	NA	0	0	0
	chrXVII	16269044	0	1	1	1	0	0	1	1	1	1	0	0	1	1	1	1	0	0	0	0	NA	NA	0	0	0	0	1	1	0	0	0	1	1	1	0	0	0	0	0	0	0	0	NA	NA	0	0	0
	chrXVII	16269102	0	1	1	1	0	0	1	1	1	1	NA	NA	1	1	1	1	0	0	0	0	NA	NA	0	0	0	0	NA	NA	0	0	0	1	1	1	0	0	0	0	0	0	0	0	0	0	0	0	0
	chrXVII	16269133	0	1	1	1	0	0	1	1	1	1	0	0	1	1	1	1	0	0	0	0	0	0	0	0	0	0	NA	NA	NA	NA	0	1	1	1	0	0	0	0	0	0	0	0	NA	NA	0	0	0
	chrXVII	16269181	0	0	NA	NA	0	0	NA	NA	1	1	0	0	NA	NA	NA	NA	0	0	0	0	NA	NA	0	0	0	0	NA	NA	0	0	0	1	NA	NA	0	0	0	0	0	0	0	0	0	0	0	0	0
	chrXVII	16269213	0	1	NA	NA	0	0	1	1	1	1	0	0	1	1	1	1	0	0	0	0	0	0	0	0	0	0	0	1	0	0	0	1	NA	NA	NA	NA	0	0	0	0	0	0	0	0	NA	NA	0
	chrXVII	16269218	0	1	NA	NA	0	0	0	0	0	0	0	0	0	0	0	0	0	0	0	0	0	0	0	0	0	0	0	0	0	0	0	0	NA	NA	0	0	0	0	0	0	0	0	0	0	NA	NA	0
	chrXVII	16269580	0	0	0	0	0	0	0	0	0	0	NA	NA	0	0	0	0	0	0	0	0	NA	NA	0	0	0	0	0	0	0	0	0	1	0	0	0	0	0	0	0	0	0	0	0	0	0	0	0
	chrXVII	16270152	0	0	0	0	NA	NA	0	0	0	0	0	0	0	0	NA	NA	0	0	0	0	0	0	0	0	0	0	0	0	0	0	0	1	0	0	0	0	NA	NA	NA	NA	0	0	NA	NA	0	0	0
	chrXVII	16270257	0	0	0	0	0	0	0	0	1	1	0	0	0	0	0	0	0	0	0	0	0	0	0	0	0	0	0	0	0	0	0	0	0	0	0	0	0	0	0	0	0	0	NA	NA	0	0	0
	chrXVII	16270269	0	0	0	0	0	0	0	0	0	0	0	0	0	0	0	0	0	0	0	0	0	0	0	0	0	0	0	0	0	0	0	0	0	0	0	0	0	0	0	0	0	0	NA	NA	0	0	0
	chrXVII	16270672	0	0	0	0	0	0	0	0	0	0	NA	NA	0	0	0	0	0	0	0	0	0	0	0	0	0	0	0	0	0	0	0	1	0	0	0	0	0	0	0	0	0	0	0	0	0	0	0
	chrXVII	16270723	0	1	1	1	0	0	0	1	0	0	NA	NA	1	1	1	1	0	0	0	0	0	0	0	0	0	0	0	0	0	0	0	0	0	0	0	0	0	0	0	1	NA	NA	0	0	0	0	0
	chrXVII	16270844	0	0	NA	NA	0	1	0	0	0	0	0	0	0	1	0	1	0	0	0	0	0	0	0	0	NA	NA	0	0	0	0	0	0	0	0	0	0	0	0	0	1	0	0	NA	NA	0	0	0
	chrXVII	16270900	0	0	0	0	0	0	0	0	0	0	0	0	0	0	0	0	0	0	NA	NA	NA	NA	0	0	0	0	0	0	NA	NA	0	1	NA	NA	0	0	0	0	0	0	0	0	0	0	0	0	0
	chrXVII	16270958	0	0	1	1	0	1	1	1	1	1	0	0	1	1	1	1	0	0	0	0	0	0	0	0	0	0	1	1	0	0	0	1	NA	NA	0	0	0	0	0	1	0	0	NA	NA	0	0	0
	chrXVII	16271229	0	0	NA	NA	0	0	0	0	NA	NA	1	1	0	1	NA	NA	0	0	0	0	0	0	0	0	0	0	0	0	0	0	0	0	0	0	NA	NA	0	0	NA	NA	0	0	0	0	NA	NA	0
	chrXVII	16271247	NA	NA	0	0	0	0	0	0	0	0	1	1	0	0	NA	NA	0	0	0	0	0	0	0	0	0	0	0	0	0	0	0	0	NA	NA	NA	NA	0	0	NA	NA	0	0	0	0	0	0	0
	chrXVII	16271274	NA	NA	0	0	0	0	0	0	0	0	0	0	0	1	NA	NA	0	0	NA	NA	0	0	0	0	0	0	0	0	0	0	0	0	NA	NA	NA	NA	0	0	NA	NA	0	0	0	0	0	0	0
	chrXVII	16271327	NA	NA	NA	NA	NA	NA	0	0	NA	NA	0	0	1	1	NA	NA	0	0	0	0	NA	NA	0	0	0	0	0	0	NA	NA	0	0	NA	NA	0	0	0	0	NA	NA	0	0	0	0	0	0	0
	chrXVII	16271531	0	0	0	0	0	0	0	0	0	0	0	0	NA	NA	NA	NA	0	0	0	0	0	0	0	0	0	0	0	0	0	0	0	1	0	0	NA	NA	NA	NA	0	0	0	0	0	0	0	0	0
	chrXVII	16272032	0	0	0	0	0	0	0	0	NA	NA	0	0	0	0	0	0	0	0	0	0	0	0	0	0	0	0	0	0	0	0	0	1	0	0	0	0	0	0	0	0	0	0	NA	NA	0	0	0
	chrXVII	16272056	0	0	0	0	0	0	0	0	0	0	NA	NA	0	0	0	0	0	0	0	0	0	0	0	0	0	0	0	0	0	0	0	0	NA	NA	0	0	NA	NA	0	0	0	0	NA	NA	0	0	0
	chrXVII	16272059	0	0	0	0	0	0	0	0	0	0	NA	NA	0	0	0	0	0	0	0	0	0	0	0	0	0	0	0	0	0	0	0	0	NA	NA	0	0	NA	NA	0	0	0	0	NA	NA	0	0	0
	chrXVII	16272099	0	1	0	0	0	0	0	0	NA	NA	NA	NA	0	0	0	0	0	0	0	0	0	0	0	0	0	0	0	0	0	0	0	0	NA	NA	0	0	0	0	0	0	0	0	NA	NA	0	0	0
	chrXVII	16272275	NA	NA	NA	NA	NA	NA	1	1	0	0	NA	NA	1	1	NA	NA	0	0	0	0	0	0	NA	NA	0	0	NA	NA	NA	NA	0	1	0	0	NA	NA	0	0	NA	NA	NA	NA	0	0	0	0	NA
	chrXVII	16272334	0	0	0	0	0	0	0	0	1	1	NA	NA	0	0	0	0	0	0	0	0	0	0	0	0	0	0	NA	NA	0	0	NA	NA	NA	NA	NA	NA	NA	NA	0	0	0	0	0	0	NA	NA	0
	chrXVII	16272379	0	0	0	0	0	0	1	1	0	0	NA	NA	0	1	0	0	0	0	0	0	0	0	0	0	0	0	0	1	0	0	NA	NA	NA	NA	NA	NA	0	0	NA	NA	0	0	0	0	0	0	0
	chrXVII	16272385	0	0	0	0	0	0	1	1	1	1	NA	NA	1	1	0	1	0	0	0	0	0	0	0	0	0	0	0	1	0	0	NA	NA	NA	NA	NA	NA	0	0	0	1	0	0	0	0	0	0	0
	chrXVII	16272394	0	0	0	0	0	0	0	0	0	0	NA	NA	0	1	0	1	0	0	0	0	0	0	0	0	0	0	0	0	0	0	NA	NA	0	0	NA	NA	0	0	0	1	0	0	0	0	0	0	0
	chrXVII	16272493	0	0	0	0	0	0	0	0	1	1	NA	NA	0	0	0	1	0	0	0	0	NA	NA	0	0	0	0	0	0	NA	NA	0	0	0	0	NA	NA	0	0	0	0	0	0	0	0	0	0	NA
	chrXVII	16272496	0	0	0	0	0	0	1	1	1	1	NA	NA	1	1	1	1	0	0	0	0	NA	NA	0	0	0	0	0	1	NA	NA	NA	NA	0	0	NA	NA	0	0	0	1	0	0	0	0	0	0	NA
	chrXVII	16272509	0	0	0	0	0	0	1	1	1	1	0	0	1	1	1	1	0	0	0	0	NA	NA	0	0	0	0	0	1	0	0	0	1	0	0	0	0	0	0	0	1	0	0	0	0	0	0	NA
	chrXVII	16272582	0	0	0	0	0	0	0	0	0	0	NA	NA	0	1	0	1	0	0	0	0	0	0	0	0	0	0	NA	NA	0	0	0	0	0	0	0	0	0	0	0	1	0	0	0	0	NA	NA	0
	chrXVII	16272677	0	0	0	0	0	0	0	0	NA	NA	0	0	0	0	0	1	0	0	0	0	0	0	0	0	0	0	0	0	0	0	0	0	NA	NA	0	0	0	0	0	0	0	0	NA	NA	0	0	NA
	chrXVII	16272695	0	0	0	0	0	0	0	0	NA	NA	NA	NA	0	0	0	1	0	0	0	0	0	0	0	0	0	0	NA	NA	0	0	0	0	NA	NA	0	0	0	0	0	0	0	0	NA	NA	0	0	NA
	chrXVII	16272729	0	0	0	0	0	0	0	0	0	0	0	0	0	0	0	0	0	0	0	0	0	0	0	0	0	0	0	0	0	0	0	0	NA	NA	0	0	0	0	0	0	0	0	NA	NA	0	0	0
	chrXVII	16272760	0	0	0	0	0	0	0	0	1	1	0	0	0	1	1	1	0	0	0	0	0	0	0	0	0	0	0	0	0	0	0	0	0	0	0	0	0	0	0	1	0	0	NA	NA	0	0	0
	chrXVII	16272824	0	0	0	0	0	0	0	0	NA	NA	0	0	0	0	0	1	0	0	0	0	0	0	0	0	NA	NA	NA	NA	NA	NA	0	0	0	0	0	0	0	0	0	1	0	0	0	0	0	0	NA
	chrXVII	16272827	0	0	0	0	0	0	0	0	NA	NA	NA	NA	0	0	0	1	0	0	0	0	0	0	NA	NA	NA	NA	NA	NA	NA	NA	0	0	0	0	0	0	0	0	0	1	0	0	0	0	0	0	NA
	chrXVII	16272895	0	0	0	0	0	0	0	0	0	0	0	0	NA	NA	NA	NA	0	0	NA	NA	0	0	0	0	0	0	0	1	0	0	0	0	0	0	NA	NA	0	0	NA	NA	NA	NA	0	0	0	0	NA
	chrXVII	16272974	0	1	1	1	0	0	1	1	0	1	NA	NA	NA	NA	1	1	0	0	0	0	0	0	0	0	0	0	0	1	NA	NA	0	1	1	1	0	0	0	0	NA	NA	NA	NA	NA	NA	0	0	0
	chrXVII	16273004	0	0	0	0	0	0	0	0	0	0	NA	NA	NA	NA	0	1	0	0	0	0	NA	NA	0	0	0	0	0	0	0	0	0	0	0	0	0	0	NA	NA	0	1	NA	NA	NA	NA	0	0	0
	chrXVII	16273062	0	0	0	0	0	0	1	1	0	0	0	0	0	1	0	1	0	0	0	0	NA	NA	0	0	0	0	NA	NA	0	0	0	0	0	0	0	0	NA	NA	0	1	0	0	NA	NA	0	0	0
	chrXVII	16273064	0	0	0	0	0	0	1	1	0	0	0	0	0	1	0	1	0	0	0	0	NA	NA	0	0	0	0	NA	NA	0	0	0	0	0	0	0	0	NA	NA	0	1	0	0	NA	NA	0	0	0
	chrXVII	16273164	0	0	0	0	0	0	1	1	NA	NA	0	0	NA	NA	0	0	0	0	0	0	0	0	0	0	0	0	0	0	0	0	0	0	0	0	0	0	NA	NA	0	0	0	0	0	0	0	0	0
	chrXVII	16273169	0	1	0	0	0	0	NA	NA	NA	NA	0	0	NA	NA	NA	NA	0	0	0	0	0	0	0	0	0	0	0	1	0	0	0	0	0	0	0	0	NA	NA	0	1	0	0	0	0	0	0	0
	chrXVII	16273170	0	1	0	0	0	0	NA	NA	NA	NA	0	0	NA	NA	NA	NA	0	0	0	0	0	0	0	0	0	0	0	1	0	0	0	0	0	0	0	0	NA	NA	0	0	0	0	0	0	0	0	0
	chrXVII	16273283	0	0	0	0	0	0	NA	NA	1	1	0	0	1	1	1	1	0	0	0	0	0	0	0	0	0	0	0	1	0	0	0	1	0	0	0	0	NA	NA	0	1	0	0	0	0	0	0	NA
	chrXVII	16273284	0	0	0	0	0	0	NA	NA	0	0	0	0	0	0	0	0	0	0	0	0	0	0	0	0	0	0	0	0	0	0	0	1	0	0	0	0	NA	NA	0	0	0	0	0	0	0	0	NA
	chrXVII	16273540	0	1	1	1	0	0	0	0	0	0	1	1	0	1	0	0	0	0	0	0	0	0	0	0	0	0	NA	NA	NA	NA	0	0	1	1	0	0	0	0	0	0	0	0	0	0	0	0	0
	chrXVII	16273716	0	0	1	1	0	0	1	1	1	1	1	1	0	1	0	1	0	0	0	0	NA	NA	0	0	0	0	0	0	0	0	0	0	1	1	0	0	0	0	0	1	0	0	NA	NA	0	0	NA
	chrXVII	16273771	0	1	1	1	0	0	1	1	NA	NA	NA	NA	NA	NA	1	1	0	0	0	0	0	0	0	0	0	0	NA	NA	0	0	0	1	1	1	NA	NA	NA	NA	0	1	0	0	NA	NA	0	0	NA
	chrXVII	16273812	NA	NA	NA	NA	0	0	NA	NA	NA	NA	NA	NA	NA	NA	NA	NA	0	0	NA	NA	0	0	0	0	0	0	0	0	0	0	0	0	NA	NA	NA	NA	0	0	0	0	0	0	NA	NA	0	0	0
	chrXVII	16273835	NA	NA	NA	NA	NA	NA	NA	NA	NA	NA	NA	NA	NA	NA	NA	NA	NA	NA	NA	NA	NA	NA	NA	NA	NA	NA	NA	NA	NA	NA	NA	NA	NA	NA	NA	NA	NA	NA	NA	NA	NA	NA	NA	NA	NA	NA	NA
	chrXVII	16273838	NA	NA	NA	NA	NA	NA	NA	NA	NA	NA	NA	NA	NA	NA	NA	NA	0	0	NA	NA	0	0	NA	NA	0	0	NA	NA	0	0	NA	NA	0	0	0	0	0	0	0	0	0	0	0	0	0	0	0
	chrXVII	16273887	1	1	1	1	0	1	1	1	1	1	NA	NA	1	1	1	1	0	0	NA	NA	0	0	NA	NA	0	0	NA	NA	0	0	0	1	1	1	0	0	0	0	0	1	0	0	0	0	0	0	0
	chrXVII	16273926	NA	NA	0	0	0	0	0	0	1	1	NA	NA	0	0	0	0	0	0	0	0	NA	NA	0	0	0	0	NA	NA	0	0	0	0	0	0	0	0	NA	NA	0	0	0	0	0	0	0	0	NA
	chrXVII	16273945	NA	NA	1	1	0	0	1	1	0	0	NA	NA	0	1	0	0	0	0	0	0	NA	NA	0	0	0	0	NA	NA	NA	NA	0	0	0	0	0	0	NA	NA	0	0	0	0	0	0	0	0	0
	chrXVII	16273988	NA	NA	NA	NA	0	0	NA	NA	0	0	NA	NA	NA	NA	0	1	0	0	0	0	0	0	0	0	0	0	NA	NA	NA	NA	NA	NA	0	0	0	0	0	0	NA	NA	0	0	0	0	0	0	0
	chrXVII	16274001	NA	NA	NA	NA	0	0	NA	NA	NA	NA	NA	NA	NA	NA	NA	NA	0	0	0	0	0	0	0	0	0	0	NA	NA	NA	NA	NA	NA	1	1	0	0	0	0	NA	NA	0	0	0	0	0	0	0
	chrXVII	16274007	NA	NA	0	0	NA	NA	NA	NA	NA	NA	NA	NA	NA	NA	NA	NA	0	0	0	0	0	0	0	0	0	0	NA	NA	NA	NA	NA	NA	0	0	0	0	0	0	NA	NA	0	0	0	0	0	0	NA
	chrXVII	16274055	NA	NA	1	1	0	0	1	1	NA	NA	1	1	NA	NA	NA	NA	NA	NA	0	0	0	0	0	0	0	0	NA	NA	NA	NA	NA	NA	1	1	0	0	0	0	NA	NA	NA	NA	0	0	0	0	NA
	chrXVII	16274106	NA	NA	0	0	0	0	NA	NA	NA	NA	0	0	0	0	1	1	0	0	0	0	0	0	0	0	0	0	0	0	0	0	NA	NA	0	0	0	0	0	0	0	1	NA	NA	0	0	0	0	0
	chrXVII	16274112	NA	NA	0	0	0	0	0	0	NA	NA	NA	NA	0	0	0	0	0	0	0	0	0	0	0	0	0	0	0	0	0	0	NA	NA	0	0	0	0	1	1	0	1	0	0	0	0	0	0	NA
	chrXVII	16274113	NA	NA	0	0	0	0	0	0	NA	NA	NA	NA	0	0	1	1	0	0	0	0	0	0	0	0	0	0	0	0	0	0	NA	NA	0	0	0	0	0	0	0	1	0	0	0	0	0	0	NA
	chrXVII	16274134	0	0	0	0	0	0	0	0	NA	NA	NA	NA	0	0	0	1	0	0	0	0	0	0	0	0	0	1	0	0	NA	NA	NA	NA	0	0	0	0	0	0	0	1	0	0	0	0	0	0	0
	chrXVII	16274136	0	0	0	0	0	0	0	0	NA	NA	NA	NA	0	0	NA	NA	0	0	NA	NA	0	0	0	0	0	0	0	0	NA	NA	NA	NA	1	1	0	0	0	0	0	0	0	0	0	0	0	0	0
	chrXVII	16274138	0	0	1	1	0	0	1	1	NA	NA	NA	NA	1	1	0	1	0	0	0	0	0	0	0	0	0	0	0	0	NA	NA	NA	NA	1	1	0	0	0	0	0	0	0	0	0	0	0	0	0
	chrXVII	16274165	0	0	1	1	NA	NA	1	1	NA	NA	1	1	0	1	NA	NA	0	0	0	0	0	0	0	0	0	0	NA	NA	NA	NA	NA	NA	0	0	0	0	0	0	0	1	0	0	NA	NA	0	0	0
	chrXVII	16274176	0	0	0	0	NA	NA	0	0	NA	NA	0	0	0	0	0	0	0	0	0	0	0	0	0	0	0	0	0	0	NA	NA	NA	NA	0	0	0	0	0	0	0	0	0	0	NA	NA	0	0	0
	chrXVII	16274177	0	0	0	0	NA	NA	0	0	NA	NA	0	0	0	0	0	0	0	0	0	0	0	0	0	0	0	0	0	0	NA	NA	NA	NA	0	0	0	0	0	0	0	0	0	0	NA	NA	0	0	0
	chrXVII	16274178	0	0	1	1	NA	NA	0	0	0	0	0	0	0	0	0	1	0	0	0	0	0	0	0	0	0	0	0	0	NA	NA	NA	NA	0	0	0	0	0	0	0	1	0	0	NA	NA	0	0	0
	chrXVII	16274226	0	0	0	0	NA	NA	0	0	0	0	0	0	0	0	1	1	0	0	0	0	0	0	0	0	0	0	0	0	NA	NA	0	0	0	0	0	0	NA	NA	NA	NA	0	0	NA	NA	0	0	NA
	chrXVII	16274271	0	0	0	0	0	0	0	0	0	0	0	0	0	0	0	0	0	0	0	0	NA	NA	0	0	0	0	0	0	NA	NA	0	0	NA	NA	0	0	0	0	0	0	0	0	0	0	0	0	NA
	chrXVII	16274276	0	0	0	0	0	0	1	1	1	1	0	0	0	1	0	0	0	0	0	0	NA	NA	0	0	NA	NA	1	1	NA	NA	0	0	NA	NA	0	0	0	0	0	0	0	0	0	0	0	0	NA
	chrXVII	16274426	NA	NA	0	0	NA	NA	0	0	0	0	NA	NA	0	0	0	0	0	0	0	0	0	0	0	0	0	0	0	0	0	0	0	0	NA	NA	NA	NA	0	0	0	0	0	0	0	0	0	0	0
	chrXVII	16274511	NA	NA	NA	NA	NA	NA	0	0	0	0	NA	NA	0	0	0	1	0	0	0	0	0	0	0	0	0	0	0	0	0	0	NA	NA	0	0	NA	NA	0	0	0	1	0	0	0	0	NA	NA	0
	chrXVII	16274627	0	0	NA	NA	NA	NA	NA	NA	1	1	NA	NA	0	0	0	0	NA	NA	NA	NA	NA	NA	0	0	0	0	NA	NA	NA	NA	NA	NA	0	0	NA	NA	NA	NA	NA	NA	NA	NA	0	0	0	0	0
	chrXVII	16274741	0	0	NA	NA	NA	NA	NA	NA	0	0	0	0	NA	NA	NA	NA	0	0	0	0	0	0	0	0	0	0	0	0	NA	NA	0	0	NA	NA	0	0	0	0	0	0	0	0	0	0	0	0	0
	chrXVII	16274756	0	1	1	1	0	0	1	1	1	1	1	1	NA	NA	1	1	NA	NA	0	1	0	0	0	0	0	0	0	1	NA	NA	0	1	NA	NA	0	0	0	0	0	0	0	0	0	0	0	0	0
	chrXVII	16274761	0	0	0	0	0	0	0	0	0	0	0	0	NA	NA	0	1	NA	NA	0	0	NA	NA	0	0	0	0	0	1	NA	NA	0	0	0	0	0	0	0	0	0	0	0	0	0	0	0	0	0
	chrXVII	16274782	0	0	0	0	NA	NA	0	0	0	0	0	0	1	1	0	1	0	0	0	0	0	0	0	0	0	0	0	1	0	0	0	0	NA	NA	0	0	0	0	0	0	NA	NA	0	0	0	0	0
	chrXVII	16274785	0	0	1	1	NA	NA	1	1	0	0	0	0	0	0	0	0	0	0	0	0	0	0	0	0	0	0	0	0	0	0	0	0	NA	NA	0	0	0	0	0	0	NA	NA	0	0	0	0	0
	chrXVII	16274797	0	0	0	0	0	0	0	0	0	0	0	0	1	1	0	0	0	0	0	0	0	0	0	0	0	0	0	1	0	0	0	0	0	0	0	0	0	0	0	0	NA	NA	0	0	0	0	0
	chrXVII	16274818	0	0	0	0	0	0	0	0	0	0	1	1	0	0	0	0	0	0	0	0	0	0	0	0	0	0	0	0	0	0	0	0	0	0	0	0	0	0	0	0	0	0	0	0	0	0	0
	chrXVII	16274866	0	0	0	0	0	0	0	0	0	0	0	0	0	0	0	0	0	0	0	0	1	1	0	0	0	0	0	0	0	0	0	0	NA	NA	NA	NA	0	0	0	0	0	0	0	0	0	0	NA
	chrXVII	16274893	0	0	0	0	0	0	1	1	1	1	NA	NA	0	0	0	0	0	0	0	0	0	0	0	0	0	0	0	0	NA	NA	0	0	NA	NA	NA	NA	NA	NA	0	0	0	0	NA	NA	0	0	NA
	chrXVII	16274914	0	0	0	0	0	0	0	0	0	0	0	0	1	1	0	1	0	0	0	0	0	0	0	0	0	0	0	0	0	0	0	0	NA	NA	NA	NA	NA	NA	1	1	0	0	NA	NA	0	0	NA
	chrXVII	16274917	0	0	0	0	0	0	0	0	0	0	0	0	1	1	0	1	0	0	0	0	0	0	0	0	0	0	0	0	NA	NA	0	0	NA	NA	NA	NA	NA	NA	0	1	0	0	NA	NA	0	0	NA
	chrXVII	16274945	0	0	0	0	0	0	0	0	0	0	NA	NA	1	1	0	1	0	0	0	0	0	0	0	0	0	0	0	1	NA	NA	0	0	NA	NA	NA	NA	0	0	0	1	0	0	NA	NA	NA	NA	NA
	chrXVII	16275177	0	0	0	0	0	0	0	0	0	0	0	0	0	1	0	1	0	0	0	0	0	0	0	0	0	0	0	0	0	0	0	1	0	0	NA	NA	0	0	0	0	0	0	0	0	0	0	0
	chrXVII	16275188	0	0	1	1	0	0	1	1	1	1	1	1	1	1	1	1	0	0	0	0	NA	NA	0	0	0	0	1	1	0	0	0	1	0	0	NA	NA	0	0	0	1	0	0	0	0	NA	NA	0
	chrXVII	16275238	0	0	0	0	0	0	0	0	0	0	1	1	0	0	0	1	0	0	0	0	0	0	0	0	0	0	0	0	0	0	0	0	0	0	NA	NA	0	0	0	1	0	0	NA	NA	NA	NA	0
	chrXVII	16275239	0	0	0	0	0	0	0	0	0	0	1	1	0	0	0	1	0	0	0	0	0	0	0	0	0	0	0	0	0	0	0	0	0	0	NA	NA	0	0	0	1	0	0	NA	NA	NA	NA	0
	chrXVII	16275263	0	0	NA	NA	0	0	0	0	0	0	0	0	0	0	0	0	0	0	0	1	0	0	0	0	0	0	NA	NA	0	0	0	0	0	0	0	0	0	0	0	0	0	0	0	0	NA	NA	0
	chrXVII	16275621	0	0	NA	NA	0	0	0	0	NA	NA	1	1	0	0	NA	NA	0	0	0	0	0	0	0	0	0	0	0	0	NA	NA	0	0	0	0	0	0	0	0	0	0	NA	NA	0	0	NA	NA	0
	chrXVII	16275797	0	1	NA	NA	0	0	1	1	NA	NA	0	0	0	0	0	0	0	0	0	0	0	0	0	0	0	0	0	1	0	0	0	0	0	0	0	0	0	0	0	0	NA	NA	0	0	0	0	0
	chrXVII	16275804	0	0	NA	NA	0	0	0	0	NA	NA	0	0	0	0	0	1	0	0	0	0	0	0	0	0	0	0	0	0	0	0	0	0	0	0	NA	NA	0	0	0	0	0	0	0	0	0	0	NA
	chrXVII	16275808	0	1	NA	NA	0	0	1	1	1	1	0	0	0	0	0	0	0	0	0	0	0	0	0	0	0	0	0	1	0	0	0	0	0	0	NA	NA	0	0	0	0	0	0	0	0	0	0	NA
	chrXVII	16275814	0	1	NA	NA	0	0	1	1	1	1	1	1	1	1	1	1	0	0	0	0	0	0	0	0	0	0	0	1	0	0	0	1	0	0	NA	NA	0	0	0	1	0	0	0	0	0	0	NA
	chrXVII	16276002	0	1	NA	NA	0	0	1	1	1	1	NA	NA	1	1	1	1	0	0	0	0	0	0	0	0	0	0	0	1	0	0	0	1	0	0	NA	NA	0	0	0	1	0	0	0	0	0	0	0
	chrXVII	16276053	0	0	NA	NA	0	0	0	0	0	0	0	0	0	0	0	1	0	0	0	0	NA	NA	0	0	0	0	0	0	0	0	0	0	0	0	NA	NA	0	0	0	0	NA	NA	0	0	0	0	0
	chrXVII	16276097	0	0	NA	NA	0	0	0	0	0	0	NA	NA	0	0	0	1	0	0	0	0	NA	NA	0	0	0	0	0	0	0	0	0	0	0	0	0	0	0	0	0	0	0	0	0	0	0	0	NA
	chrXVII	16276110	0	0	NA	NA	0	0	0	0	0	0	NA	NA	0	0	0	0	0	0	0	0	0	0	0	0	0	0	0	0	0	0	0	0	0	0	0	0	0	0	0	0	0	0	0	0	0	0	NA
	chrXVII	16276115	0	1	NA	NA	0	0	0	0	0	0	NA	NA	0	0	0	1	0	0	0	0	0	0	0	0	0	0	0	0	0	0	0	0	0	0	0	0	0	0	0	0	0	0	0	0	0	0	NA
	chrXVII	16276241	0	1	0	0	0	0	0	0	0	0	0	0	0	1	0	0	0	0	0	0	NA	NA	0	0	0	0	0	0	NA	NA	0	0	0	0	0	0	0	0	0	0	0	0	0	0	0	0	0
	chrXVII	16276273	0	0	0	0	0	0	0	0	0	0	0	0	0	1	0	0	0	0	0	0	0	0	0	0	0	0	0	0	NA	NA	0	0	NA	NA	0	0	0	0	0	0	0	0	0	0	0	0	0
	chrXVII	16276302	0	0	NA	NA	0	0	0	0	NA	NA	0	0	0	1	0	0	0	0	0	0	0	0	0	0	0	0	0	0	0	0	0	0	NA	NA	NA	NA	0	0	0	0	0	0	0	0	0	0	0
	chrXVII	16276399	0	0	NA	NA	0	0	0	0	0	0	1	1	0	1	0	1	0	0	0	0	0	0	0	0	0	0	0	0	NA	NA	0	0	NA	NA	NA	NA	0	0	0	1	NA	NA	0	0	NA	NA	0
	chrXVII	16276425	0	0	NA	NA	0	0	0	0	0	0	0	0	0	0	0	0	0	0	0	0	0	0	0	0	0	0	0	1	0	0	0	0	0	0	NA	NA	0	0	0	0	0	0	0	0	0	0	0
	chrXVII	16276446	0	0	NA	NA	0	0	0	0	0	0	0	0	0	0	0	1	0	0	0	0	0	0	0	0	0	0	0	0	NA	NA	0	0	0	0	NA	NA	0	0	NA	NA	0	0	0	0	0	0	0
	chrXVII	16276550	0	0	NA	NA	0	0	1	1	1	1	0	0	0	0	0	0	0	0	0	0	0	0	0	0	0	0	NA	NA	0	0	0	0	NA	NA	0	0	0	0	0	0	0	0	0	0	0	0	NA
	chrXVII	16276578	0	0	0	0	0	0	0	0	0	0	0	0	0	1	0	0	0	0	0	0	0	0	0	0	0	0	1	1	0	0	0	0	NA	NA	0	0	0	0	0	0	0	0	0	0	0	0	NA
	chrXVII	16276606	0	0	0	0	0	0	0	0	0	0	0	0	0	0	0	1	0	0	0	0	0	0	0	0	0	0	0	0	0	0	0	0	NA	NA	0	0	0	0	0	1	0	0	0	0	0	0	NA
	chrXVII	16276634	0	0	0	0	0	0	0	0	0	0	1	1	1	1	0	0	0	0	0	0	NA	NA	0	0	0	0	NA	NA	0	0	0	1	NA	NA	0	0	0	0	0	0	0	0	0	0	0	0	NA
	chrXVII	16276637	0	0	0	0	0	0	1	1	1	1	NA	NA	0	0	0	0	0	0	0	0	NA	NA	0	0	0	0	0	0	0	0	0	0	NA	NA	0	0	0	0	0	0	0	0	0	0	0	0	NA
	chrXVII	16276819	0	0	0	0	0	0	NA	NA	1	1	NA	NA	0	0	0	0	0	0	0	0	0	0	0	0	0	0	NA	NA	0	0	0	0	0	0	0	0	0	0	0	0	0	0	0	0	0	0	NA
	chrXVII	16276833	0	0	0	0	0	0	0	0	0	0	0	0	0	0	0	1	0	0	0	0	0	0	0	0	0	0	NA	NA	0	0	0	0	0	0	0	0	0	0	0	1	0	0	0	0	0	0	NA
	chrXVII	16276840	0	0	0	0	0	0	0	0	0	0	0	0	0	0	0	1	0	0	0	0	0	0	0	0	0	0	NA	NA	0	0	0	0	0	0	0	0	0	0	0	1	0	0	0	0	0	0	NA
	chrXVII	16276848	0	0	NA	NA	0	0	0	0	0	0	0	0	0	0	0	1	0	0	0	0	0	0	0	0	NA	NA	NA	NA	0	0	0	0	0	0	0	0	0	0	0	1	0	0	0	0	0	0	NA
	chrXVII	16276853	0	1	NA	NA	0	0	0	0	0	0	0	0	0	1	0	0	0	0	0	0	0	0	0	0	NA	NA	NA	NA	0	0	0	0	0	0	0	0	0	0	0	0	0	0	0	0	0	0	NA
	chrXVII	16276982	0	0	NA	NA	0	0	1	1	1	1	0	0	0	1	0	1	0	0	0	0	0	1	0	0	0	0	0	1	0	0	0	1	0	0	NA	NA	0	0	0	0	0	0	NA	NA	0	0	0
	chrXVII	16277032	0	1	NA	NA	0	0	0	0	0	0	0	0	0	1	0	1	0	0	0	0	0	0	0	0	0	0	0	0	0	0	0	1	0	0	NA	NA	0	0	1	1	0	0	NA	NA	0	0	NA
	chrXVII	16277090	0	1	NA	NA	0	0	0	0	0	0	0	0	0	1	0	1	0	0	0	0	0	0	0	0	0	0	0	0	NA	NA	0	1	0	0	0	0	0	0	0	1	0	0	0	0	0	0	0
	chrXVII	16277109	0	1	NA	NA	0	0	0	0	0	0	0	0	1	1	0	0	0	0	0	0	0	0	0	0	0	0	0	0	NA	NA	0	1	0	0	0	0	0	0	0	0	0	0	0	0	0	0	0
	chrXVII	16277124	0	0	NA	NA	0	0	0	0	0	1	0	0	0	0	0	1	0	0	0	0	0	0	0	0	0	0	0	0	NA	NA	0	0	0	0	0	0	0	0	0	1	0	0	0	0	0	0	0
	chrXVII	16277170	NA	NA	NA	NA	0	0	0	0	0	1	0	0	0	1	0	1	0	0	0	0	0	0	0	0	0	0	0	0	NA	NA	0	1	0	0	0	0	NA	NA	0	1	0	0	0	0	0	0	0
	chrXVII	16277189	NA	NA	NA	NA	0	0	1	1	1	1	NA	NA	1	1	1	1	0	0	0	0	NA	NA	0	0	0	0	1	1	NA	NA	0	1	NA	NA	0	0	0	0	0	1	0	0	0	0	0	0	0
	chrXVII	16277207	NA	NA	NA	NA	0	0	1	1	NA	NA	NA	NA	1	1	1	1	0	0	0	0	0	0	0	0	0	0	1	1	NA	NA	0	1	NA	NA	0	0	0	0	NA	NA	0	0	0	0	0	0	0
	chrXVII	16277208	NA	NA	NA	NA	0	0	0	0	NA	NA	NA	NA	0	0	0	1	0	0	0	0	0	0	0	0	0	0	0	0	NA	NA	0	0	NA	NA	0	0	0	0	NA	NA	0	0	0	0	0	0	0
	chrXVII	16277257	NA	NA	NA	NA	0	0	0	0	0	0	0	0	0	0	0	1	0	0	0	0	0	0	0	0	0	0	0	0	NA	NA	0	0	0	0	0	0	0	0	0	0	0	0	0	0	0	0	NA
	chrXVII	16277328	0	0	NA	NA	NA	NA	0	0	0	0	0	0	0	0	0	0	0	0	0	0	0	0	0	0	0	0	0	0	0	0	0	0	0	0	NA	NA	0	0	0	0	0	0	0	0	0	0	NA
	chrXVII	16277355	0	0	NA	NA	0	0	0	0	0	0	0	0	0	0	0	1	0	0	0	0	0	0	0	1	0	0	0	0	0	0	0	0	0	0	NA	NA	0	0	0	1	0	0	0	0	0	0	NA
	chrXVII	16277373	0	0	NA	NA	0	0	0	0	0	0	NA	NA	0	1	0	0	0	0	0	0	0	0	0	0	0	0	0	0	0	0	0	0	0	0	NA	NA	0	0	0	0	0	0	0	0	0	0	0
	chrXVII	16277583	0	0	NA	NA	0	0	1	1	1	1	NA	NA	0	1	0	1	0	0	0	0	0	0	0	0	0	0	1	1	0	0	0	1	NA	NA	0	0	0	0	0	0	0	0	0	0	0	0	0
	chrXVII	16277611	0	0	NA	NA	NA	NA	0	0	0	0	1	1	0	0	0	0	0	0	0	0	0	0	0	0	0	0	0	0	0	0	0	1	0	0	0	0	0	0	0	0	0	0	0	0	0	0	NA
	chrXVII	16277643	0	0	NA	NA	NA	NA	0	0	0	0	0	0	0	0	0	1	0	0	0	0	0	0	0	0	0	0	0	0	0	0	0	0	NA	NA	0	0	0	0	0	0	0	0	0	0	0	0	0
	chrXVII	16277687	0	0	NA	NA	NA	NA	0	0	1	1	NA	NA	NA	NA	0	0	0	0	0	0	0	0	0	0	0	0	0	1	0	0	0	0	NA	NA	0	0	0	0	0	0	NA	NA	0	0	0	0	0
	chrXVII	16277749	NA	NA	NA	NA	0	0	1	1	1	1	NA	NA	NA	NA	1	1	0	0	NA	NA	0	0	0	0	0	0	1	1	NA	NA	0	1	NA	NA	NA	NA	0	0	0	1	0	0	NA	NA	0	0	NA
	chrXVII	16277792	0	0	NA	NA	0	0	0	0	0	0	0	0	0	0	0	0	0	0	0	0	0	0	0	0	0	0	0	0	0	0	0	0	NA	NA	0	0	0	0	0	0	0	0	0	0	0	0	0
	chrXVII	16277809	0	1	NA	NA	0	0	0	0	0	0	NA	NA	0	0	0	1	0	0	0	0	0	0	0	0	0	0	0	0	0	0	0	0	NA	NA	0	0	0	0	0	1	0	0	0	0	0	0	0
	chrXVII	16277839	0	1	NA	NA	0	0	0	0	0	0	0	0	0	0	0	1	0	0	0	0	0	0	0	0	0	0	0	0	0	0	0	0	NA	NA	0	0	0	0	0	1	0	0	0	0	0	0	0
	chrXVII	16277891	0	1	NA	NA	NA	NA	1	1	1	1	1	1	1	1	NA	NA	0	0	0	0	NA	NA	0	0	0	0	1	1	0	0	0	1	0	0	NA	NA	0	0	0	1	0	0	0	0	0	0	0
	chrXVII	16277988	0	0	NA	NA	0	0	0	0	0	0	1	1	0	0	0	0	NA	NA	NA	NA	0	0	0	0	0	0	0	0	0	0	0	0	0	0	0	0	0	0	0	0	0	0	0	0	0	0	0
	chrXVII	16278061	0	1	NA	NA	0	0	1	1	1	1	1	1	1	1	1	1	0	0	0	0	NA	NA	0	0	0	0	NA	NA	0	0	0	1	0	0	0	0	0	0	0	1	0	0	0	0	0	0	0
	chrXVII	16278268	NA	NA	NA	NA	NA	NA	NA	NA	NA	NA	0	0	0	1	NA	NA	NA	NA	NA	NA	0	0	0	0	0	0	0	1	0	0	NA	NA	0	0	0	0	NA	NA	0	0	NA	NA	0	0	0	0	0
	chrXVII	16278302	1	1	NA	NA	NA	NA	NA	NA	NA	NA	0	0	0	0	NA	NA	NA	NA	NA	NA	0	0	0	0	0	0	NA	NA	0	0	NA	NA	0	0	0	0	NA	NA	NA	NA	NA	NA	0	0	NA	NA	0
	chrXVII	16278628	NA	NA	NA	NA	0	0	NA	NA	0	0	NA	NA	NA	NA	0	0	0	0	NA	NA	0	0	0	0	NA	NA	0	0	0	0	0	0	0	0	0	0	0	0	NA	NA	0	0	NA	NA	0	0	0
	chrXVII	16278667	0	0	NA	NA	0	0	0	0	0	0	NA	NA	0	0	0	0	0	0	NA	NA	0	0	0	0	NA	NA	0	0	0	0	0	1	0	0	0	0	0	0	0	0	0	0	NA	NA	0	0	0
	chrXVII	16278685	0	0	0	0	0	0	0	0	0	0	1	1	0	0	0	0	0	0	NA	NA	0	0	0	0	NA	NA	0	0	0	0	0	1	0	0	0	0	0	0	0	0	0	0	NA	NA	0	0	0
	chrXVII	16278965	0	1	NA	NA	0	0	0	0	0	0	NA	NA	0	0	0	0	0	0	0	0	0	0	0	0	0	0	0	0	0	0	0	0	NA	NA	0	0	0	0	0	0	0	0	0	1	0	0	0
	chrXVII	16279027	0	1	NA	NA	0	0	0	0	0	0	0	0	0	0	0	0	0	0	0	0	0	0	0	0	0	0	NA	NA	0	0	0	0	NA	NA	0	0	0	0	0	0	0	0	0	1	0	0	0
	chrXVII	16279038	0	0	NA	NA	0	0	1	1	0	0	0	0	1	1	1	1	0	0	0	0	0	0	0	0	0	0	NA	NA	0	0	0	0	0	0	0	0	0	0	0	1	0	1	0	0	0	0	0
	chrXVII	16279056	0	0	NA	NA	0	0	1	1	0	0	0	0	0	1	0	0	0	0	0	0	0	0	0	0	0	0	NA	NA	0	0	0	0	0	0	0	0	0	0	0	0	0	1	0	0	0	0	0
	chrXVII	16279310	0	0	0	0	0	0	1	1	1	1	1	1	0	1	0	0	0	0	0	0	0	0	0	0	0	0	NA	NA	0	0	0	1	0	0	0	0	0	0	0	0	0	0	0	0	0	0	NA
	chrXVII	16279486	NA	NA	NA	NA	0	0	0	0	0	0	0	0	0	0	0	0	0	0	0	0	NA	NA	0	0	0	0	NA	NA	1	1	0	0	0	0	0	0	0	0	0	0	0	0	NA	NA	0	0	NA
	chrXVII	16279497	NA	NA	NA	NA	0	0	0	0	0	0	0	0	0	0	0	0	0	0	0	0	0	0	0	0	0	0	NA	NA	0	0	0	0	0	0	0	0	NA	NA	0	0	0	0	0	1	0	0	0
	chrXVII	16279901	NA	NA	NA	NA	0	0	NA	NA	0	0	NA	NA	0	0	0	0	0	0	0	0	NA	NA	0	0	0	0	0	0	0	0	0	0	0	0	0	0	0	0	0	0	0	0	0	1	NA	NA	NA
	chrXVII	16280280	NA	NA	NA	NA	NA	NA	1	1	NA	NA	NA	NA	0	1	NA	NA	0	0	0	0	0	0	0	0	0	0	NA	NA	0	0	NA	NA	0	0	0	0	0	0	NA	NA	NA	NA	NA	NA	0	0	0
	chrXVII	16280438	NA	NA	NA	NA	NA	NA	NA	NA	NA	NA	NA	NA	NA	NA	NA	NA	NA	NA	NA	NA	NA	NA	NA	NA	NA	NA	NA	NA	NA	NA	NA	NA	NA	NA	NA	NA	NA	NA	NA	NA	NA	NA	NA	NA	NA	NA	NA
	chrXVII	16280491	NA	NA	NA	NA	NA	NA	NA	NA	NA	NA	1	1	NA	NA	NA	NA	NA	NA	NA	NA	0	0	0	0	0	0	0	1	NA	NA	1	1	0	0	0	0	0	0	0	1	NA	NA	0	0	NA	NA	NA
	chrXVII	16280534	NA	NA	NA	NA	NA	NA	0	0	NA	NA	NA	NA	0	0	0	0	NA	NA	0	0	0	0	0	0	1	1	0	0	0	0	NA	NA	0	0	0	0	0	0	0	0	0	0	0	0	NA	NA	NA
	chrXVII	16280707	0	0	NA	NA	0	0	0	0	0	0	0	0	0	0	0	0	NA	NA	NA	NA	NA	NA	0	0	0	0	0	0	0	0	NA	NA	0	0	0	0	0	0	NA	NA	NA	NA	0	1	NA	NA	NA
	chrXVII	16280886	0	0	NA	NA	NA	NA	0	0	0	0	0	0	0	0	0	1	0	0	0	0	0	0	0	0	0	0	0	0	0	0	0	0	0	0	NA	NA	0	0	0	0	0	0	0	0	NA	NA	0
	chrXVII	16281041	NA	NA	NA	NA	NA	NA	0	0	0	0	0	0	0	0	0	0	0	0	0	0	0	0	0	0	0	0	0	1	0	0	0	0	0	0	0	0	0	0	0	1	0	0	0	0	0	0	0
	chrXVII	16281042	NA	NA	NA	NA	NA	NA	0	0	0	0	0	0	0	1	0	0	0	0	0	0	0	0	0	0	0	0	0	0	0	0	0	0	0	0	0	0	0	0	0	0	0	0	0	0	0	0	0
	chrXVII	16281112	0	1	NA	NA	NA	NA	NA	NA	1	1	0	0	0	0	0	0	0	0	0	0	NA	NA	0	0	0	0	NA	NA	0	0	0	0	NA	NA	0	0	0	0	0	0	NA	NA	0	0	0	0	NA
	chrXVII	16281250	0	0	NA	NA	0	0	0	0	0	0	0	0	0	0	0	0	NA	NA	NA	NA	0	1	0	0	0	0	0	0	0	0	NA	NA	0	0	0	0	0	0	0	0	NA	NA	NA	NA	NA	NA	0
	chrXVII	16281315	NA	NA	NA	NA	NA	NA	NA	NA	NA	NA	1	1	1	1	1	1	NA	NA	0	0	0	0	NA	NA	0	0	1	1	0	0	NA	NA	0	0	NA	NA	1	1	1	1	NA	NA	0	1	0	0	0
	chrXVII	16281318	NA	NA	NA	NA	NA	NA	0	0	NA	NA	1	1	0	1	0	0	NA	NA	0	0	0	0	NA	NA	0	0	0	1	0	0	NA	NA	0	0	NA	NA	0	0	1	1	NA	NA	0	0	0	0	0
	chrXVII	16281448	NA	NA	NA	NA	NA	NA	1	1	NA	NA	0	0	0	0	0	0	0	0	0	0	0	0	0	0	NA	NA	NA	NA	NA	NA	NA	NA	0	0	0	0	0	0	NA	NA	0	0	0	0	0	0	0
	chrXVII	16281492	0	1	NA	NA	0	0	1	1	NA	NA	0	0	0	0	NA	NA	0	0	0	0	0	0	0	0	0	0	0	0	0	0	NA	NA	NA	NA	0	0	NA	NA	NA	NA	NA	NA	NA	NA	NA	NA	0
	chrXVII	16281493	0	0	NA	NA	0	0	0	0	NA	NA	0	0	0	0	NA	NA	0	0	0	0	0	0	0	0	0	0	0	0	0	0	NA	NA	NA	NA	0	0	NA	NA	NA	NA	NA	NA	NA	NA	NA	NA	0
	chrXVII	16281506	0	1	NA	NA	NA	NA	1	1	NA	NA	0	0	0	0	NA	NA	0	0	0	0	0	0	0	0	0	0	0	0	0	0	NA	NA	0	0	0	0	NA	NA	NA	NA	0	0	NA	NA	NA	NA	0
	chrXVII	16281522	0	1	NA	NA	NA	NA	NA	NA	NA	NA	0	0	NA	NA	NA	NA	0	0	0	0	0	0	0	0	0	0	NA	NA	0	0	NA	NA	NA	NA	0	0	NA	NA	NA	NA	0	0	NA	NA	NA	NA	0
	chrXVII	16281579	NA	NA	NA	NA	0	0	1	1	NA	NA	0	0	0	0	0	0	0	0	0	0	0	0	0	0	NA	NA	0	0	0	0	0	0	NA	NA	NA	NA	NA	NA	NA	NA	0	0	0	0	0	0	NA
	chrXVII	16281630	0	0	NA	NA	NA	NA	1	1	NA	NA	0	0	0	0	0	0	0	0	0	0	NA	NA	0	0	0	0	0	0	0	0	0	0	0	0	0	0	NA	NA	NA	NA	NA	NA	0	0	NA	NA	0
	chrXVII	16281633	0	0	NA	NA	0	0	1	1	NA	NA	0	0	0	0	0	0	0	0	0	0	NA	NA	0	0	0	0	0	0	0	0	0	0	0	0	0	0	NA	NA	NA	NA	NA	NA	0	0	NA	NA	0
	chrXVII	16281653	0	1	NA	NA	0	0	1	1	NA	NA	0	0	0	0	0	0	0	0	0	0	NA	NA	0	0	0	0	0	0	0	0	0	0	NA	NA	0	0	0	0	0	0	NA	NA	0	0	0	0	NA
	chrXVII	16281723	0	0	NA	NA	0	0	0	0	0	0	0	0	0	0	0	0	0	0	0	0	0	1	0	0	NA	NA	0	0	0	0	0	0	0	0	NA	NA	0	0	0	0	0	0	NA	NA	0	0	0
	chrXVII	16281756	0	0	NA	NA	0	0	1	1	0	0	1	1	0	1	0	1	0	0	0	0	0	1	0	0	0	0	NA	NA	0	0	1	1	NA	NA	NA	NA	0	0	0	1	0	1	NA	NA	NA	NA	0
	chrXVII	16281767	0	0	NA	NA	0	0	0	0	1	1	1	1	0	1	0	1	0	0	0	0	0	1	0	0	0	0	0	1	0	0	1	1	NA	NA	NA	NA	0	0	1	1	0	1	0	1	NA	NA	0
	chrXVII	16281779	NA	NA	NA	NA	0	0	0	0	0	0	1	1	0	1	0	1	0	0	0	0	0	1	0	0	0	0	0	1	0	0	0	1	NA	NA	NA	NA	0	0	0	0	0	1	NA	NA	NA	NA	0
	chrXVII	16281815	NA	NA	NA	NA	0	0	0	0	1	1	0	0	0	0	0	0	0	0	0	0	NA	NA	0	0	0	0	0	0	0	0	0	0	0	0	NA	NA	0	0	0	0	0	0	0	0	NA	NA	0
	chrXVII	16281933	NA	NA	NA	NA	0	0	0	0	0	0	NA	NA	1	1	0	0	0	0	0	0	0	1	0	0	0	0	0	0	0	0	0	1	0	0	NA	NA	0	0	0	0	1	1	0	1	NA	NA	NA
	chrXVII	16281972	NA	NA	NA	NA	0	0	0	0	0	0	0	0	0	0	0	0	0	0	0	0	0	0	0	0	0	0	0	0	NA	NA	0	0	NA	NA	0	0	0	0	0	0	0	0	NA	NA	0	0	NA
	chrXVII	16282042	NA	NA	0	0	0	0	0	0	0	0	1	1	0	1	0	1	0	0	0	0	NA	NA	0	0	NA	NA	0	1	0	0	1	1	0	0	0	0	NA	NA	0	1	0	1	0	0	0	0	0
	chrXVII	16282072	NA	NA	0	0	0	0	1	1	0	0	0	0	0	0	0	0	0	0	0	0	NA	NA	0	0	NA	NA	NA	NA	0	0	0	0	0	0	0	0	0	0	0	0	0	0	0	0	0	0	0
	chrXVII	16282100	NA	NA	0	0	0	0	1	1	0	0	1	1	1	1	0	1	0	0	0	0	NA	NA	0	0	NA	NA	NA	NA	0	0	0	1	0	0	0	0	0	0	0	1	0	0	0	0	0	0	0
	chrXVII	16282218	0	0	NA	NA	0	0	0	0	0	0	0	0	0	0	0	0	0	0	0	0	0	0	0	0	0	0	0	0	0	0	0	0	0	0	0	0	0	0	0	0	0	0	0	1	0	0	NA
	chrXVII	16282286	0	0	NA	NA	NA	NA	0	0	0	0	0	0	0	1	0	0	0	0	0	0	NA	NA	0	0	0	0	0	0	0	0	0	0	0	0	NA	NA	0	0	0	0	0	0	0	0	NA	NA	NA
	chrXVII	16282316	NA	NA	NA	NA	0	0	0	0	0	0	0	0	0	0	0	0	0	0	0	0	NA	NA	0	0	0	0	0	0	0	0	0	1	0	0	NA	NA	0	0	0	0	0	0	0	0	NA	NA	0
	chrXVII	16282391	0	0	NA	NA	0	0	1	1	0	0	0	0	0	1	0	1	0	0	0	0	NA	NA	0	0	0	1	0	1	0	0	0	0	0	0	0	0	0	0	0	0	0	0	0	0	0	0	0
	chrXVII	16282392	0	0	NA	NA	0	0	1	1	0	0	0	0	0	1	0	1	0	0	0	0	NA	NA	0	0	0	1	0	1	0	0	0	0	0	0	0	0	0	0	0	0	0	0	0	0	0	0	0
	chrXVII	16282432	0	0	NA	NA	0	0	1	1	0	0	0	0	NA	NA	0	1	0	0	0	0	0	0	0	1	0	0	1	1	0	0	0	0	NA	NA	0	0	1	1	0	0	0	0	0	1	0	0	0
	chrXVII	16282459	0	0	0	0	0	0	0	0	0	0	NA	NA	NA	NA	0	1	0	0	0	0	0	1	0	0	0	0	0	0	0	0	0	0	NA	NA	0	0	0	0	0	0	0	0	NA	NA	0	0	0
	chrXVII	16282532	0	0	NA	NA	0	0	0	0	0	0	0	0	1	1	1	1	0	0	0	0	NA	NA	0	0	0	0	0	1	0	0	0	0	0	0	0	0	1	1	0	0	0	0	0	0	0	0	NA
	chrXVII	16282548	0	0	NA	NA	0	0	0	0	0	0	0	0	1	1	1	1	0	0	0	0	NA	NA	0	0	0	0	0	1	0	0	0	0	0	0	0	0	1	1	0	0	0	0	0	0	0	0	0
	chrXVII	16282613	0	0	NA	NA	0	0	0	0	NA	NA	0	0	NA	NA	0	1	0	0	0	0	NA	NA	0	0	0	0	0	0	0	0	0	0	NA	NA	0	0	0	0	0	0	0	0	0	0	0	0	0
	chrXVII	16282628	0	0	NA	NA	0	0	0	0	NA	NA	0	0	NA	NA	0	1	0	0	NA	NA	NA	NA	0	0	0	0	0	0	0	0	0	0	NA	NA	0	0	0	0	0	0	0	0	0	0	0	0	NA
	chrXVII	16282629	0	0	NA	NA	0	0	0	0	NA	NA	0	0	NA	NA	0	1	0	0	NA	NA	NA	NA	0	0	0	0	0	0	0	0	0	0	NA	NA	0	0	0	0	0	0	0	0	0	0	0	0	NA
	chrXVII	16282640	0	0	NA	NA	0	0	0	0	NA	NA	0	0	NA	NA	0	1	0	0	0	0	NA	NA	0	0	0	0	0	0	0	0	0	0	0	0	0	0	0	0	0	0	0	0	0	0	0	0	0
	chrXVII	16282652	0	0	NA	NA	0	0	0	0	NA	NA	0	0	NA	NA	NA	NA	0	0	0	0	NA	NA	0	0	0	0	NA	NA	0	0	0	0	NA	NA	NA	NA	0	0	0	0	0	0	0	0	0	0	0
	chrXVII	16282681	NA	NA	NA	NA	NA	NA	0	0	0	0	0	0	1	1	0	1	NA	NA	NA	NA	NA	NA	0	0	0	0	0	0	0	0	0	0	NA	NA	NA	NA	0	0	0	0	0	0	0	0	NA	NA	0
	chrXVII	16282695	NA	NA	NA	NA	NA	NA	0	0	0	0	0	0	NA	NA	0	1	NA	NA	NA	NA	NA	NA	0	0	0	0	0	0	0	0	0	0	NA	NA	0	0	NA	NA	NA	NA	NA	NA	0	0	NA	NA	0
	chrXVII	16282775	NA	NA	NA	NA	NA	NA	0	0	NA	NA	0	0	NA	NA	NA	NA	NA	NA	0	0	1	1	NA	NA	0	0	NA	NA	NA	NA	NA	NA	0	0	NA	NA	0	0	0	0	NA	NA	NA	NA	0	0	0
	chrXVII	16282917	0	0	0	0	0	0	0	0	NA	NA	0	0	1	1	NA	NA	0	0	0	0	1	1	0	0	0	0	0	1	0	0	0	0	0	0	NA	NA	1	1	0	0	0	0	0	0	NA	NA	0
	chrXVII	16282963	0	0	0	0	0	0	0	0	0	0	1	1	1	1	0	0	0	0	0	0	0	1	0	0	0	0	0	0	0	0	0	0	0	0	NA	NA	0	0	0	0	0	1	NA	NA	NA	NA	0
	chrXVII	16282977	0	0	0	0	0	0	0	0	1	1	0	0	0	0	0	0	0	0	0	0	0	0	0	0	0	0	0	0	0	0	0	0	0	0	NA	NA	0	0	0	0	NA	NA	NA	NA	NA	NA	NA
	chrXVII	16282996	0	0	0	0	0	0	0	0	1	1	0	0	0	0	0	0	0	0	0	0	NA	NA	0	0	0	0	0	0	0	0	0	0	0	0	NA	NA	0	0	0	0	0	0	NA	NA	NA	NA	0
	chrXVII	16283021	0	0	0	0	0	0	0	0	0	0	0	0	0	1	NA	NA	0	0	0	0	0	0	0	0	0	0	0	0	0	0	0	0	0	0	0	0	0	0	0	0	NA	NA	NA	NA	NA	NA	0
	chrXVII	16283024	0	1	0	0	0	0	0	0	1	1	0	0	0	0	NA	NA	0	0	0	0	0	0	0	0	0	0	0	0	0	0	0	1	0	0	0	0	0	0	0	0	NA	NA	NA	NA	NA	NA	0
	chrXVII	16283032	NA	NA	0	0	0	0	0	0	0	0	0	0	0	0	NA	NA	0	0	0	0	0	0	0	0	0	0	0	0	0	0	0	0	0	0	0	0	0	0	0	0	NA	NA	NA	NA	0	0	0
	chrXVII	16283163	0	0	0	0	NA	NA	0	0	0	0	0	0	0	1	0	0	0	0	0	0	NA	NA	0	0	0	0	0	0	NA	NA	0	0	0	0	0	0	0	0	0	0	0	0	0	0	0	0	0
	chrXVII	16283177	0	1	0	0	NA	NA	0	0	0	0	0	0	1	1	0	1	0	0	0	0	1	1	0	0	NA	NA	0	0	NA	NA	0	1	0	0	0	0	0	0	0	0	0	0	0	0	0	0	0
	chrXVII	16283233	0	0	0	0	NA	NA	0	0	1	1	NA	NA	NA	NA	0	0	0	0	0	0	NA	NA	0	0	0	0	0	0	0	0	NA	NA	0	0	0	0	0	0	0	0	0	0	0	0	0	0	0
	chrXVII	16283241	0	0	0	0	NA	NA	1	1	0	0	NA	NA	NA	NA	0	0	0	0	NA	NA	NA	NA	0	0	0	0	0	1	0	0	0	1	0	0	0	0	NA	NA	0	1	0	0	0	1	0	0	NA
	chrXVII	16283352	0	1	0	0	0	0	0	0	1	1	0	0	NA	NA	0	1	0	0	0	0	1	1	0	0	0	0	NA	NA	NA	NA	NA	NA	NA	NA	0	0	0	0	0	0	0	0	0	0	0	0	0
	chrXVII	16283376	0	0	0	0	0	0	0	0	1	1	0	0	NA	NA	0	0	0	0	0	0	0	0	0	0	0	0	NA	NA	0	0	NA	NA	NA	NA	0	0	0	0	0	1	0	0	0	0	NA	NA	0
	chrXVII	16283410	NA	NA	NA	NA	NA	NA	0	0	1	1	NA	NA	0	1	0	1	0	0	0	0	1	1	0	0	0	0	0	0	0	0	NA	NA	NA	NA	0	0	0	0	0	1	0	0	0	0	0	0	0
	chrXVII	16283484	0	0	NA	NA	NA	NA	0	0	0	0	NA	NA	0	1	0	1	0	0	0	0	0	1	0	0	0	0	0	0	0	0	0	0	0	0	0	0	0	0	0	1	0	0	0	0	0	0	0
	chrXVII	16283652	NA	NA	0	0	0	0	0	0	0	0	0	0	0	1	NA	NA	NA	NA	NA	NA	0	1	0	0	0	0	NA	NA	NA	NA	0	0	NA	NA	0	0	0	0	0	0	0	0	0	0	0	0	NA
	chrXVII	16283823	0	0	0	0	0	0	0	0	0	0	0	0	0	0	0	0	0	0	0	0	0	0	0	0	0	0	0	0	0	0	0	0	0	1	0	0	0	0	NA	NA	0	0	0	0	0	0	NA
	chrXVII	16283900	0	0	NA	NA	0	0	0	0	0	0	0	0	0	0	0	1	0	0	0	0	0	0	0	0	0	0	0	1	0	0	0	0	0	0	0	0	1	1	0	0	0	0	0	0	0	0	0
	chrXVII	16283959	0	1	0	0	0	0	0	0	1	1	NA	NA	0	0	0	0	0	0	0	0	0	0	0	0	0	0	0	0	0	0	1	1	0	0	0	0	0	0	0	1	0	0	0	0	NA	NA	0
	chrXVII	16283978	0	1	0	0	0	0	0	0	1	1	1	1	0	0	0	1	0	0	0	0	NA	NA	0	0	0	0	NA	NA	0	0	1	1	0	0	0	0	1	1	0	1	0	0	0	0	0	0	0
	chrXVII	16284009	0	0	0	0	0	0	0	0	0	0	0	0	0	0	0	0	0	0	0	0	NA	NA	0	0	0	0	0	0	0	0	0	0	0	0	0	0	0	0	0	0	0	0	0	0	0	0	0
	chrXVII	16284039	0	1	0	0	0	0	0	0	1	1	NA	NA	1	1	0	1	0	0	0	0	NA	NA	0	0	0	0	0	0	0	0	0	1	0	1	0	0	0	0	0	0	0	0	0	0	0	0	0
	chrXVII	16284042	0	1	0	0	0	0	0	0	1	1	NA	NA	1	1	0	1	0	0	0	0	NA	NA	0	0	0	0	0	0	0	0	0	1	0	1	0	0	0	0	0	0	0	0	0	0	0	0	0
	chrXVII	16284045	0	0	0	0	0	0	0	0	0	0	NA	NA	0	0	0	1	0	0	0	0	NA	NA	0	0	0	0	0	1	0	0	0	0	0	0	0	0	1	1	0	1	0	0	0	0	0	0	0
	chrXVII	16284051	0	0	0	0	0	0	0	0	1	1	NA	NA	0	1	0	1	0	0	0	0	NA	NA	0	0	0	0	0	0	0	0	0	0	0	1	0	0	0	0	0	0	0	0	0	0	0	0	0
	chrXVII	16284146	0	0	0	0	0	0	0	0	0	0	NA	NA	0	0	0	0	0	0	0	0	0	0	0	0	NA	NA	0	1	0	0	0	0	0	0	0	0	0	0	0	0	0	0	0	0	0	0	0
	chrXVII	16284617	0	1	0	0	0	0	0	0	1	1	NA	NA	1	1	0	1	0	0	0	0	NA	NA	0	0	0	0	NA	NA	0	0	1	1	0	1	0	0	0	0	0	1	1	1	NA	NA	NA	NA	NA
	chrXVII	16284625	0	1	0	0	0	0	0	0	1	1	NA	NA	1	1	1	1	0	0	0	0	1	1	0	0	0	0	0	1	0	0	1	1	0	1	0	0	1	1	0	1	1	1	1	1	0	0	NA
	chrXVII	16284626	0	1	0	0	0	0	0	0	1	1	NA	NA	1	1	1	1	0	0	0	0	1	1	0	0	0	0	NA	NA	0	0	1	1	0	0	0	0	1	1	0	1	1	1	0	0	0	0	NA
	chrXVII	16284737	NA	NA	0	0	0	0	1	1	0	0	NA	NA	NA	NA	0	0	0	0	0	0	NA	NA	0	0	0	0	0	0	0	0	0	0	0	0	NA	NA	NA	NA	0	0	0	0	NA	NA	NA	NA	NA
	chrXVII	16284759	0	1	0	0	0	0	0	0	NA	NA	NA	NA	NA	NA	1	1	0	0	0	0	NA	NA	0	0	0	0	0	0	NA	NA	1	1	0	0	0	0	NA	NA	0	1	1	1	NA	NA	0	0	NA
	chrXVII	16284764	0	1	0	0	0	0	0	0	NA	NA	0	0	1	1	1	1	0	0	0	0	NA	NA	0	0	0	0	0	0	0	0	1	1	0	0	0	0	1	1	0	1	1	1	NA	NA	0	0	NA
	chrXVII	16284777	0	1	0	0	0	0	0	0	1	1	NA	NA	1	1	1	1	0	0	0	0	NA	NA	0	0	NA	NA	NA	NA	0	0	1	1	0	0	0	0	NA	NA	0	1	NA	NA	0	0	0	0	NA
	chrXVII	16284838	0	1	0	0	0	0	0	0	NA	NA	NA	NA	NA	NA	NA	NA	0	0	0	0	0	0	0	0	NA	NA	NA	NA	0	0	NA	NA	0	0	NA	NA	NA	NA	0	0	NA	NA	0	0	NA	NA	NA
	chrXVII	16284849	0	0	0	0	0	0	1	1	NA	NA	NA	NA	NA	NA	NA	NA	0	0	0	0	0	0	0	0	0	0	NA	NA	0	0	0	0	NA	NA	NA	NA	NA	NA	0	0	0	0	0	0	NA	NA	0
	chrXVII	16284885	0	1	0	0	0	0	0	0	0	0	NA	NA	1	1	1	1	0	0	0	0	0	0	0	0	0	0	NA	NA	0	0	0	1	NA	NA	0	0	NA	NA	0	0	0	0	0	0	NA	NA	0
	chrXVII	16284892	0	1	0	0	0	0	0	0	0	0	NA	NA	1	1	1	1	0	0	0	0	NA	NA	0	0	0	0	NA	NA	0	0	0	1	NA	NA	0	0	NA	NA	0	0	0	0	0	0	NA	NA	0
	chrXVII	16284895	0	1	0	0	0	0	0	0	0	0	NA	NA	1	1	1	1	0	0	0	0	NA	NA	0	0	0	0	NA	NA	0	0	0	1	NA	NA	0	0	NA	NA	0	0	0	0	0	0	NA	NA	0
	chrXVII	16284897	0	1	0	0	0	0	0	0	0	0	NA	NA	1	1	1	1	0	0	0	0	NA	NA	0	0	0	0	NA	NA	0	0	0	1	NA	NA	0	0	NA	NA	0	0	0	0	0	0	NA	NA	0
	chrXVII	16284971	0	0	0	0	0	0	0	0	0	0	NA	NA	0	0	0	0	0	0	0	0	NA	NA	0	0	0	0	0	0	0	0	0	1	0	0	0	0	0	0	0	0	0	0	0	0	0	0	0
	chrXVII	16285060	0	0	0	0	0	0	0	0	0	0	1	1	0	0	0	1	0	0	0	0	NA	NA	0	0	0	0	0	0	0	0	0	0	0	0	0	0	NA	NA	0	0	0	0	0	0	0	0	NA
	chrXVII	16285297	1	1	0	0	0	0	0	0	1	1	1	1	1	1	0	1	0	0	0	0	1	1	0	0	0	0	0	1	0	0	0	0	0	1	NA	NA	1	1	0	1	1	1	0	0	0	0	0
	chrXVII	16285315	0	0	0	0	0	0	0	0	1	1	0	0	0	0	0	0	0	0	0	0	0	0	0	0	NA	NA	0	1	0	0	0	0	0	0	NA	NA	0	0	0	1	0	0	0	0	0	0	0
	chrXVII	16285399	0	1	0	0	0	0	0	0	0	0	1	1	0	1	0	0	0	0	0	0	0	1	0	0	0	0	0	0	NA	NA	0	1	0	0	0	0	0	0	0	0	0	0	0	0	0	0	0
	chrXVII	16285433	0	0	0	0	0	0	0	0	1	1	0	0	0	0	0	0	0	0	0	0	0	0	0	0	0	0	0	1	0	0	0	0	NA	NA	0	0	0	0	0	1	0	0	0	0	NA	NA	0
	chrXVII	16285455	0	0	0	0	0	0	0	0	0	0	0	0	0	1	0	0	0	0	0	0	0	0	0	0	0	0	0	0	0	0	0	0	NA	NA	0	0	0	0	0	0	0	0	0	1	0	0	0
	chrXVII	16285485	0	0	0	0	0	0	0	0	1	1	0	0	0	0	0	0	0	0	0	0	0	0	0	0	0	0	0	0	0	0	0	0	0	0	0	0	0	0	0	0	0	0	0	0	0	0	0
	chrXVII	16285527	0	0	0	0	0	0	0	0	0	0	0	0	0	1	0	0	0	0	0	0	0	0	0	0	0	0	NA	NA	0	0	0	0	0	0	0	0	NA	NA	0	0	0	0	0	0	0	0	0
	chrXVII	16285821	1	1	0	0	0	0	0	0	0	0	1	1	0	1	NA	NA	0	0	0	0	0	1	0	0	0	0	0	0	0	0	0	0	0	0	NA	NA	NA	NA	0	0	0	0	0	0	0	0	0
	chrXVII	16285838	1	1	0	0	0	0	1	1	1	1	1	1	1	1	1	1	0	0	0	0	1	1	0	0	0	0	1	1	0	0	1	1	0	1	NA	NA	NA	NA	0	1	1	1	0	1	0	0	0
	chrXVII	16285864	1	1	0	0	0	0	0	0	1	1	1	1	1	1	0	1	0	0	0	0	1	1	0	0	0	0	0	1	0	0	0	1	0	1	0	0	1	1	0	1	0	0	0	1	0	0	0
	chrXVII	16285990	0	0	0	0	NA	NA	0	0	0	0	NA	NA	1	1	0	0	0	0	0	0	NA	NA	0	0	0	0	NA	NA	0	0	0	0	0	0	NA	NA	0	0	0	0	0	0	0	0	NA	NA	0
	chrXVII	16286097	0	0	NA	NA	NA	NA	NA	NA	0	0	0	0	0	0	NA	NA	0	0	NA	NA	NA	NA	0	0	0	0	0	0	0	0	0	0	0	0	0	0	0	0	0	0	1	1	0	0	0	0	NA
	chrXVII	16286141	0	0	NA	NA	NA	NA	NA	NA	0	0	0	0	0	0	NA	NA	NA	NA	NA	NA	NA	NA	0	0	NA	NA	0	0	0	0	NA	NA	0	0	NA	NA	NA	NA	0	0	1	1	0	0	0	0	NA
	chrXVII	16286169	0	0	0	0	NA	NA	NA	NA	NA	NA	0	0	NA	NA	0	0	NA	NA	NA	NA	NA	NA	0	0	0	0	0	0	0	0	NA	NA	0	0	NA	NA	0	0	0	0	0	0	0	1	0	0	NA
	chrXVII	16286216	NA	NA	NA	NA	NA	NA	NA	NA	0	0	0	0	0	0	NA	NA	0	0	NA	NA	0	0	0	0	NA	NA	0	0	0	0	0	0	0	0	0	0	1	1	0	0	0	0	0	0	0	0	1
	chrXVII	16286222	NA	NA	NA	NA	NA	NA	0	0	0	0	0	0	0	0	NA	NA	0	0	NA	NA	0	0	0	0	0	0	0	0	0	0	0	0	0	1	NA	NA	0	0	0	0	0	0	0	0	0	0	0
	chrXVII	16286226	NA	NA	NA	NA	NA	NA	0	0	1	1	1	1	1	1	NA	NA	1	1	NA	NA	1	1	0	0	NA	NA	1	1	0	0	1	1	0	1	NA	NA	0	0	0	1	1	1	0	0	0	0	0
	chrXVII	16286380	0	1	NA	NA	0	0	0	0	0	0	0	0	0	0	0	0	0	0	0	0	0	1	0	0	NA	NA	0	1	0	0	0	0	0	1	0	0	0	0	0	0	1	1	0	1	0	0	0
	chrXVII	16286550	0	0	NA	NA	NA	NA	0	0	0	0	0	0	0	0	0	0	0	0	0	0	NA	NA	0	0	NA	NA	NA	NA	NA	NA	0	0	NA	NA	0	0	NA	NA	NA	NA	0	0	0	1	0	0	0
	chrXVII	16286628	0	1	NA	NA	NA	NA	0	0	0	0	0	0	0	0	0	0	0	0	0	0	NA	NA	0	0	0	0	NA	NA	0	0	NA	NA	NA	NA	0	0	0	0	0	0	0	0	0	1	0	0	0
	chrXVII	16286673	0	0	NA	NA	0	0	0	0	0	0	0	0	0	0	0	0	0	0	0	0	NA	NA	0	0	0	0	0	0	0	0	NA	NA	NA	NA	0	0	0	0	0	0	1	1	0	0	NA	NA	0
	chrXVII	16286712	0	1	0	0	0	0	0	0	1	1	1	1	NA	NA	1	1	0	0	0	0	0	0	0	0	0	0	1	1	0	0	1	1	NA	NA	0	0	1	1	0	1	0	0	NA	NA	NA	NA	0
	chrXVII	16286900	0	1	0	0	0	0	0	0	0	0	0	0	0	1	0	0	0	0	0	0	NA	NA	0	0	NA	NA	0	1	0	0	0	1	0	0	0	0	0	0	0	1	0	0	0	0	0	0	NA
	chrXVII	16286987	1	1	0	0	0	0	0	0	0	0	NA	NA	1	1	0	1	0	0	0	0	0	0	0	0	0	0	0	1	0	0	0	1	0	0	0	0	0	0	0	0	0	0	NA	NA	0	0	NA
	chrXVII	16287129	0	1	NA	NA	0	0	0	0	0	0	0	0	0	0	0	0	0	0	0	0	NA	NA	0	0	0	0	NA	NA	0	0	0	0	0	0	NA	NA	NA	NA	0	0	0	0	0	0	0	0	0
	chrXVII	16287136	0	0	NA	NA	0	0	0	0	0	0	0	0	0	0	1	1	0	0	0	0	NA	NA	0	0	0	0	NA	NA	0	0	0	0	NA	NA	NA	NA	NA	NA	0	0	0	0	0	0	0	0	0
	chrXVII	16287170	0	0	0	0	0	0	1	1	0	0	0	0	0	0	0	1	0	0	0	0	NA	NA	0	0	NA	NA	NA	NA	0	0	0	0	0	0	NA	NA	0	0	0	0	0	0	0	0	0	0	NA
	chrXVII	16287227	0	0	0	0	0	0	0	0	0	0	NA	NA	0	0	0	0	0	0	0	0	NA	NA	0	0	NA	NA	NA	NA	0	0	0	0	NA	NA	NA	NA	0	0	0	0	0	0	0	0	NA	NA	NA
	chrXVII	16287333	NA	NA	NA	NA	0	0	NA	NA	0	0	NA	NA	0	0	1	1	0	0	0	0	NA	NA	0	0	NA	NA	NA	NA	0	0	0	1	0	1	0	0	0	0	0	0	0	0	0	0	0	0	NA
	chrXVII	16287341	0	0	0	0	0	0	NA	NA	0	0	NA	NA	0	0	0	0	0	0	0	0	0	0	0	0	NA	NA	0	1	0	0	0	0	0	0	0	0	0	0	0	0	0	1	0	0	0	0	NA
	chrXVII	16287344	0	0	NA	NA	0	0	NA	NA	0	0	NA	NA	0	0	0	1	0	0	0	0	0	0	0	0	NA	NA	0	0	0	0	0	1	0	0	0	0	0	0	0	0	0	0	0	0	0	0	NA
	chrXVII	16287347	0	0	NA	NA	0	0	NA	NA	0	0	NA	NA	0	0	0	0	0	0	0	0	0	0	0	0	0	0	0	0	0	0	0	0	0	0	0	0	0	0	0	0	0	1	0	0	0	0	NA
	chrXVII	16287409	1	1	NA	NA	0	0	1	1	1	1	1	1	1	1	0	1	0	0	0	1	1	1	0	0	1	1	0	1	0	0	1	1	0	0	1	1	NA	NA	NA	NA	1	1	1	1	0	0	0
	chrXVII	16287416	0	0	NA	NA	1	1	0	0	0	0	0	0	0	0	0	0	0	0	0	0	0	0	0	0	0	0	0	0	0	0	0	0	0	0	0	0	NA	NA	NA	NA	0	0	0	0	0	0	0
	chrXVII	16287514	0	1	0	0	0	0	0	0	0	0	0	0	0	0	0	0	0	0	0	0	NA	NA	0	0	NA	NA	0	0	0	0	0	0	NA	NA	NA	NA	1	1	0	0	0	1	0	1	0	0	NA
	chrXVII	16287633	0	0	0	0	0	0	0	0	1	1	0	0	0	1	0	0	0	0	0	0	0	0	0	0	0	0	0	1	0	0	0	0	NA	NA	0	0	NA	NA	0	0	0	0	NA	NA	0	0	NA
	chrXVII	16287646	0	0	0	0	0	0	0	0	0	0	0	0	0	0	0	1	0	0	0	1	0	1	0	0	1	1	NA	NA	0	0	0	0	NA	NA	NA	NA	NA	NA	0	1	0	0	NA	NA	0	0	NA
	chrXVII	16287657	0	0	0	0	0	0	1	1	0	0	0	0	0	0	0	0	0	0	0	0	0	0	0	0	0	0	NA	NA	0	0	0	0	NA	NA	NA	NA	NA	NA	0	0	0	0	NA	NA	0	0	NA
	chrXVII	16287715	0	0	0	0	0	0	0	0	1	1	0	0	1	1	0	0	0	0	0	0	0	0	0	0	0	0	0	0	0	0	0	0	0	0	0	0	0	0	0	0	0	0	0	1	NA	NA	NA
	chrXVII	16287733	0	1	0	0	0	0	1	1	1	1	0	0	0	0	0	0	0	0	0	0	0	0	0	0	0	0	0	0	0	0	0	0	0	0	0	0	0	0	0	0	0	0	0	0	NA	NA	NA
	chrXVII	16287753	0	0	0	0	0	0	0	0	0	0	1	1	0	0	0	0	0	0	0	0	0	0	0	0	0	0	0	0	0	0	0	0	0	0	NA	NA	0	0	0	0	0	1	0	0	NA	NA	NA
	chrXVII	16287760	0	0	0	0	0	0	0	0	0	0	0	0	0	0	0	0	0	0	0	0	0	0	0	0	0	0	0	0	0	0	0	0	0	0	NA	NA	0	0	0	0	0	0	0	0	NA	NA	NA
	chrXVII	16287761	0	0	0	0	0	0	0	0	0	0	0	0	0	0	0	0	0	0	0	0	0	0	0	0	0	0	0	0	0	0	0	0	0	0	NA	NA	0	0	0	0	0	1	0	0	NA	NA	NA
	chrXVII	16287762	0	0	0	0	0	0	0	0	0	0	0	0	0	0	0	0	0	0	0	0	0	0	0	0	0	0	0	0	0	0	0	0	0	0	NA	NA	0	0	0	0	0	1	0	0	NA	NA	NA
	chrXVII	16287772	0	1	0	0	0	0	1	1	0	0	1	1	0	0	0	0	0	0	0	1	0	1	0	0	0	0	0	0	0	0	0	1	0	0	NA	NA	0	1	0	1	0	1	0	0	NA	NA	NA
	chrXVII	16287889	0	0	0	0	0	0	1	1	1	1	0	0	0	0	0	1	NA	NA	0	0	0	0	0	0	NA	NA	NA	NA	0	0	0	0	NA	NA	NA	NA	1	1	0	0	0	0	0	0	0	0	NA
	chrXVII	16287905	0	0	0	0	0	0	0	0	NA	NA	0	0	0	0	0	0	NA	NA	0	1	0	1	NA	NA	1	1	NA	NA	0	0	0	0	NA	NA	NA	NA	0	0	0	0	0	0	0	1	0	0	NA
	chrXVII	16287928	0	0	0	0	0	0	1	1	NA	NA	0	0	0	0	0	1	1	1	0	1	0	1	NA	NA	1	1	NA	NA	0	0	0	0	NA	NA	NA	NA	1	1	0	0	0	0	0	1	0	0	NA
	chrXVII	16287949	0	0	0	0	0	0	NA	NA	NA	NA	NA	NA	0	0	0	1	1	1	0	1	0	1	NA	NA	1	1	NA	NA	0	0	0	0	NA	NA	NA	NA	1	1	NA	NA	0	0	0	1	0	0	NA
	chrXVII	16288067	0	0	0	0	0	0	0	0	NA	NA	0	0	0	0	0	0	1	1	NA	NA	NA	NA	0	0	1	1	0	0	NA	NA	NA	NA	0	0	1	1	NA	NA	0	0	NA	NA	0	1	0	0	NA
	chrXVII	16288107	0	0	0	0	0	0	0	0	NA	NA	NA	NA	NA	NA	0	1	0	0	0	0	NA	NA	0	0	0	0	NA	NA	0	0	NA	NA	0	0	0	0	NA	NA	0	0	NA	NA	0	0	0	0	NA
	chrXVII	16288111	0	0	0	0	0	0	0	0	NA	NA	NA	NA	0	0	0	0	1	1	0	1	NA	NA	0	0	1	1	NA	NA	0	0	NA	NA	0	0	1	1	NA	NA	0	0	NA	NA	0	0	0	0	NA
	chrXVII	16288121	0	1	0	0	0	0	0	0	0	0	0	0	0	0	0	1	0	0	0	0	0	0	0	0	0	0	NA	NA	0	0	NA	NA	0	0	0	0	NA	NA	0	0	NA	NA	0	0	0	0	NA
	chrXVII	16288198	0	1	0	0	0	0	1	1	0	0	NA	NA	0	0	0	0	0	0	0	0	0	1	0	0	0	0	NA	NA	0	0	0	1	0	0	0	0	0	0	0	0	0	0	NA	NA	0	0	NA
	chrXVII	16288261	0	0	NA	NA	0	0	0	0	0	0	NA	NA	0	0	0	0	0	0	0	0	NA	NA	0	0	NA	NA	1	1	0	0	0	0	0	0	0	0	0	0	0	0	0	0	0	0	NA	NA	NA
	chrXVII	16288328	0	1	0	0	0	0	1	1	0	0	NA	NA	0	0	0	1	0	0	0	0	0	1	0	0	NA	NA	0	0	NA	NA	0	1	0	0	0	0	NA	NA	0	0	0	1	0	1	0	0	0
	chrXVII	16288402	0	0	0	0	0	0	0	0	1	1	NA	NA	0	0	0	0	0	0	NA	NA	0	0	0	0	0	0	0	0	0	0	0	0	0	0	0	0	0	0	0	0	0	0	0	0	NA	NA	0
	chrXVII	16288437	0	1	0	0	0	0	1	1	0	0	0	0	0	0	0	1	0	0	0	0	NA	NA	0	0	0	0	0	0	0	0	0	1	NA	NA	0	0	0	0	0	0	0	0	0	0	NA	NA	0
	chrXVII	16288708	0	0	0	0	0	0	0	0	0	0	NA	NA	NA	NA	0	0	0	0	0	0	NA	NA	0	0	NA	NA	0	1	0	0	0	0	NA	NA	0	0	NA	NA	0	0	0	0	NA	NA	0	0	0
	chrXVII	16288882	NA	NA	NA	NA	NA	NA	NA	NA	NA	NA	NA	NA	NA	NA	NA	NA	NA	NA	NA	NA	NA	NA	NA	NA	NA	NA	NA	NA	NA	NA	NA	NA	NA	NA	NA	NA	NA	NA	NA	NA	NA	NA	NA	NA	NA	NA	NA
	chrXVII	16288951	0	0	0	0	0	0	0	0	0	0	1	1	0	0	0	0	0	0	0	0	NA	NA	0	0	0	0	0	0	0	0	0	0	0	0	NA	NA	0	0	0	0	0	0	0	0	NA	NA	NA
	chrXVII	16288970	0	0	0	0	0	0	0	0	1	1	1	1	0	0	0	0	1	1	0	1	0	1	0	0	1	1	0	0	0	0	0	0	NA	NA	NA	NA	0	0	0	0	0	0	0	0	NA	NA	NA
	chrXVII	16288971	0	0	0	1	0	0	0	0	0	0	0	0	0	0	0	0	0	0	0	0	0	0	0	0	0	0	0	0	0	0	0	0	NA	NA	NA	NA	0	0	0	0	0	0	0	0	NA	NA	NA
	chrXVII	16288979	1	1	1	1	1	1	0	0	1	1	1	1	0	1	0	0	0	0	0	1	0	1	1	1	0	0	1	1	1	1	1	1	NA	NA	NA	NA	0	0	0	1	1	1	NA	NA	NA	NA	NA
	chrXVII	16289013	1	1	1	1	NA	NA	1	1	1	1	1	1	1	1	0	1	1	1	1	1	1	1	1	1	1	1	1	1	1	1	1	1	1	1	NA	NA	1	1	1	1	1	1	0	1	1	1	1
	chrXVII	16289104	0	0	0	0	0	0	0	0	0	0	0	0	0	0	0	0	0	0	0	0	0	0	0	0	0	0	NA	NA	NA	NA	0	0	0	0	0	0	1	1	0	0	0	1	0	0	NA	NA	NA
	chrXVII	16289156	0	1	NA	NA	0	0	NA	NA	0	0	0	0	0	1	0	1	1	1	0	1	1	1	0	0	1	1	NA	NA	0	0	1	1	0	0	0	0	1	1	0	0	0	1	0	0	NA	NA	NA
	chrXVII	16289200	0	0	NA	NA	0	0	0	0	0	0	0	0	0	0	0	0	NA	NA	0	0	0	0	0	0	0	0	0	0	0	0	0	0	0	0	0	0	0	0	0	1	0	0	0	0	NA	NA	0
	chrXVII	16289331	0	1	NA	NA	NA	NA	1	1	1	1	1	1	NA	NA	NA	NA	1	1	0	1	1	1	0	0	1	1	1	1	NA	NA	1	1	0	0	1	1	1	1	0	1	1	1	1	1	0	0	0
	chrXVII	16289356	0	0	NA	NA	NA	NA	0	0	NA	NA	0	0	NA	NA	NA	NA	0	0	0	0	0	0	0	0	0	0	0	0	0	0	NA	NA	NA	NA	0	0	0	0	0	0	0	0	0	0	0	0	NA
	chrXVII	16289413	NA	NA	0	0	NA	NA	1	1	NA	NA	NA	NA	1	1	0	1	0	0	0	0	NA	NA	0	0	0	0	NA	NA	0	0	1	1	NA	NA	0	0	0	1	0	0	NA	NA	0	1	NA	NA	0
	chrXVII	16289581	0	0	0	0	0	1	1	1	NA	NA	0	0	0	1	0	1	0	0	0	0	0	0	0	0	0	0	0	0	0	0	1	1	0	0	0	0	0	0	0	0	0	0	0	0	0	0	0
	chrXVII	16289621	1	1	0	0	0	1	1	1	1	1	1	1	1	1	1	1	NA	NA	1	1	1	1	0	0	1	1	1	1	0	0	1	1	0	0	1	1	1	1	0	1	1	1	1	1	0	0	0
	chrXVII	16290088	0	0	0	1	NA	NA	0	0	0	0	0	0	0	0	NA	NA	NA	NA	NA	NA	NA	NA	0	0	0	0	0	0	0	0	0	0	0	0	0	0	0	0	0	0	0	0	0	0	NA	NA	0
	chrXVII	16290208	0	0	0	0	0	0	0	0	1	1	0	0	0	0	0	0	0	0	0	0	NA	NA	0	0	NA	NA	0	0	0	0	0	0	0	0	0	0	0	0	0	0	0	1	0	1	0	0	NA
	chrXVII	16290226	0	0	0	0	0	0	1	1	0	0	0	0	0	0	0	0	0	0	0	0	NA	NA	0	0	NA	NA	0	0	0	0	0	0	0	0	0	0	0	0	0	0	0	0	0	0	0	0	NA
	chrXVII	16290244	0	1	0	1	0	0	1	1	0	0	1	1	1	1	1	1	1	1	0	1	NA	NA	0	0	1	1	0	0	0	0	1	1	0	0	NA	NA	1	1	0	1	0	1	0	1	NA	NA	NA
	chrXVII	16290318	0	0	0	0	0	0	0	0	0	0	0	0	0	0	0	0	0	0	0	0	NA	NA	0	0	0	0	0	0	0	0	0	0	0	0	0	0	0	0	0	0	0	1	0	0	NA	NA	0
	chrXVII	16290319	0	0	0	0	0	0	0	0	0	0	0	0	0	0	0	0	0	0	0	0	NA	NA	0	0	0	0	0	0	0	0	0	0	0	0	0	0	0	0	0	0	0	1	NA	NA	NA	NA	0
	chrXVII	16290326	0	1	0	0	0	0	0	0	0	0	0	0	NA	NA	0	0	0	0	0	0	NA	NA	0	0	0	0	0	1	0	0	0	0	0	0	0	1	1	1	0	0	0	1	0	0	NA	NA	0
	chrXVII	16290353	0	0	0	1	0	0	0	0	0	0	0	0	0	1	0	0	0	0	0	0	0	0	0	0	0	0	0	0	0	0	0	0	NA	NA	NA	NA	0	0	0	0	0	0	0	0	NA	NA	0
	chrXVII	16290364	0	1	0	1	0	0	1	1	1	1	1	1	1	1	1	1	1	1	0	1	1	1	0	0	1	1	0	1	0	0	1	1	NA	NA	NA	NA	0	0	0	1	1	1	1	1	NA	NA	0
	chrXVII	16290586	0	0	NA	NA	NA	NA	NA	NA	0	0	0	0	0	0	NA	NA	NA	NA	NA	NA	NA	NA	NA	NA	0	0	0	1	NA	NA	0	0	0	0	NA	NA	0	0	0	0	NA	NA	NA	NA	0	0	NA
	chrXVII	16290784	0	1	0	0	0	0	1	1	0	0	NA	NA	0	0	0	0	NA	NA	0	0	0	0	0	0	0	0	0	0	0	0	0	0	0	0	0	0	0	0	0	0	0	0	0	0	NA	NA	0
	chrXVII	16290928	0	0	NA	NA	0	0	0	0	0	0	NA	NA	0	0	0	0	NA	NA	0	0	0	0	NA	NA	0	0	0	1	0	0	0	1	0	0	NA	NA	1	1	0	0	0	1	0	1	0	0	0
	chrXVII	16290948	0	0	NA	NA	0	0	0	0	0	0	NA	NA	0	0	0	0	0	0	0	0	0	0	NA	NA	0	0	0	0	0	0	0	0	0	0	NA	NA	0	0	0	0	0	0	0	1	0	0	0
	chrXVII	16291062	0	0	0	0	0	0	0	0	0	0	0	0	NA	NA	0	1	0	0	0	0	NA	NA	0	0	NA	NA	0	1	0	0	0	0	0	0	0	0	0	0	0	0	NA	NA	0	0	0	0	0
	chrXVII	16291101	NA	NA	0	0	0	0	NA	NA	0	0	NA	NA	0	0	0	0	0	0	0	0	NA	NA	0	0	NA	NA	0	0	0	0	0	0	0	0	1	1	0	0	0	0	0	1	0	1	0	0	0
	chrXVII	16291137	0	0	0	0	0	0	NA	NA	1	1	0	0	0	0	0	0	0	0	0	0	0	1	0	0	NA	NA	0	0	0	0	0	1	0	0	0	0	0	0	0	0	0	0	0	0	0	0	NA
	chrXVII	16291145	0	0	0	0	0	0	NA	NA	NA	NA	0	0	0	0	NA	NA	0	0	0	0	0	1	0	0	NA	NA	0	0	0	0	0	1	0	0	0	0	0	0	0	0	0	0	0	0	0	0	0
	chrXVII	16291149	NA	NA	0	0	0	0	NA	NA	NA	NA	0	0	0	0	NA	NA	0	0	0	0	0	1	0	0	NA	NA	0	0	0	0	NA	NA	0	0	0	0	0	0	0	0	0	0	0	0	0	0	0
	chrXVII	16291153	NA	NA	0	0	0	0	NA	NA	NA	NA	0	0	0	0	NA	NA	0	0	0	0	NA	NA	0	0	NA	NA	0	0	0	0	0	0	0	0	0	0	0	0	0	0	0	0	0	0	0	0	0
	chrXVII	16291481	0	0	0	1	0	0	0	0	0	0	0	0	0	0	0	0	0	0	0	0	0	0	0	0	0	0	0	0	0	0	0	0	NA	NA	0	0	0	0	0	0	0	0	0	0	0	0	0
	chrXVII	16291537	0	0	0	1	0	0	0	0	0	0	1	1	1	1	1	1	1	1	0	0	0	1	0	0	0	1	1	1	0	0	1	1	0	0	NA	NA	1	1	0	1	0	1	1	1	0	0	0
	chrXVII	16291541	0	0	0	0	0	0	0	0	0	0	0	0	0	0	0	0	0	0	0	0	0	0	0	0	0	0	0	0	0	0	0	0	0	0	NA	NA	0	0	0	0	0	1	0	0	0	0	0
	chrXVII	16291589	0	0	0	0	0	0	1	1	0	0	0	0	0	1	0	0	0	0	0	0	0	0	0	0	0	0	0	1	0	0	0	0	NA	NA	0	0	0	0	0	0	0	0	0	0	0	0	0
	chrXVII	16291590	0	0	0	0	0	0	0	0	0	0	0	0	0	0	0	0	0	0	0	0	0	0	0	0	0	0	0	0	0	0	0	1	NA	NA	1	1	0	0	0	0	0	1	0	1	0	0	0
	chrXVII	16291642	0	0	0	0	0	0	0	0	0	0	0	0	0	0	0	0	0	0	0	0	0	0	0	0	0	0	0	0	0	0	0	0	0	0	1	1	NA	NA	0	0	0	1	0	1	0	0	0
	chrXVII	16291656	0	0	0	1	0	0	1	1	1	1	NA	NA	0	0	0	0	1	1	0	0	1	1	0	0	1	1	1	1	0	0	0	1	0	0	0	0	0	1	0	1	0	0	0	1	0	0	0
	chrXVII	16291661	0	0	0	0	0	0	0	0	0	0	NA	NA	0	0	0	0	0	0	0	0	0	0	0	0	0	0	0	0	0	0	0	0	0	0	0	0	0	0	0	0	0	0	0	0	0	0	0
	chrXVII	16291667	0	0	0	0	0	0	0	0	0	0	0	0	0	0	0	0	0	0	0	0	0	0	0	0	0	0	0	0	0	0	0	1	0	0	0	0	0	0	0	0	0	0	0	0	0	0	0
	chrXVII	16291725	0	0	0	0	0	0	NA	NA	0	0	0	0	0	0	0	0	0	0	0	0	0	0	0	0	0	0	NA	NA	0	0	0	0	0	0	0	0	0	1	0	0	0	0	NA	NA	0	0	NA
	chrXVII	16291762	0	0	0	0	0	0	NA	NA	0	0	0	0	0	0	0	0	0	0	0	0	0	0	0	0	0	0	NA	NA	0	0	0	0	0	0	0	0	0	1	0	0	0	0	0	1	0	0	NA
	chrXVII	16291800	0	0	0	0	0	0	0	0	1	1	0	0	0	0	0	0	0	0	0	0	0	1	0	0	0	0	NA	NA	0	0	0	1	0	0	1	1	0	0	0	1	0	1	0	1	0	0	NA
	chrXVII	16291823	0	0	0	0	0	0	0	0	0	0	0	0	0	0	0	0	0	0	0	0	0	0	0	0	0	0	NA	NA	0	0	0	0	0	0	0	0	0	0	0	1	0	0	0	0	0	0	0
	chrXVII	16291833	0	0	0	0	0	0	0	0	0	0	0	0	0	0	0	1	0	0	0	0	0	0	0	0	0	0	NA	NA	0	0	0	0	0	0	0	0	1	1	0	0	0	0	0	0	0	0	0
	chrXVII	16291866	0	0	0	0	0	0	0	0	0	0	0	0	0	0	0	0	0	0	0	0	NA	NA	0	0	0	0	0	1	0	0	0	0	NA	NA	0	0	0	0	0	1	0	1	0	0	0	0	0
	chrXVII	16291890	0	0	0	0	0	0	0	0	0	0	1	1	0	0	1	1	1	1	0	0	0	1	0	0	0	0	0	0	0	0	0	1	NA	NA	1	1	NA	NA	0	1	0	0	0	1	0	0	0
	chrXVII	16291905	0	0	0	0	0	0	0	0	0	0	0	0	0	0	0	0	0	0	0	0	0	0	0	0	0	0	0	0	0	0	0	0	NA	NA	NA	NA	0	0	0	0	0	0	0	0	0	0	0
	chrXVII	16291908	0	0	0	1	0	0	1	1	1	1	1	1	1	1	1	1	1	1	0	0	0	1	0	1	0	0	0	1	0	0	1	1	0	0	NA	NA	1	1	1	1	0	1	1	1	0	0	0
	chrXVII	16291945	0	0	0	0	0	0	0	0	0	0	0	0	0	0	0	1	0	0	0	0	0	1	0	0	0	0	0	0	0	0	0	0	0	0	NA	NA	1	1	0	0	0	0	0	1	0	0	0
	chrXVII	16291993	0	0	0	0	0	0	0	0	0	0	1	1	0	0	1	1	1	1	0	0	1	1	0	0	0	0	0	1	0	0	0	1	0	0	0	0	1	1	NA	NA	0	0	0	1	0	0	0
	chrXVII	16292011	0	0	0	0	0	0	0	0	0	0	1	1	0	0	0	1	1	1	0	0	0	1	0	0	0	0	0	1	0	0	1	1	NA	NA	0	0	0	0	0	1	0	0	0	0	0	0	0
	chrXVII	16292084	NA	NA	0	0	0	0	0	0	0	0	0	0	NA	NA	0	0	0	0	0	0	0	0	0	0	1	1	0	0	0	0	0	0	NA	NA	0	0	0	0	0	0	0	0	0	0	0	0	NA
	chrXVII	16292106	NA	NA	0	0	0	0	1	1	1	1	NA	NA	0	0	0	0	0	0	0	0	0	0	0	0	0	0	0	0	0	0	0	0	NA	NA	0	0	0	0	0	0	0	0	0	0	0	0	0
	chrXVII	16292145	0	0	0	0	0	0	0	0	0	0	0	0	0	0	0	1	0	0	0	0	0	0	0	0	0	0	0	0	0	0	0	0	0	0	0	0	0	1	0	0	0	0	0	0	0	0	0
	chrXVII	16292186	0	0	0	0	0	0	0	0	0	0	0	0	NA	NA	0	0	0	0	0	0	0	0	0	0	0	0	0	0	0	0	0	0	NA	NA	0	0	0	0	0	0	0	0	0	0	0	0	0
	chrXVII	16292270	0	0	0	0	0	0	0	0	0	0	0	0	0	0	NA	NA	0	0	0	0	0	0	0	0	NA	NA	0	0	0	1	0	0	0	0	NA	NA	NA	NA	0	0	0	0	0	0	0	0	0
	chrXVII	16292324	0	1	0	1	0	0	1	1	1	1	1	1	1	1	0	1	1	1	1	1	NA	NA	0	0	NA	NA	1	1	0	0	1	1	NA	NA	NA	NA	0	1	1	1	0	1	NA	NA	0	0	NA
	chrXVII	16292340	0	0	0	0	0	0	0	0	0	0	1	1	0	1	0	1	1	1	0	0	NA	NA	0	0	NA	NA	0	0	0	0	0	1	0	0	NA	NA	0	0	0	0	0	1	NA	NA	0	0	NA
	chrXVII	16292350	0	0	0	0	0	0	1	1	1	1	NA	NA	0	0	0	0	0	0	0	0	NA	NA	0	0	0	0	0	0	0	0	0	0	NA	NA	NA	NA	0	0	0	0	0	0	0	0	0	0	NA
	chrXVII	16292355	0	1	0	1	0	0	1	1	1	1	NA	NA	1	1	1	1	1	1	1	1	NA	NA	0	0	1	1	1	1	0	0	1	1	1	1	NA	NA	1	1	1	1	0	1	1	1	0	0	0
	chrXVII	16292398	0	0	0	0	0	0	0	0	0	0	0	0	0	0	0	0	0	0	0	0	0	0	0	0	0	0	NA	NA	0	0	0	0	0	0	1	1	0	0	0	0	0	1	0	1	0	0	0
	chrXVII	16292431	0	1	0	1	0	0	1	1	1	1	1	1	1	1	1	1	1	1	1	1	1	1	0	0	1	1	NA	NA	0	0	1	1	1	1	1	1	1	1	1	1	0	1	1	1	0	0	0
	chrXVII	16292526	0	0	0	0	0	0	0	0	0	0	NA	NA	0	0	0	1	0	0	0	0	NA	NA	0	0	0	0	0	0	0	0	0	1	0	0	0	0	0	1	0	0	0	0	0	0	0	0	0
	chrXVII	16292571	0	1	0	0	0	0	1	1	1	1	1	1	1	1	0	1	1	1	1	1	NA	NA	0	0	NA	NA	1	1	0	0	1	1	1	1	1	1	1	1	1	1	0	1	1	1	0	0	0
	chrXVII	16292658	0	0	0	0	0	0	0	0	0	0	0	0	0	0	0	0	1	1	0	0	NA	NA	0	0	NA	NA	0	0	0	0	0	0	0	0	0	0	0	0	0	0	0	0	0	0	NA	NA	0
	chrXVII	16292830	0	0	0	0	0	0	0	0	0	0	0	0	0	0	NA	NA	NA	NA	0	0	0	0	0	0	0	0	0	1	0	0	0	1	NA	NA	NA	NA	0	0	0	0	0	0	NA	NA	NA	NA	0
	chrXVII	16292907	NA	NA	0	0	0	0	0	0	NA	NA	0	0	0	0	NA	NA	0	0	NA	NA	0	0	NA	NA	0	0	0	0	NA	NA	0	1	NA	NA	1	1	0	1	NA	NA	0	0	NA	NA	NA	NA	NA
	chrXVII	16292974	0	0	0	0	NA	NA	0	0	NA	NA	0	0	0	0	0	0	0	0	NA	NA	0	0	NA	NA	0	0	NA	NA	0	0	NA	NA	0	0	0	0	0	1	NA	NA	0	0	0	1	0	0	0
	chrXVII	16293374	NA	NA	0	0	0	0	0	0	0	0	0	0	0	1	0	0	NA	NA	0	0	0	0	0	0	1	1	0	1	0	0	0	0	0	0	1	1	0	0	1	1	0	0	0	1	NA	NA	0
	chrXVII	16293382	NA	NA	0	0	0	0	NA	NA	1	1	NA	NA	1	1	1	1	1	1	1	1	1	1	0	0	1	1	1	1	NA	NA	1	1	0	1	1	1	1	1	1	1	0	1	1	1	NA	NA	0
	chrXVII	16293576	0	0	0	0	0	0	0	0	0	0	NA	NA	NA	NA	0	0	0	0	0	0	NA	NA	0	0	0	0	NA	NA	0	0	0	0	0	0	1	1	0	0	0	0	0	0	0	0	0	0	NA
	chrXVII	16293879	0	0	NA	NA	NA	NA	1	1	0	0	0	0	0	0	0	0	0	0	0	0	0	0	0	0	0	0	0	0	0	0	0	1	NA	NA	0	0	0	0	0	0	0	0	NA	NA	0	0	0
	chrXVII	16293894	0	0	0	0	0	0	0	0	0	0	0	0	0	0	0	0	0	0	1	1	0	0	0	0	0	0	0	0	0	0	0	0	NA	NA	0	0	0	0	0	1	0	0	0	0	0	0	0
	chrXVII	16293927	0	0	0	0	0	0	0	0	0	0	NA	NA	NA	NA	0	0	0	0	NA	NA	0	0	0	0	NA	NA	0	0	0	0	NA	NA	NA	NA	0	0	0	0	0	1	0	0	0	0	0	0	0
	chrXVII	16294012	0	0	NA	NA	0	0	0	0	NA	NA	0	0	0	0	0	0	0	0	NA	NA	0	0	0	0	0	0	0	0	0	0	0	0	NA	NA	NA	NA	0	0	NA	NA	0	0	0	0	0	0	NA
	chrXVII	16294079	0	0	NA	NA	0	0	0	0	NA	NA	NA	NA	0	0	0	0	0	0	NA	NA	0	0	NA	NA	0	0	0	0	0	0	0	1	NA	NA	0	0	0	0	NA	NA	0	0	0	0	0	0	0
	chrXVII	16294081	0	0	NA	NA	0	0	1	1	NA	NA	NA	NA	0	0	0	0	0	0	NA	NA	0	0	NA	NA	0	0	0	0	0	0	0	1	NA	NA	0	0	0	0	NA	NA	0	0	0	0	0	0	0
	chrXVII	16294117	0	1	NA	NA	0	0	0	0	NA	NA	0	0	0	1	0	1	0	0	NA	NA	0	0	0	1	0	0	0	0	0	0	0	0	NA	NA	0	0	0	0	NA	NA	0	1	0	0	0	0	0
	chrXVII	16294169	0	1	0	0	0	0	0	0	0	0	1	1	0	1	0	0	0	0	NA	NA	0	1	0	0	0	0	0	1	NA	NA	0	1	0	0	0	0	0	0	1	1	0	1	0	0	0	0	0
	chrXVII	16294170	0	0	0	0	0	0	0	0	0	0	0	0	0	0	0	0	0	0	NA	NA	0	0	0	0	0	0	0	0	NA	NA	0	0	1	1	0	0	0	0	0	0	0	0	0	0	0	0	0
	chrXVII	16294231	0	0	0	0	0	0	0	0	0	0	NA	NA	0	0	0	0	0	0	1	1	NA	NA	0	0	0	0	0	0	0	0	0	0	1	1	0	0	0	0	0	1	0	0	0	0	0	0	0
	chrXVII	16294243	0	0	0	0	0	0	1	1	NA	NA	NA	NA	0	0	0	0	0	0	0	0	NA	NA	0	0	0	0	0	0	0	0	0	0	NA	NA	0	0	0	0	0	0	0	0	0	0	0	0	0
	chrXVII	16294257	0	0	0	0	0	0	0	0	NA	NA	NA	NA	0	0	NA	NA	0	0	1	1	NA	NA	0	0	0	0	0	0	0	0	0	0	NA	NA	0	0	NA	NA	0	1	0	0	0	0	0	0	0
	chrXVII	16294341	0	0	0	0	NA	NA	0	0	0	0	1	1	0	0	NA	NA	0	0	0	0	NA	NA	0	0	0	0	0	0	0	0	0	1	NA	NA	0	0	NA	NA	0	0	0	0	0	0	0	0	0
	chrXVII	16294414	NA	NA	0	0	NA	NA	0	0	NA	NA	1	1	0	0	NA	NA	1	1	NA	NA	0	1	0	1	NA	NA	NA	NA	NA	NA	NA	NA	NA	NA	NA	NA	NA	NA	1	1	NA	NA	1	1	0	0	0
	chrXVII	16294563	0	0	0	0	0	0	NA	NA	0	0	0	0	NA	NA	0	0	0	0	0	0	NA	NA	0	0	NA	NA	0	0	0	0	0	0	NA	NA	NA	NA	NA	NA	NA	NA	NA	NA	NA	NA	0	0	0
	chrXVII	16294615	0	0	0	0	0	0	0	0	NA	NA	NA	NA	0	0	0	0	0	0	1	1	NA	NA	0	0	NA	NA	0	0	0	0	0	0	1	1	NA	NA	0	0	NA	NA	0	0	NA	NA	0	0	0
	chrXVII	16294647	0	0	0	0	0	0	0	0	0	0	NA	NA	0	0	0	0	0	0	1	1	NA	NA	0	1	0	0	0	0	0	0	0	0	1	1	NA	NA	0	0	0	0	0	1	0	0	0	0	0
	chrXVII	16294650	0	0	0	0	0	0	0	0	0	0	NA	NA	0	0	0	0	0	0	1	1	NA	NA	0	1	0	0	0	0	0	0	0	0	1	1	NA	NA	0	0	0	0	0	1	0	0	0	0	0
	chrXVII	16294651	0	0	1	1	0	0	0	0	0	0	NA	NA	0	0	0	0	0	0	0	0	NA	NA	0	0	1	1	0	1	0	0	0	1	0	0	NA	NA	0	0	0	1	0	0	0	0	0	0	0
	chrXVII	16294683	0	1	1	1	0	0	1	1	1	1	1	1	1	1	1	1	1	1	0	0	NA	NA	0	0	NA	NA	1	1	0	0	1	1	0	0	1	1	1	1	0	1	0	0	1	1	0	0	0
	chrXVII	16294731	0	0	0	0	0	0	0	0	0	0	1	1	0	0	0	0	0	0	0	0	NA	NA	0	0	0	0	0	0	0	0	0	0	0	0	0	0	0	0	0	0	0	0	0	0	0	0	0
	chrXVII	16294734	0	0	0	0	0	0	0	0	0	0	0	0	0	0	0	0	0	0	0	0	NA	NA	0	0	0	0	0	0	0	0	0	0	0	0	0	0	0	0	0	0	0	0	0	0	0	0	0
	chrXVII	16294776	0	1	0	0	0	0	1	1	1	1	0	0	0	1	0	1	NA	NA	0	0	0	0	0	0	1	1	0	1	0	0	0	1	NA	NA	1	1	0	1	0	1	0	0	0	1	0	0	0
	chrXVII	16294796	0	0	0	0	0	0	0	0	0	0	0	0	0	0	0	0	NA	NA	0	0	0	0	0	0	0	0	0	0	0	0	0	0	0	0	0	0	0	0	0	0	0	0	0	0	0	0	0
	chrXVII	16294878	0	0	0	0	0	0	NA	NA	1	1	0	0	0	0	0	0	0	0	0	0	NA	NA	NA	NA	0	0	0	0	0	0	0	0	NA	NA	NA	NA	0	0	0	0	0	0	0	0	0	0	0
	chrXVII	16294938	0	0	0	0	NA	NA	0	0	NA	NA	NA	NA	0	0	0	0	0	0	0	0	NA	NA	NA	NA	0	0	0	0	0	0	NA	NA	NA	NA	0	0	0	0	0	0	0	1	NA	NA	0	0	0
	chrXVII	16295031	0	0	0	0	NA	NA	NA	NA	0	0	0	0	NA	NA	NA	NA	0	0	NA	NA	0	0	0	0	0	0	0	0	NA	NA	NA	NA	0	0	0	0	0	0	0	0	NA	NA	NA	NA	0	0	NA
	chrXVII	16295036	0	0	0	0	NA	NA	NA	NA	0	0	0	0	NA	NA	NA	NA	0	0	NA	NA	0	0	0	0	0	0	0	0	NA	NA	NA	NA	0	0	0	0	0	0	0	0	NA	NA	0	0	0	0	NA
	chrXVII	16295070	0	0	0	0	NA	NA	NA	NA	0	0	0	0	0	0	NA	NA	0	0	NA	NA	0	0	0	0	0	0	0	1	0	0	0	0	0	0	0	0	0	0	NA	NA	0	0	NA	NA	0	0	NA
	chrXVII	16295138	NA	NA	0	0	0	0	1	1	0	0	1	1	0	0	NA	NA	0	0	0	0	0	0	0	0	0	1	1	1	0	0	1	1	NA	NA	0	1	0	0	0	0	0	0	0	0	0	0	NA
	chrXVII	16295184	0	0	0	0	0	0	0	0	0	0	0	0	0	0	NA	NA	0	0	0	0	0	0	0	0	0	0	NA	NA	0	0	0	0	NA	NA	0	1	0	1	NA	NA	0	0	0	0	0	0	NA
	chrXVII	16295218	0	0	NA	NA	NA	NA	0	0	0	0	0	0	0	0	0	1	NA	NA	0	0	0	0	0	0	0	0	NA	NA	0	0	0	0	NA	NA	0	1	0	1	NA	NA	0	0	0	0	0	0	0
	chrXVII	16295233	0	1	NA	NA	0	0	1	1	0	0	1	1	0	1	1	1	NA	NA	1	1	1	1	0	1	1	1	NA	NA	0	0	1	1	NA	NA	NA	NA	0	1	0	1	0	1	0	1	0	0	0
	chrXVII	16295301	0	1	0	0	0	1	0	0	NA	NA	NA	NA	0	1	0	0	0	0	0	0	0	0	0	0	0	0	0	0	0	0	0	1	NA	NA	0	0	0	0	0	1	0	0	0	1	0	0	NA
	chrXVII	16295308	0	0	0	0	0	0	0	0	NA	NA	0	0	0	0	0	1	0	0	0	0	0	0	0	0	0	0	0	0	0	0	0	0	0	0	NA	NA	0	0	0	0	0	0	0	0	0	0	NA
	chrXVII	16295379	0	0	1	1	0	1	1	1	NA	NA	1	1	0	1	0	1	0	0	NA	NA	0	0	0	0	0	0	0	0	0	0	0	1	0	0	NA	NA	0	0	0	0	0	0	0	0	0	0	0
	chrXVII	16295391	0	0	0	0	0	0	0	0	NA	NA	0	0	0	0	0	0	0	0	NA	NA	0	0	0	0	0	0	0	0	0	0	0	0	0	0	NA	NA	0	0	NA	NA	0	0	0	0	0	0	0
	chrXVII	16295516	NA	NA	1	1	0	0	0	0	0	0	1	1	NA	NA	0	1	1	1	1	1	1	1	0	0	0	0	0	0	0	0	0	1	0	0	0	0	NA	NA	0	1	0	0	1	1	0	0	0
	chrXVII	16295527	0	0	0	0	0	0	0	0	0	0	0	0	NA	NA	0	0	0	0	0	0	0	0	0	0	0	0	0	0	0	0	0	0	0	0	1	1	NA	NA	0	0	0	0	0	0	NA	NA	0
	chrXVII	16295555	0	0	0	0	0	0	0	0	0	0	0	0	0	0	0	1	0	0	0	0	0	0	0	0	0	0	0	0	0	0	0	0	0	0	0	0	NA	NA	0	0	0	0	0	0	NA	NA	0
	chrXVII	16295557	0	0	0	0	0	0	0	0	0	0	0	0	0	0	0	0	0	0	0	0	1	1	0	0	0	0	0	0	0	0	0	0	0	0	1	1	NA	NA	0	0	0	0	0	1	NA	NA	0
	chrXVII	16295559	0	0	0	0	0	0	0	0	0	0	0	0	NA	NA	0	0	0	0	0	0	1	1	0	0	0	0	0	0	0	0	0	0	0	0	1	1	NA	NA	0	0	0	0	NA	NA	NA	NA	0
	chrXVII	16295585	0	1	1	1	NA	NA	0	0	0	0	1	1	0	1	0	1	0	0	1	1	1	1	0	1	1	1	0	1	0	0	NA	NA	NA	NA	1	1	NA	NA	0	1	0	1	0	1	NA	NA	0
	chrXVII	16295595	0	0	0	0	0	0	0	0	0	0	0	0	0	0	0	0	0	0	0	0	NA	NA	0	0	0	0	0	0	0	0	NA	NA	NA	NA	NA	NA	NA	NA	0	0	0	0	0	0	0	0	0
	chrXVII	16295597	0	0	1	1	0	0	0	0	0	0	0	0	0	1	1	1	0	0	1	1	NA	NA	0	0	0	0	0	1	0	0	NA	NA	NA	NA	NA	NA	NA	NA	0	0	0	0	NA	NA	0	0	0
	chrXVII	16295613	0	1	0	0	0	0	0	0	0	0	NA	NA	0	0	0	0	0	0	0	0	NA	NA	0	1	1	1	0	0	0	0	NA	NA	NA	NA	NA	NA	NA	NA	0	1	0	1	0	0	0	0	0
	chrXVII	16295635	0	1	0	0	0	0	0	0	0	0	NA	NA	0	0	0	0	0	0	0	0	NA	NA	0	0	1	1	0	0	0	0	NA	NA	1	1	NA	NA	0	0	0	1	0	0	0	0	0	0	0
	chrXVII	16295802	0	1	NA	NA	NA	NA	NA	NA	1	1	1	1	0	1	1	1	0	0	1	1	1	1	NA	NA	0	0	0	1	0	0	NA	NA	1	1	NA	NA	1	1	0	0	NA	NA	1	1	0	0	0
	chrXVII	16295814	0	0	NA	NA	NA	NA	0	0	0	0	0	0	0	0	0	0	0	0	0	0	NA	NA	NA	NA	0	0	0	0	0	0	NA	NA	0	0	0	0	0	1	0	0	NA	NA	1	1	0	0	0
	chrXVII	16295854	0	0	NA	NA	0	0	0	0	0	0	0	0	0	1	1	1	NA	NA	0	0	NA	NA	NA	NA	0	0	0	0	NA	NA	0	1	1	1	1	1	0	1	0	0	NA	NA	0	0	0	0	NA
	chrXVII	16295882	0	0	NA	NA	0	0	0	0	NA	NA	1	1	0	1	0	1	0	0	1	1	NA	NA	NA	NA	0	0	0	1	0	0	0	1	0	0	0	0	0	0	0	0	0	0	0	0	0	0	NA
	chrXVII	16295926	0	0	NA	NA	0	0	0	0	0	0	0	0	0	0	0	1	0	0	0	0	0	0	0	0	0	0	0	0	0	0	NA	NA	0	0	1	1	NA	NA	0	0	0	0	NA	NA	NA	NA	NA
	chrXVII	16295928	0	1	NA	NA	0	0	0	0	1	1	1	1	0	1	1	1	0	0	1	1	0	1	0	0	0	0	0	0	0	0	NA	NA	1	1	1	1	NA	NA	0	0	0	0	NA	NA	NA	NA	0
	chrXVII	16295930	0	0	NA	NA	0	0	0	0	0	0	0	0	0	1	0	0	0	0	0	0	0	0	0	0	0	0	0	0	0	0	NA	NA	0	0	0	0	NA	NA	0	0	0	0	NA	NA	0	0	0
	chrXVII	16296001	0	0	NA	NA	0	0	1	1	0	0	0	0	0	0	0	0	0	0	0	0	0	0	0	0	0	0	NA	NA	0	0	0	0	0	0	0	0	0	0	0	0	0	0	0	0	NA	NA	0
	chrXVII	16296066	0	0	NA	NA	0	0	0	0	0	0	0	0	0	0	0	0	0	0	0	0	NA	NA	0	0	NA	NA	0	0	0	0	0	0	0	0	1	1	0	0	0	0	0	0	0	0	0	0	0
	chrXVII	16296075	0	1	NA	NA	0	0	0	0	0	0	0	0	NA	NA	0	1	0	0	0	0	0	0	0	0	NA	NA	0	0	0	0	0	0	0	0	1	1	0	0	0	0	0	0	0	0	0	0	0
	chrXVII	16296078	0	1	NA	NA	0	0	0	0	0	0	0	0	NA	NA	0	1	0	0	0	0	0	0	0	0	NA	NA	0	0	0	0	0	0	0	0	1	1	0	0	0	0	0	0	0	0	0	0	0
	chrXVII	16296089	0	1	0	0	0	0	0	0	0	0	0	0	NA	NA	0	1	0	0	0	0	0	0	0	0	NA	NA	0	0	0	0	0	0	0	0	0	0	0	0	0	0	0	0	0	0	0	0	0
	chrXVII	16296107	0	0	0	1	NA	NA	0	0	1	1	0	0	0	1	0	0	0	0	0	0	0	1	0	0	NA	NA	1	1	0	0	0	0	0	0	0	0	0	1	0	1	0	0	0	1	NA	NA	0
	chrXVII	16296115	0	0	0	0	NA	NA	0	0	0	0	0	0	0	0	0	0	0	0	0	0	0	0	0	0	NA	NA	0	0	0	0	0	0	0	0	1	1	0	0	0	0	0	0	0	0	NA	NA	0
	chrXVII	16296161	0	0	0	0	0	0	0	0	NA	NA	0	0	0	0	0	0	0	0	NA	NA	0	0	0	0	0	0	0	0	0	0	NA	NA	0	0	1	1	0	0	0	0	0	0	0	1	NA	NA	0
	chrXVII	16296198	NA	NA	NA	NA	0	0	0	0	NA	NA	0	0	NA	NA	0	0	0	0	NA	NA	0	1	0	0	0	0	0	0	NA	NA	0	0	0	0	0	0	0	1	0	0	NA	NA	NA	NA	0	0	0
	chrXVII	16296202	NA	NA	NA	NA	0	0	NA	NA	NA	NA	0	0	NA	NA	0	1	0	0	NA	NA	0	1	0	0	1	1	1	1	NA	NA	0	0	1	1	1	1	0	1	0	0	NA	NA	NA	NA	NA	NA	0
	chrXVII	16296209	NA	NA	NA	NA	NA	NA	0	0	NA	NA	0	0	NA	NA	0	0	0	0	NA	NA	0	1	0	0	0	0	0	0	0	0	0	0	0	0	0	0	0	0	0	0	NA	NA	NA	NA	NA	NA	0
	chrXVII	16296237	NA	NA	0	1	0	0	NA	NA	NA	NA	0	0	0	0	0	1	0	0	0	0	0	1	0	0	0	0	0	1	0	0	0	0	0	0	1	1	1	1	0	0	0	0	NA	NA	0	0	0
	chrXVII	16296257	NA	NA	0	0	0	0	NA	NA	0	0	0	0	NA	NA	0	0	0	0	0	0	0	1	0	0	0	0	0	0	0	0	0	0	0	0	0	0	0	1	0	0	0	0	0	1	0	0	0
	chrXVII	16296275	NA	NA	0	0	0	0	NA	NA	0	0	0	0	0	0	0	1	0	0	0	0	0	0	0	0	0	0	NA	NA	0	0	0	0	0	0	0	0	0	0	0	0	0	0	0	0	0	0	0
	chrXVII	16296278	NA	NA	0	0	0	0	0	0	0	0	0	0	0	1	0	0	1	1	0	0	0	0	0	0	0	0	NA	NA	0	0	0	0	0	0	0	0	0	0	0	1	0	0	0	0	0	0	0
	chrXVII	16296289	NA	NA	0	0	0	0	0	0	0	0	0	0	0	0	0	0	0	0	0	0	0	0	0	0	0	0	0	0	0	0	0	1	NA	NA	0	0	0	0	0	0	0	0	0	0	0	0	0
	chrXVII	16296305	NA	NA	0	0	0	0	0	0	0	0	0	0	0	0	0	1	0	0	0	0	0	0	0	0	0	0	0	0	0	0	0	0	NA	NA	0	0	0	1	0	0	0	0	0	0	0	0	0
	chrXVII	16296327	NA	NA	0	1	0	0	0	0	0	0	0	0	0	0	0	0	0	0	0	0	0	0	0	0	0	0	NA	NA	0	0	0	0	1	1	0	0	0	0	0	0	0	0	0	0	NA	NA	0
	chrXVII	16296338	0	0	0	0	0	0	0	0	0	0	0	0	0	0	0	1	0	0	0	0	0	0	0	0	0	0	NA	NA	0	0	0	0	0	0	0	0	0	1	0	0	0	0	0	1	0	0	0
	chrXVII	16296343	0	0	0	0	0	0	0	0	1	1	0	0	0	0	0	0	0	0	0	0	1	1	0	0	0	0	NA	NA	0	0	0	0	0	0	0	0	0	0	0	1	0	0	0	0	0	0	0
	chrXVII	16296439	0	1	0	0	0	0	1	1	0	0	0	0	0	0	0	1	0	0	0	0	NA	NA	0	0	NA	NA	0	0	0	0	0	0	0	0	0	0	NA	NA	0	0	0	0	0	0	0	0	NA
	chrXVII	16296479	0	0	0	1	0	0	0	0	0	0	0	0	0	1	0	0	0	0	0	1	NA	NA	0	0	0	0	0	0	0	0	0	0	0	0	NA	NA	0	0	0	0	0	1	0	0	0	0	NA
	chrXVII	16296507	0	0	0	0	0	0	0	0	0	0	0	0	0	0	0	0	0	0	0	0	NA	NA	0	1	0	0	0	0	0	0	0	0	0	0	NA	NA	0	0	0	0	0	0	0	0	0	0	NA
	chrXVII	16296508	0	0	0	1	0	0	0	0	1	1	0	0	0	1	0	1	0	0	0	0	NA	NA	0	0	0	1	1	1	0	0	0	0	0	0	NA	NA	0	0	0	0	0	1	0	0	0	0	NA
	chrXVII	16296598	0	1	1	1	0	0	0	0	0	0	0	0	0	0	0	0	0	0	0	0	0	0	0	0	1	1	0	1	0	0	0	0	NA	NA	0	0	0	0	0	0	0	0	0	0	0	0	0
	chrXVII	16296639	0	0	NA	NA	0	0	0	0	0	0	0	0	0	0	0	0	0	0	0	0	0	0	0	0	0	0	NA	NA	0	0	0	1	NA	NA	0	0	0	0	0	0	0	0	0	0	0	0	0
	chrXVII	16296675	0	1	NA	NA	0	0	0	0	0	0	NA	NA	NA	NA	0	0	NA	NA	0	0	NA	NA	0	1	0	0	NA	NA	0	0	0	0	NA	NA	0	0	0	0	0	0	0	1	0	0	0	0	0
	chrXVII	16296683	0	1	NA	NA	0	0	0	0	0	0	NA	NA	NA	NA	0	0	NA	NA	0	0	NA	NA	0	0	NA	NA	NA	NA	0	0	0	0	NA	NA	0	0	0	0	0	0	0	0	0	0	0	0	0
	chrXVII	16296684	0	1	NA	NA	0	0	0	0	0	0	NA	NA	NA	NA	0	0	NA	NA	0	0	NA	NA	0	0	NA	NA	NA	NA	0	0	0	0	NA	NA	0	0	0	0	NA	NA	0	0	0	0	0	0	0
	chrXVII	16296746	0	0	NA	NA	0	0	0	0	0	0	NA	NA	0	0	0	0	NA	NA	0	0	0	0	0	0	0	0	NA	NA	0	0	0	0	NA	NA	0	0	0	0	NA	NA	0	0	0	0	0	0	0
	chrXVII	16296748	0	0	NA	NA	0	0	0	0	1	1	NA	NA	0	0	0	1	0	0	0	0	0	0	0	0	0	0	0	0	0	0	0	0	NA	NA	0	0	0	1	NA	NA	0	0	0	0	0	0	0
	chrXVII	16296759	0	1	NA	NA	0	0	0	0	0	0	NA	NA	0	0	0	0	1	1	1	1	0	1	0	0	1	1	1	1	0	0	0	1	NA	NA	0	0	0	0	NA	NA	0	0	0	0	0	0	0
	chrXVII	16296768	0	0	1	1	0	0	0	0	NA	NA	NA	NA	NA	NA	0	0	0	0	0	0	0	1	0	0	0	0	0	1	0	0	0	0	NA	NA	0	1	0	0	NA	NA	0	0	NA	NA	0	0	0
	chrXVII	16296797	0	0	NA	NA	0	0	0	0	0	0	NA	NA	0	0	0	0	0	0	1	1	NA	NA	0	0	0	0	0	0	0	0	0	1	NA	NA	0	0	0	0	NA	NA	0	0	0	0	0	0	0
	chrXVII	16296848	0	1	0	0	0	0	1	1	0	0	NA	NA	0	1	0	0	1	1	0	0	NA	NA	0	0	1	1	NA	NA	0	0	0	0	NA	NA	1	1	0	0	0	1	NA	NA	0	0	0	0	NA
	chrXVII	16296851	0	0	0	0	0	0	1	1	0	0	NA	NA	0	1	0	0	0	0	0	0	NA	NA	0	0	0	0	0	0	0	0	0	0	NA	NA	1	1	0	0	NA	NA	NA	NA	0	0	0	0	NA
	chrXVII	16296853	0	0	0	0	0	0	1	1	0	0	0	0	0	1	0	0	0	0	0	0	NA	NA	0	0	0	0	0	0	0	0	0	0	NA	NA	1	1	0	0	NA	NA	NA	NA	0	0	0	0	NA
	chrXVII	16296854	0	0	0	0	0	0	1	1	0	0	0	0	0	1	0	0	0	0	0	0	NA	NA	0	0	0	0	0	0	0	0	0	0	NA	NA	0	0	0	0	NA	NA	NA	NA	0	0	0	0	NA
	chrXVII	16296857	0	0	0	0	0	0	1	1	0	0	0	0	0	1	0	0	0	0	0	0	NA	NA	0	0	0	0	NA	NA	0	0	0	0	NA	NA	1	1	0	0	NA	NA	0	1	0	0	0	0	NA
	chrXVII	16296884	0	0	0	0	0	0	0	0	0	0	NA	NA	0	0	0	0	1	1	NA	NA	NA	NA	0	0	0	0	0	0	0	0	0	0	NA	NA	0	0	0	0	0	1	NA	NA	NA	NA	0	0	NA
	chrXVII	16296926	NA	NA	NA	NA	NA	NA	NA	NA	0	0	0	0	0	0	0	0	0	0	0	0	0	0	0	0	0	0	0	0	NA	NA	0	1	1	1	0	0	0	0	0	0	NA	NA	NA	NA	0	0	NA
	chrXVII	16296928	NA	NA	NA	NA	NA	NA	NA	NA	NA	NA	0	0	0	0	0	1	0	0	0	0	0	0	0	0	0	0	0	0	NA	NA	0	0	0	0	0	0	0	1	0	0	NA	NA	NA	NA	0	0	NA
	chrXVII	16296972	0	1	1	1	0	0	NA	NA	1	1	NA	NA	0	1	NA	NA	1	1	1	1	0	1	0	0	1	1	1	1	NA	NA	1	1	1	1	1	1	0	1	1	1	NA	NA	NA	NA	0	0	0
	chrXVII	16296973	0	1	1	1	0	0	NA	NA	NA	NA	NA	NA	0	1	NA	NA	1	1	1	1	0	1	0	0	1	1	1	1	NA	NA	1	1	1	1	1	1	0	1	1	1	NA	NA	NA	NA	0	0	0
	chrXVII	16296974	0	0	0	0	0	0	NA	NA	NA	NA	NA	NA	0	0	NA	NA	0	0	1	1	0	0	0	0	0	0	0	0	NA	NA	0	1	0	0	0	0	0	1	0	1	NA	NA	NA	NA	0	0	0
	chrXVII	16297011	0	1	0	0	0	0	0	0	NA	NA	NA	NA	0	1	NA	NA	0	0	0	0	0	1	NA	NA	0	0	0	0	NA	NA	0	0	NA	NA	0	0	1	1	0	0	NA	NA	0	0	0	0	0
	chrXVII	16297026	0	0	0	0	NA	NA	0	0	NA	NA	NA	NA	0	0	NA	NA	0	0	0	0	0	0	0	0	NA	NA	0	1	NA	NA	0	0	NA	NA	0	0	0	0	0	0	NA	NA	0	0	0	0	0
	chrXVII	16297027	0	0	0	0	NA	NA	0	0	NA	NA	NA	NA	0	0	NA	NA	0	0	NA	NA	0	0	0	0	NA	NA	0	0	NA	NA	0	0	NA	NA	0	0	0	0	0	0	NA	NA	0	0	0	0	0
	chrXVII	16297030	1	1	0	0	NA	NA	0	0	NA	NA	NA	NA	0	1	NA	NA	0	0	NA	NA	0	1	0	0	NA	NA	0	0	NA	NA	0	0	NA	NA	0	0	1	1	0	1	NA	NA	0	0	0	0	0
	chrXVII	16297065	1	1	0	0	NA	NA	0	0	NA	NA	NA	NA	NA	NA	NA	NA	1	1	NA	NA	0	1	0	0	1	1	0	0	NA	NA	0	1	0	0	0	0	NA	NA	1	1	NA	NA	0	0	0	0	0
	chrXVII	16297074	1	1	0	0	NA	NA	0	0	1	1	1	1	NA	NA	1	1	0	0	1	1	0	1	0	0	1	1	0	0	NA	NA	0	1	0	0	0	0	NA	NA	0	1	NA	NA	0	0	0	0	0
	chrXVII	16297083	1	1	0	0	0	0	0	0	1	1	1	1	NA	NA	1	1	0	0	1	1	0	1	0	0	1	1	0	0	NA	NA	0	1	0	0	0	0	NA	NA	NA	NA	NA	NA	0	0	0	0	0
	chrXVII	16297162	0	0	0	0	NA	NA	NA	NA	NA	NA	0	0	NA	NA	NA	NA	NA	NA	0	0	0	0	0	0	0	0	0	0	NA	NA	NA	NA	NA	NA	NA	NA	NA	NA	0	1	0	0	NA	NA	0	0	0
	chrXVII	16297222	0	0	0	1	NA	NA	NA	NA	NA	NA	NA	NA	NA	NA	NA	NA	NA	NA	NA	NA	0	0	0	0	0	0	NA	NA	NA	NA	NA	NA	1	1	0	0	NA	NA	0	0	0	0	0	0	0	0	0
	chrXVII	16297272	NA	NA	0	0	NA	NA	NA	NA	1	1	0	0	NA	NA	1	1	0	0	NA	NA	0	1	0	0	1	1	NA	NA	NA	NA	NA	NA	0	0	0	0	1	1	NA	NA	0	0	NA	NA	0	0	0
	chrXVII	16297273	NA	NA	0	0	NA	NA	NA	NA	1	1	0	0	NA	NA	1	1	0	0	NA	NA	0	1	0	0	1	1	NA	NA	NA	NA	NA	NA	0	0	0	0	1	1	NA	NA	0	0	NA	NA	0	0	0
	chrXVII	16297274	NA	NA	0	0	NA	NA	NA	NA	1	1	0	0	NA	NA	1	1	0	0	NA	NA	0	1	0	0	1	1	NA	NA	NA	NA	NA	NA	0	0	0	0	1	1	NA	NA	0	0	NA	NA	0	0	0
	chrXVII	16297308	1	1	1	1	NA	NA	NA	NA	1	1	NA	NA	1	1	1	1	1	1	NA	NA	1	1	0	0	1	1	1	1	NA	NA	NA	NA	NA	NA	1	1	NA	NA	1	1	NA	NA	0	0	0	0	0
	chrXVII	16297320	0	0	0	1	NA	NA	NA	NA	0	0	0	0	0	0	NA	NA	0	0	0	0	0	0	0	0	0	0	0	1	NA	NA	NA	NA	NA	NA	1	1	NA	NA	0	0	NA	NA	0	0	0	0	NA
	chrXVII	16297327	0	0	1	1	NA	NA	NA	NA	0	0	0	0	1	1	NA	NA	1	1	0	0	1	1	0	0	0	0	1	1	NA	NA	NA	NA	NA	NA	NA	NA	NA	NA	0	1	NA	NA	0	0	0	0	NA
	chrXVII	16297339	0	0	0	0	NA	NA	NA	NA	0	0	NA	NA	NA	NA	NA	NA	0	0	0	0	0	0	0	0	0	0	0	0	NA	NA	NA	NA	NA	NA	NA	NA	0	0	0	0	NA	NA	0	0	0	0	NA
	chrXVII	16297340	0	0	0	0	NA	NA	NA	NA	0	0	NA	NA	NA	NA	NA	NA	0	0	0	0	0	0	0	0	0	0	0	0	NA	NA	NA	NA	NA	NA	NA	NA	0	0	0	0	NA	NA	0	0	0	0	NA
	chrXVII	16297356	0	0	0	0	NA	NA	NA	NA	0	0	NA	NA	NA	NA	NA	NA	0	0	NA	NA	0	0	0	0	0	0	NA	NA	NA	NA	NA	NA	NA	NA	NA	NA	0	0	NA	NA	NA	NA	0	0	0	0	NA
	chrXVII	16297369	0	0	0	1	NA	NA	NA	NA	0	0	0	0	0	0	NA	NA	NA	NA	NA	NA	0	0	0	0	1	1	NA	NA	NA	NA	NA	NA	NA	NA	1	1	0	1	NA	NA	NA	NA	NA	NA	0	0	NA
	chrXVII	16297394	NA	NA	NA	NA	NA	NA	1	1	NA	NA	0	0	NA	NA	NA	NA	NA	NA	NA	NA	0	0	0	0	1	1	NA	NA	NA	NA	NA	NA	NA	NA	NA	NA	0	1	NA	NA	NA	NA	0	0	0	0	NA
	chrXVII	16297483	NA	NA	NA	NA	NA	NA	NA	NA	NA	NA	NA	NA	NA	NA	NA	NA	NA	NA	NA	NA	NA	NA	NA	NA	NA	NA	NA	NA	NA	NA	NA	NA	NA	NA	NA	NA	NA	NA	NA	NA	NA	NA	NA	NA	NA	NA	NA
	chrXVII	16297600	NA	NA	NA	NA	NA	NA	0	0	0	0	0	0	0	0	0	1	0	0	0	0	0	0	NA	NA	1	1	0	0	NA	NA	0	0	NA	NA	0	0	0	0	0	1	0	0	0	0	0	0	0
	chrXVII	16297605	NA	NA	NA	NA	NA	NA	0	0	1	1	1	1	1	1	1	1	0	0	1	1	1	1	0	0	1	1	1	1	NA	NA	1	1	NA	NA	1	1	1	1	0	1	0	1	0	0	0	0	0
	chrXVII	16297621	NA	NA	NA	NA	NA	NA	1	1	1	1	1	1	1	1	1	1	0	0	1	1	1	1	0	0	1	1	1	1	NA	NA	1	1	NA	NA	1	1	1	1	0	1	0	1	0	0	0	0	0
	chrXVII	16297784	1	1	0	0	NA	NA	0	0	NA	NA	NA	NA	NA	NA	NA	NA	0	0	NA	NA	0	1	0	0	0	0	0	0	NA	NA	NA	NA	0	0	1	1	0	1	NA	NA	NA	NA	0	0	0	0	NA
	chrXVII	16297810	1	1	0	1	NA	NA	1	1	1	1	NA	NA	NA	NA	1	1	0	0	0	0	NA	NA	0	0	1	1	NA	NA	NA	NA	NA	NA	0	0	1	1	1	1	0	1	NA	NA	0	0	NA	NA	NA
	chrXVII	16297865	0	0	0	0	0	0	0	0	0	0	0	0	NA	NA	0	1	0	0	0	0	NA	NA	0	0	0	0	NA	NA	0	0	0	0	0	0	0	0	0	1	0	1	0	0	0	0	0	0	0
	chrXVII	16297906	NA	NA	0	1	0	0	0	0	0	0	0	0	0	0	0	1	0	0	0	0	0	1	0	0	0	0	0	0	0	0	0	0	0	0	NA	NA	0	0	0	0	0	0	0	0	0	0	0
	chrXVII	16297943	0	1	1	1	0	1	1	1	1	1	NA	NA	1	1	1	1	1	1	0	1	0	1	0	0	1	1	1	1	NA	NA	0	1	1	1	1	1	0	1	1	1	0	1	0	0	0	0	0
	chrXVII	16297964	0	0	0	0	0	0	0	0	NA	NA	NA	NA	0	0	0	0	0	0	0	0	0	0	0	0	0	0	NA	NA	0	0	0	0	0	0	0	0	0	0	0	0	0	0	0	0	0	0	0
	chrXVII	16298032	0	1	1	1	0	0	1	1	1	1	0	0	NA	NA	0	1	1	1	0	0	1	1	0	0	0	0	0	0	1	1	0	0	1	1	NA	NA	0	0	0	1	0	1	0	0	0	0	0
	chrXVII	16298101	0	0	NA	NA	NA	NA	0	0	NA	NA	NA	NA	NA	NA	0	0	0	0	NA	NA	0	0	0	0	0	0	0	0	NA	NA	NA	NA	0	0	0	0	0	0	NA	NA	NA	NA	0	0	0	0	0
	chrXVII	16298206	0	0	0	0	0	0	0	0	1	1	NA	NA	0	0	0	0	0	0	0	0	0	0	0	0	NA	NA	0	1	0	0	0	1	NA	NA	0	0	0	0	0	0	NA	NA	NA	NA	0	0	0
	chrXVII	16298207	0	0	0	0	0	0	0	0	1	1	NA	NA	0	0	0	0	0	0	0	0	0	0	0	0	NA	NA	0	1	0	0	0	1	NA	NA	0	0	0	0	0	0	NA	NA	NA	NA	0	0	0
	chrXVII	16298244	0	0	1	1	0	0	0	0	1	1	NA	NA	0	1	1	1	1	1	1	1	NA	NA	0	0	0	0	0	0	0	0	0	1	NA	NA	0	0	0	0	0	1	NA	NA	NA	NA	0	0	0
	chrXVII	16298262	0	0	0	1	0	0	0	0	0	0	NA	NA	0	0	0	0	0	0	0	0	NA	NA	0	0	0	0	0	0	0	0	0	0	NA	NA	0	0	0	0	0	0	0	0	0	0	0	0	0
	chrXVII	16298312	0	0	0	1	0	0	0	0	0	0	NA	NA	0	0	0	0	0	0	0	0	NA	NA	0	0	0	0	0	0	0	0	0	0	NA	NA	0	0	0	0	0	0	0	0	0	0	0	0	0
	chrXVII	16298344	NA	NA	0	1	0	0	0	0	0	0	1	1	0	0	0	1	0	0	1	1	0	0	0	0	0	0	0	0	0	0	1	1	NA	NA	0	0	0	0	0	0	0	0	0	1	0	0	0
	chrXVII	16298570	0	0	0	0	0	0	0	0	0	0	0	0	0	0	0	1	0	0	0	0	NA	NA	0	0	0	0	NA	NA	0	0	0	0	0	0	NA	NA	0	0	0	0	0	0	0	0	0	0	NA
	chrXVII	16298785	0	0	0	0	0	0	0	0	0	0	NA	NA	0	0	0	1	0	0	0	0	NA	NA	0	0	0	0	0	0	0	0	0	0	0	0	0	0	0	0	0	0	0	0	0	0	0	0	0
	chrXVII	16298950	0	0	0	0	0	0	0	0	0	0	0	0	0	0	0	1	0	0	0	0	NA	NA	0	0	0	0	0	0	0	0	0	0	0	0	NA	NA	0	0	0	0	0	0	0	0	0	0	NA
	chrXVII	16298954	0	0	0	0	0	0	1	1	0	0	0	0	0	0	0	0	1	1	0	1	NA	NA	0	0	1	1	0	0	0	0	0	0	0	0	NA	NA	1	1	0	1	0	0	0	0	0	0	NA
	chrXVII	16298995	0	1	NA	NA	0	0	0	0	NA	NA	NA	NA	1	1	NA	NA	1	1	1	1	1	1	0	0	1	1	1	1	0	0	0	0	0	1	0	0	1	1	0	1	0	0	0	0	0	0	NA
	chrXVII	16298999	0	1	NA	NA	0	0	0	0	NA	NA	NA	NA	1	1	1	1	1	1	1	1	1	1	0	0	1	1	1	1	0	0	1	1	1	1	0	0	1	1	0	1	0	1	0	1	0	0	NA
	chrXVII	16299030	1	1	NA	NA	0	0	1	1	1	1	NA	NA	0	0	1	1	0	0	0	0	NA	NA	0	1	0	0	0	0	0	0	1	1	1	1	1	1	0	0	0	0	0	0	0	1	0	0	NA
	chrXVII	16299244	1	1	NA	NA	0	0	1	1	0	0	1	1	1	1	1	1	1	1	1	1	1	1	0	0	1	1	1	1	0	0	1	1	0	1	1	1	NA	NA	1	1	0	0	NA	NA	0	0	0
	chrXVII	16299325	0	0	NA	NA	0	1	0	0	0	0	0	0	0	1	0	1	0	0	0	0	0	0	0	0	0	0	0	1	0	0	0	0	1	1	NA	NA	0	0	0	0	0	0	0	0	0	0	0
	chrXVII	16299354	1	1	NA	NA	NA	NA	1	1	1	1	NA	NA	1	1	1	1	NA	NA	0	1	1	1	0	0	1	1	1	1	0	0	1	1	1	1	NA	NA	1	1	NA	NA	0	1	1	1	0	0	0
	chrXVII	16299415	NA	NA	NA	NA	NA	NA	0	0	0	0	0	0	0	0	0	0	0	0	0	0	NA	NA	0	0	0	0	0	0	NA	NA	NA	NA	0	0	0	0	0	1	NA	NA	0	0	0	0	0	0	0
	chrXVII	16299416	NA	NA	NA	NA	NA	NA	0	0	0	0	1	1	1	1	1	1	0	0	0	0	NA	NA	0	0	0	0	0	1	NA	NA	NA	NA	0	1	1	1	0	1	NA	NA	0	0	0	1	0	0	0
	chrXVII	16299429	NA	NA	NA	NA	NA	NA	0	0	0	0	0	0	0	0	0	0	0	0	0	0	NA	NA	NA	NA	0	0	0	0	NA	NA	NA	NA	0	0	1	1	0	0	NA	NA	0	0	0	0	0	0	NA
	chrXVII	16299436	NA	NA	NA	NA	NA	NA	0	0	0	1	0	0	NA	NA	0	0	0	0	0	0	0	0	0	0	0	0	0	0	NA	NA	NA	NA	0	0	0	0	0	0	NA	NA	0	0	0	0	0	0	0
	chrXVII	16299467	NA	NA	NA	NA	NA	NA	1	1	1	1	1	1	1	1	1	1	1	1	0	1	NA	NA	0	0	1	1	1	1	NA	NA	NA	NA	1	1	1	1	1	1	NA	NA	NA	NA	0	1	0	0	NA
	chrXVII	16299486	NA	NA	NA	NA	NA	NA	NA	NA	0	0	1	1	NA	NA	0	0	0	0	0	0	0	1	0	0	0	0	0	0	0	0	0	0	0	0	0	0	0	0	0	1	NA	NA	0	1	0	0	NA
	chrXVII	16299505	NA	NA	NA	NA	0	0	NA	NA	1	1	1	1	NA	NA	1	1	1	1	0	1	NA	NA	NA	NA	0	1	1	1	0	0	1	1	1	1	1	1	1	1	1	1	NA	NA	0	1	0	0	NA
	chrXVII	16299647	NA	NA	NA	NA	NA	NA	NA	NA	NA	NA	NA	NA	NA	NA	NA	NA	NA	NA	NA	NA	NA	NA	NA	NA	NA	NA	NA	NA	NA	NA	NA	NA	NA	NA	NA	NA	NA	NA	NA	NA	NA	NA	NA	NA	NA	NA	NA
	chrXVII	16299675	NA	NA	NA	NA	NA	NA	NA	NA	1	1	0	0	1	1	0	1	NA	NA	NA	NA	0	1	0	0	0	0	0	1	NA	NA	0	1	NA	NA	1	1	NA	NA	NA	NA	NA	NA	0	0	0	0	0
	chrXVII	16299677	NA	NA	NA	NA	NA	NA	0	0	0	0	NA	NA	0	0	0	0	NA	NA	NA	NA	0	0	0	0	0	0	0	0	NA	NA	0	0	NA	NA	0	0	NA	NA	NA	NA	NA	NA	0	0	0	0	0
	chrXVII	16299681	NA	NA	NA	NA	NA	NA	0	0	0	0	NA	NA	0	0	0	0	NA	NA	NA	NA	0	0	0	0	0	0	0	0	NA	NA	0	0	NA	NA	0	0	NA	NA	NA	NA	NA	NA	0	0	0	0	0
	chrXVII	16299685	NA	NA	NA	NA	NA	NA	1	1	1	1	NA	NA	0	1	1	1	NA	NA	NA	NA	0	1	0	0	0	0	0	1	NA	NA	NA	NA	NA	NA	1	1	NA	NA	NA	NA	NA	NA	0	1	0	0	0
	chrXVII	16299699	NA	NA	NA	NA	NA	NA	NA	NA	0	0	NA	NA	0	0	0	0	NA	NA	NA	NA	0	0	0	0	0	0	0	0	NA	NA	0	1	NA	NA	0	0	NA	NA	NA	NA	NA	NA	0	1	0	0	0
	chrXVII	16299801	0	0	NA	NA	NA	NA	0	0	0	0	NA	NA	0	0	NA	NA	1	1	NA	NA	0	0	0	0	0	0	0	0	NA	NA	NA	NA	0	0	0	0	0	1	0	0	0	0	NA	NA	NA	NA	0
	chrXVII	16299816	0	1	NA	NA	NA	NA	0	0	0	0	NA	NA	0	1	NA	NA	0	0	NA	NA	0	1	0	0	0	0	0	0	NA	NA	NA	NA	0	1	0	0	NA	NA	0	0	0	0	0	0	NA	NA	0
	chrXVII	16299827	0	1	NA	NA	NA	NA	0	0	0	0	1	1	0	0	NA	NA	1	1	NA	NA	0	0	0	0	0	0	0	0	0	0	0	0	0	1	0	0	0	1	0	0	0	1	0	1	NA	NA	0
	chrXVII	16299829	0	0	NA	NA	NA	NA	1	1	1	1	0	0	0	1	NA	NA	0	0	NA	NA	0	1	0	0	1	1	1	1	0	0	1	1	0	0	1	1	0	1	1	1	0	0	0	0	NA	NA	0
	chrXVII	16299880	0	0	NA	NA	NA	NA	1	1	1	1	0	0	0	0	0	0	0	0	0	0	NA	NA	0	0	0	0	0	0	0	0	0	0	NA	NA	NA	NA	NA	NA	0	1	NA	NA	0	0	NA	NA	NA
	chrXVII	16299884	0	0	NA	NA	NA	NA	0	0	0	0	0	0	0	0	0	1	0	0	0	0	NA	NA	0	0	0	0	0	0	0	0	0	0	NA	NA	NA	NA	NA	NA	0	0	0	0	0	0	NA	NA	NA
	chrXVII	16299886	0	0	NA	NA	NA	NA	0	0	0	0	0	0	0	0	0	1	0	0	0	0	NA	NA	0	0	0	0	0	0	0	0	0	0	NA	NA	NA	NA	NA	NA	0	0	0	0	0	0	NA	NA	NA
	chrXVII	16299892	0	1	NA	NA	NA	NA	1	1	1	1	1	1	0	0	0	1	1	1	0	0	0	0	0	0	1	1	0	0	0	0	0	1	NA	NA	NA	NA	NA	NA	0	1	0	0	0	1	0	0	NA
	chrXVII	16299933	0	0	NA	NA	NA	NA	0	0	0	0	0	0	0	0	0	1	1	1	0	0	0	0	0	0	0	0	0	0	0	0	0	0	0	0	NA	NA	NA	NA	0	1	0	0	0	0	NA	NA	NA
	chrXVII	16299999	0	0	NA	NA	0	0	0	0	0	0	0	0	0	0	0	0	0	0	0	0	0	0	0	0	1	1	0	0	0	0	0	0	0	0	0	0	0	0	0	0	0	0	0	0	0	0	0
	chrXVII	16300112	0	0	NA	NA	0	0	0	0	0	0	NA	NA	0	0	0	0	0	0	0	0	NA	NA	0	0	0	0	0	0	0	0	0	0	0	0	0	0	0	0	0	0	NA	NA	0	0	NA	NA	0
	chrXVII	16300123	0	0	NA	NA	0	0	1	1	0	0	0	0	0	0	0	0	1	1	1	1	NA	NA	0	0	0	0	0	1	0	0	0	0	0	1	1	1	0	0	0	1	NA	NA	0	1	0	0	0
	chrXVII	16300185	0	0	NA	NA	0	0	1	1	0	0	0	0	0	0	0	0	0	0	0	1	0	0	0	0	0	0	0	0	0	0	0	1	NA	NA	0	0	0	0	0	1	0	0	0	0	0	0	0
	chrXVII	16300186	1	1	NA	NA	0	0	0	0	1	1	NA	NA	0	1	0	1	0	0	0	1	1	1	0	0	1	1	1	1	0	0	0	1	NA	NA	1	1	1	1	0	1	0	1	0	1	0	0	0
	chrXVII	16300243	0	0	NA	NA	0	0	0	0	0	0	NA	NA	0	0	0	0	1	1	0	0	0	0	0	0	0	0	0	0	0	0	0	0	NA	NA	0	0	0	0	0	0	0	0	0	0	0	0	0
	chrXVII	16300370	1	1	1	1	0	0	0	0	NA	NA	1	1	0	1	NA	NA	NA	NA	0	0	1	1	0	0	0	0	NA	NA	NA	NA	0	1	NA	NA	NA	NA	0	1	0	0	NA	NA	NA	NA	0	0	NA
	chrXVII	16300445	NA	NA	NA	NA	0	0	0	0	0	0	NA	NA	0	0	0	0	NA	NA	NA	NA	0	0	0	0	NA	NA	0	0	NA	NA	0	0	0	0	0	0	0	1	0	0	0	0	0	0	0	0	NA
	chrXVII	16300495	0	0	0	0	0	0	0	0	0	0	NA	NA	0	0	0	1	1	1	0	1	0	1	0	0	0	0	NA	NA	NA	NA	0	1	0	0	1	1	0	0	0	1	0	0	0	1	NA	NA	0
	chrXVII	16300539	0	0	NA	NA	0	0	0	1	0	0	0	0	NA	NA	0	0	0	0	0	0	0	0	0	0	0	0	NA	NA	NA	NA	0	0	0	0	NA	NA	0	0	0	0	0	0	0	0	0	0	0
	chrXVII	16300614	0	0	NA	NA	0	0	1	1	1	1	NA	NA	0	0	0	0	0	0	NA	NA	NA	NA	0	0	0	0	0	0	0	0	0	0	0	1	1	1	0	1	NA	NA	NA	NA	0	0	0	0	0
	chrXVII	16300622	0	1	NA	NA	0	0	0	0	0	0	0	0	0	0	0	0	0	0	NA	NA	NA	NA	0	0	0	0	1	1	0	0	0	0	0	0	0	0	0	0	NA	NA	NA	NA	0	0	0	0	0
	chrXVII	16300623	0	1	NA	NA	0	0	0	0	0	0	0	0	0	0	0	0	0	0	NA	NA	NA	NA	0	0	0	0	1	1	0	0	0	0	0	0	0	0	0	0	NA	NA	NA	NA	0	0	0	0	0
	chrXVII	16300664	0	0	NA	NA	0	0	0	0	0	0	0	0	NA	NA	0	0	0	0	NA	NA	0	0	0	0	0	0	0	0	NA	NA	0	0	0	0	1	1	0	0	0	0	0	0	0	0	0	0	0
	chrXVII	16300726	NA	NA	NA	NA	NA	NA	1	1	1	1	1	1	NA	NA	1	1	1	1	NA	NA	1	1	NA	NA	1	1	0	0	NA	NA	NA	NA	1	1	1	1	1	1	1	1	NA	NA	0	1	0	0	0
	chrXVII	16300765	NA	NA	NA	NA	NA	NA	1	1	1	1	1	1	NA	NA	1	1	0	0	NA	NA	1	1	NA	NA	1	1	1	1	NA	NA	NA	NA	1	1	NA	NA	NA	NA	0	1	NA	NA	0	1	0	0	0
	chrXVII	16300770	NA	NA	0	1	NA	NA	0	0	0	0	1	1	NA	NA	1	1	0	0	NA	NA	1	1	NA	NA	1	1	1	1	NA	NA	NA	NA	0	1	NA	NA	NA	NA	0	0	NA	NA	0	1	0	0	0
	chrXVII	16300788	NA	NA	NA	NA	NA	NA	0	0	0	0	1	1	NA	NA	1	1	0	0	NA	NA	1	1	0	0	1	1	1	1	NA	NA	NA	NA	0	1	NA	NA	NA	NA	0	0	NA	NA	0	1	0	0	0
	chrXVII	16300795	NA	NA	NA	NA	0	0	1	1	1	1	1	1	NA	NA	1	1	1	1	NA	NA	1	1	0	0	1	1	1	1	NA	NA	NA	NA	1	1	NA	NA	NA	NA	0	1	NA	NA	0	1	0	0	0
	chrXVII	16300842	NA	NA	NA	NA	0	0	0	0	0	0	0	0	0	0	0	1	0	0	0	0	0	1	0	0	0	0	0	0	0	0	0	0	0	0	NA	NA	NA	NA	0	0	NA	NA	0	0	0	0	0
	chrXVII	16300866	NA	NA	0	0	NA	NA	0	0	0	0	0	0	0	0	NA	NA	1	1	0	0	0	0	0	0	0	0	0	0	0	0	0	0	0	0	NA	NA	NA	NA	0	0	NA	NA	0	0	0	0	0
	chrXVII	16300977	0	0	NA	NA	NA	NA	0	0	0	0	0	0	0	0	0	1	0	0	0	0	0	1	0	0	0	0	0	1	0	0	0	0	0	0	0	0	0	0	0	0	0	0	0	0	NA	NA	0
	chrXVII	16301018	NA	NA	0	0	0	0	0	0	0	0	0	0	0	0	0	1	0	0	0	0	0	1	0	0	0	0	0	0	0	0	NA	NA	0	0	NA	NA	NA	NA	0	0	0	0	0	0	NA	NA	0
	chrXVII	16301115	0	0	NA	NA	0	0	0	0	0	0	0	0	0	1	0	1	0	0	0	0	0	1	0	0	0	0	0	0	0	0	0	0	0	0	0	0	0	0	0	0	0	0	0	0	0	0	0
	chrXVII	16301124	0	0	NA	NA	0	0	0	0	0	0	0	0	0	0	0	0	0	0	0	0	0	0	0	0	0	0	0	0	0	0	0	0	0	0	0	0	0	0	0	0	0	0	0	0	0	0	0
	chrXVII	16301163	0	0	NA	NA	0	0	0	0	0	0	0	0	0	0	0	0	0	0	0	0	0	0	0	0	0	0	0	0	0	0	0	0	0	0	0	0	0	0	0	0	0	0	0	0	0	0	0
	chrXVII	16301245	1	1	NA	NA	0	0	0	0	1	1	NA	NA	0	1	0	1	1	1	0	1	0	0	0	0	1	1	1	1	0	0	1	1	1	1	1	1	0	1	1	1	0	1	0	1	0	0	NA
	chrXVII	16301349	NA	NA	NA	NA	NA	NA	NA	NA	NA	NA	0	0	0	0	0	1	0	0	0	0	0	0	0	0	0	0	0	0	0	0	0	1	0	1	NA	NA	0	0	0	0	NA	NA	0	0	NA	NA	0
	chrXVII	16301371	NA	NA	NA	NA	NA	NA	NA	NA	NA	NA	0	0	0	0	0	1	0	0	NA	NA	0	1	NA	NA	0	0	0	0	0	0	0	0	0	0	NA	NA	0	1	0	0	NA	NA	NA	NA	0	0	NA
	chrXVII	16301424	NA	NA	NA	NA	NA	NA	0	1	NA	NA	0	0	0	0	0	0	0	0	0	0	NA	NA	0	0	0	0	NA	NA	0	0	0	0	0	0	0	0	0	0	0	1	0	0	NA	NA	0	0	NA
	chrXVII	16301425	NA	NA	NA	NA	0	0	1	1	NA	NA	0	0	0	0	0	0	0	0	0	0	NA	NA	0	0	0	0	NA	NA	NA	NA	0	0	0	0	0	0	0	0	0	1	0	0	NA	NA	0	0	NA
	chrXVII	16301448	NA	NA	NA	NA	0	0	1	1	NA	NA	0	0	0	0	NA	NA	0	0	0	0	NA	NA	0	0	0	0	NA	NA	0	0	0	0	0	0	0	0	0	0	0	0	NA	NA	NA	NA	0	0	0
	chrXVII	16301455	NA	NA	NA	NA	0	0	NA	NA	NA	NA	0	0	0	0	NA	NA	0	0	0	0	NA	NA	NA	NA	0	0	NA	NA	0	0	0	0	NA	NA	0	0	0	0	0	0	NA	NA	NA	NA	0	0	0
	chrXVII	16301777	NA	NA	NA	NA	NA	NA	1	1	0	0	NA	NA	0	0	NA	NA	0	0	0	0	0	1	0	0	0	0	0	0	NA	NA	NA	NA	NA	NA	0	0	NA	NA	0	1	NA	NA	0	0	0	0	0
	chrXVII	16301833	0	0	NA	NA	0	0	1	1	0	0	0	0	0	0	0	0	0	0	0	0	0	1	0	0	NA	NA	0	0	0	0	0	0	NA	NA	0	0	NA	NA	0	1	0	0	0	0	0	0	0
	chrXVII	16301849	0	0	NA	NA	NA	NA	0	0	0	0	0	0	0	0	1	1	0	0	0	0	0	1	0	0	0	0	0	0	0	0	0	0	NA	NA	0	0	NA	NA	0	0	0	0	0	0	0	0	0
	chrXVII	16301853	0	1	NA	NA	NA	NA	0	0	NA	NA	0	0	0	0	0	0	0	0	NA	NA	0	0	0	0	NA	NA	0	0	0	0	0	0	NA	NA	0	0	NA	NA	0	0	0	0	0	0	0	0	0
	chrXVII	16301864	0	1	NA	NA	NA	NA	0	0	NA	NA	0	0	0	0	0	0	0	0	NA	NA	0	0	0	0	NA	NA	0	0	0	0	0	0	NA	NA	0	0	0	0	0	0	0	0	0	0	0	0	0
	chrXVII	16301925	0	0	0	0	1	1	1	1	0	0	0	0	0	0	1	1	0	0	0	0	NA	NA	0	0	0	0	0	0	0	0	0	0	NA	NA	0	0	0	0	0	1	0	0	0	0	0	0	0
	chrXVII	16301948	0	0	NA	NA	0	0	0	0	0	0	0	0	0	0	0	0	0	0	0	0	NA	NA	0	1	0	0	0	0	0	0	0	0	NA	NA	0	0	0	0	0	0	0	0	0	0	0	0	0
	chrXVII	16301952	0	0	NA	NA	0	0	0	0	0	0	NA	NA	0	0	0	0	0	0	0	0	NA	NA	0	0	0	0	0	0	0	0	0	0	NA	NA	0	0	0	0	0	0	0	0	0	0	0	0	NA
	chrXVII	16301989	0	1	NA	NA	0	0	0	0	0	0	NA	NA	NA	NA	0	0	0	0	0	0	0	0	0	0	0	0	0	0	0	0	0	0	NA	NA	0	0	0	0	0	0	0	0	0	0	0	0	0
	chrXVII	16302161	1	1	0	1	0	0	1	1	1	1	1	1	0	1	1	1	1	1	0	1	1	1	0	0	1	1	1	1	0	0	1	1	1	1	1	1	1	1	1	1	0	1	0	1	0	0	0
	chrXVII	16302208	0	0	0	0	0	0	0	0	0	0	0	0	0	0	0	0	0	0	0	0	0	0	0	0	0	0	0	0	0	0	0	0	0	0	NA	NA	0	0	0	0	0	0	0	0	0	0	0
	chrXVII	16302234	0	1	0	0	0	0	0	0	0	0	NA	NA	0	0	0	1	1	1	0	0	0	0	0	0	0	0	0	0	0	0	0	0	0	0	NA	NA	0	0	0	0	0	0	0	0	0	0	NA
	chrXVII	16302273	NA	NA	NA	NA	0	0	0	0	0	0	NA	NA	0	0	0	0	0	0	0	0	NA	NA	0	0	0	0	0	0	0	0	0	0	0	1	0	0	0	0	0	0	0	0	0	0	0	0	NA
	chrXVII	16302315	0	0	NA	NA	0	0	0	0	0	0	NA	NA	0	0	0	1	1	1	1	1	NA	NA	0	0	0	0	0	1	NA	NA	0	0	0	1	0	1	0	0	0	0	0	0	0	0	0	0	0
	chrXVII	16302337	0	1	NA	NA	0	0	0	0	0	0	0	0	0	0	0	1	1	1	NA	NA	NA	NA	0	0	0	0	NA	NA	NA	NA	0	0	0	1	0	0	0	0	0	0	0	0	0	0	0	0	0
	chrXVII	16302384	0	0	NA	NA	NA	NA	0	0	1	1	0	0	0	0	0	0	0	0	NA	NA	0	0	0	0	0	0	NA	NA	0	0	0	0	0	0	0	0	0	0	0	0	0	0	0	0	0	0	0
	chrXVII	16302413	0	0	NA	NA	0	0	0	0	0	0	NA	NA	0	0	0	0	0	0	NA	NA	0	0	0	0	0	0	0	0	0	0	0	0	0	0	0	0	0	0	0	0	0	0	0	0	0	0	NA
	chrXVII	16302686	NA	NA	0	0	NA	NA	0	0	NA	NA	1	1	NA	NA	0	1	NA	NA	0	1	NA	NA	0	0	0	0	NA	NA	NA	NA	NA	NA	NA	NA	NA	NA	0	0	0	1	0	1	0	1	0	0	NA
	chrXVII	16302690	NA	NA	0	0	NA	NA	0	0	NA	NA	0	0	NA	NA	0	0	NA	NA	0	1	0	0	0	0	0	0	NA	NA	0	0	NA	NA	NA	NA	NA	NA	0	0	0	0	0	0	0	0	0	0	NA
	chrXVII	16302715	NA	NA	1	1	0	0	1	1	1	1	1	1	NA	NA	0	1	0	0	0	1	1	1	0	0	1	1	NA	NA	0	0	1	1	NA	NA	NA	NA	NA	NA	1	1	NA	NA	0	1	0	0	NA
	chrXVII	16302748	NA	NA	0	1	0	0	0	0	0	0	0	0	0	0	0	0	0	0	0	0	0	0	0	0	0	0	NA	NA	0	0	NA	NA	NA	NA	NA	NA	0	0	NA	NA	NA	NA	0	0	NA	NA	0
	chrXVII	16302829	0	1	0	0	NA	NA	0	0	NA	NA	0	0	0	0	0	0	1	1	0	1	0	0	0	0	0	0	NA	NA	0	0	0	0	0	1	NA	NA	0	0	NA	NA	NA	NA	0	0	0	0	0
	chrXVII	16302896	NA	NA	NA	NA	0	0	0	0	NA	NA	1	1	1	1	NA	NA	NA	NA	NA	NA	1	1	NA	NA	0	0	NA	NA	NA	NA	NA	NA	NA	NA	1	1	0	0	NA	NA	NA	NA	0	1	0	0	0
	chrXVII	16302969	NA	NA	NA	NA	NA	NA	NA	NA	NA	NA	NA	NA	NA	NA	NA	NA	NA	NA	NA	NA	NA	NA	NA	NA	NA	NA	NA	NA	NA	NA	NA	NA	NA	NA	NA	NA	NA	NA	NA	NA	NA	NA	NA	NA	NA	NA	NA
	chrXVII	16303003	NA	NA	NA	NA	NA	NA	NA	NA	NA	NA	NA	NA	NA	NA	NA	NA	NA	NA	NA	NA	NA	NA	NA	NA	NA	NA	NA	NA	NA	NA	NA	NA	NA	NA	NA	NA	NA	NA	NA	NA	NA	NA	NA	NA	NA	NA	NA
	chrXVII	16303028	NA	NA	NA	NA	NA	NA	NA	NA	NA	NA	NA	NA	NA	NA	NA	NA	NA	NA	NA	NA	NA	NA	NA	NA	NA	NA	NA	NA	NA	NA	NA	NA	NA	NA	NA	NA	NA	NA	NA	NA	NA	NA	NA	NA	NA	NA	NA
	chrXVII	16303031	NA	NA	NA	NA	NA	NA	NA	NA	NA	NA	NA	NA	NA	NA	NA	NA	NA	NA	NA	NA	NA	NA	NA	NA	NA	NA	NA	NA	NA	NA	NA	NA	NA	NA	NA	NA	NA	NA	NA	NA	NA	NA	NA	NA	NA	NA	NA
	chrXVII	16303043	NA	NA	NA	NA	NA	NA	NA	NA	NA	NA	NA	NA	NA	NA	NA	NA	NA	NA	NA	NA	NA	NA	NA	NA	NA	NA	NA	NA	NA	NA	NA	NA	NA	NA	NA	NA	NA	NA	NA	NA	NA	NA	NA	NA	NA	NA	NA
	chrXVII	16303044	NA	NA	NA	NA	NA	NA	NA	NA	NA	NA	NA	NA	NA	NA	NA	NA	NA	NA	NA	NA	NA	NA	NA	NA	NA	NA	NA	NA	NA	NA	NA	NA	NA	NA	NA	NA	NA	NA	NA	NA	NA	NA	NA	NA	NA	NA	NA
	chrXVII	16303193	0	0	0	0	0	0	1	1	NA	NA	NA	NA	0	0	0	0	0	0	NA	NA	0	0	0	0	0	0	NA	NA	0	0	NA	NA	0	0	NA	NA	0	0	NA	NA	0	0	0	0	0	0	0
	chrXVII	16303345	0	0	0	0	0	0	0	0	0	0	0	0	0	0	0	0	0	0	0	0	0	0	0	0	0	0	0	0	0	0	0	0	0	0	NA	NA	0	0	NA	NA	0	0	0	0	0	0	NA
	chrXVII	16303462	0	0	0	0	0	0	0	0	1	1	0	0	0	0	0	0	0	0	0	1	0	0	0	0	0	0	0	1	0	0	0	0	NA	NA	0	0	0	0	0	0	0	1	0	0	0	0	0
	chrXVII	16303519	1	1	0	1	0	0	0	0	0	0	0	0	0	0	0	1	0	0	0	1	NA	NA	0	0	1	1	0	1	0	0	0	0	0	0	NA	NA	1	1	0	0	0	1	0	0	0	0	0
	chrXVII	16303571	0	0	0	0	0	0	0	0	1	1	0	0	0	0	0	0	0	0	0	0	0	0	0	0	0	0	0	1	0	0	0	0	NA	NA	NA	NA	0	0	0	0	0	0	0	0	0	0	0
	chrXVII	16303777	0	0	0	0	0	0	1	1	0	0	NA	NA	NA	NA	0	0	0	0	0	0	0	0	0	0	0	0	0	0	0	0	0	0	0	0	NA	NA	NA	NA	0	0	0	0	NA	NA	0	0	NA
	chrXVII	16303795	0	0	0	0	0	0	0	0	0	0	0	0	NA	NA	0	0	0	0	0	0	NA	NA	0	0	NA	NA	0	0	NA	NA	0	0	NA	NA	NA	NA	0	0	0	0	0	0	NA	NA	0	0	0
	chrXVII	16304354	0	0	0	0	0	0	0	0	0	0	0	0	NA	NA	0	1	0	0	0	0	0	0	0	0	0	0	0	0	0	0	0	0	0	0	0	0	0	0	0	0	0	0	0	0	0	0	0
	chrXVII	16304396	0	0	0	0	0	0	0	0	0	0	NA	NA	NA	NA	0	0	0	0	0	0	NA	NA	0	0	0	0	0	0	0	0	0	0	0	0	0	0	0	0	0	0	0	0	0	0	1	1	NA
	chrXVII	16304424	0	0	0	0	0	0	0	0	0	0	0	0	0	1	0	0	0	0	0	0	NA	NA	0	0	0	0	0	0	0	0	0	0	0	0	0	0	0	0	0	0	0	0	0	0	0	0	0
	chrXVII	16304497	0	0	0	0	0	0	0	0	0	0	0	0	0	0	0	1	0	0	0	0	1	1	0	0	0	0	0	1	0	0	0	0	1	1	0	0	NA	NA	0	0	0	0	NA	NA	0	0	0
	chrXVII	16304535	0	0	0	0	0	0	0	0	0	0	0	0	0	0	0	1	0	0	0	0	1	1	0	0	0	0	0	1	0	0	0	0	0	0	0	0	0	0	0	0	0	0	0	0	0	0	0
	chrXVII	16304555	0	0	0	1	0	0	0	0	0	0	0	0	1	1	NA	NA	0	0	0	0	1	1	0	0	0	0	0	1	0	0	0	1	1	1	NA	NA	0	1	0	1	0	1	NA	NA	0	0	0
	chrXVII	16304579	0	0	0	0	0	0	0	0	1	1	0	0	0	0	NA	NA	0	0	0	0	0	0	0	0	0	0	0	1	0	0	0	0	0	0	NA	NA	0	0	0	0	0	0	NA	NA	0	0	0
	chrXVII	16304581	NA	NA	0	1	0	0	1	1	0	0	NA	NA	1	1	NA	NA	1	1	0	1	1	1	0	1	1	1	0	1	0	0	0	1	1	1	NA	NA	0	1	0	1	0	1	NA	NA	0	0	0
	chrXVII	16304597	NA	NA	0	0	0	0	0	0	0	0	0	0	0	0	NA	NA	0	0	0	0	0	0	0	0	0	0	0	0	0	0	0	0	0	0	NA	NA	0	0	0	0	0	0	NA	NA	0	0	0
	chrXVII	16304615	NA	NA	0	0	0	0	0	0	0	0	0	0	0	0	NA	NA	0	0	0	0	0	0	0	0	0	0	0	0	0	0	0	0	0	0	NA	NA	0	0	0	0	0	0	NA	NA	0	0	0
	chrXVII	16304633	NA	NA	0	0	0	0	1	1	0	0	1	1	0	0	NA	NA	0	0	0	1	0	0	0	1	1	1	0	0	0	0	0	0	0	0	NA	NA	0	1	0	0	0	1	NA	NA	0	0	0
	chrXVII	16304669	NA	NA	0	0	NA	NA	0	0	1	1	0	0	NA	NA	NA	NA	1	1	0	0	0	0	0	0	0	0	0	1	0	0	NA	NA	0	0	NA	NA	0	1	0	0	0	1	NA	NA	0	0	0
	chrXVII	16304670	NA	NA	0	0	NA	NA	1	1	1	1	1	1	NA	NA	1	1	0	0	0	1	0	0	0	1	1	1	0	1	0	0	NA	NA	0	0	NA	NA	1	1	0	0	0	1	NA	NA	0	0	0
	chrXVII	16304676	NA	NA	0	0	0	0	0	0	0	0	0	0	NA	NA	0	0	1	1	0	0	0	0	0	0	0	0	0	0	0	0	NA	NA	0	0	NA	NA	0	0	0	0	0	0	0	1	0	0	0
	chrXVII	16304678	NA	NA	0	0	0	0	NA	NA	0	0	1	1	NA	NA	1	1	0	0	0	1	NA	NA	0	1	1	1	0	0	0	0	NA	NA	0	0	NA	NA	0	1	0	0	0	0	0	1	0	0	0
	chrXVII	16304689	0	0	0	0	0	0	NA	NA	0	0	0	0	NA	NA	0	0	1	1	0	0	NA	NA	0	0	0	0	NA	NA	NA	NA	NA	NA	0	0	NA	NA	0	0	0	0	NA	NA	0	1	0	0	0
	chrXVII	16304692	0	0	0	0	0	0	NA	NA	0	0	0	0	NA	NA	0	0	0	0	0	0	0	0	0	0	0	0	NA	NA	NA	NA	NA	NA	0	0	NA	NA	0	0	0	0	NA	NA	0	0	0	0	0
	chrXVII	16304723	0	0	0	0	0	0	NA	NA	0	0	0	0	NA	NA	0	0	0	0	0	0	0	0	0	0	0	0	NA	NA	0	0	NA	NA	0	0	NA	NA	0	0	0	0	NA	NA	0	0	0	0	0
	chrXVII	16304759	0	0	0	0	0	0	0	0	0	0	1	1	NA	NA	1	1	0	0	0	1	0	0	0	0	0	0	0	0	NA	NA	0	0	0	0	NA	NA	0	1	0	0	NA	NA	NA	NA	NA	NA	0
	chrXVII	16304827	0	0	0	0	NA	NA	0	0	0	0	0	0	0	0	0	0	0	0	0	0	0	0	0	0	0	0	0	0	NA	NA	0	0	0	0	NA	NA	NA	NA	0	0	0	0	NA	NA	NA	NA	NA
	chrXVII	16304840	NA	NA	0	1	NA	NA	0	0	0	0	0	0	0	0	0	0	0	0	0	1	0	1	0	0	0	0	0	0	NA	NA	0	0	1	1	NA	NA	NA	NA	0	0	0	0	0	0	0	0	0
	chrXVII	16304843	NA	NA	0	0	NA	NA	1	1	0	0	0	0	0	0	0	0	0	0	0	0	0	0	0	1	1	1	0	0	NA	NA	0	0	0	0	0	0	NA	NA	0	0	0	0	0	0	0	0	0
	chrXVII	16304891	NA	NA	0	0	NA	NA	0	0	1	1	NA	NA	0	0	NA	NA	0	0	0	0	0	0	0	0	0	0	0	1	NA	NA	NA	NA	NA	NA	0	0	NA	NA	0	0	NA	NA	0	0	0	0	0
	chrXVII	16305008	NA	NA	NA	NA	NA	NA	0	0	NA	NA	NA	NA	0	0	0	1	NA	NA	0	0	NA	NA	0	0	0	0	0	0	NA	NA	NA	NA	NA	NA	0	0	NA	NA	0	0	0	0	NA	NA	0	0	0
	chrXVII	16305033	NA	NA	0	0	NA	NA	0	0	0	0	NA	NA	0	0	0	1	0	0	0	0	NA	NA	0	0	0	0	0	0	0	0	NA	NA	NA	NA	0	0	NA	NA	0	0	0	0	NA	NA	0	0	0
	chrXVII	16305053	NA	NA	0	0	0	0	1	1	0	0	0	0	0	0	0	0	NA	NA	0	0	0	0	0	1	1	1	0	0	0	0	NA	NA	NA	NA	0	0	NA	NA	0	0	0	0	0	0	NA	NA	0
	chrXVII	16305054	NA	NA	0	0	0	0	1	1	0	0	0	0	0	0	0	0	NA	NA	0	0	0	0	0	1	1	1	0	0	0	0	NA	NA	NA	NA	0	0	NA	NA	0	0	0	0	0	0	NA	NA	0
	chrXVII	16305065	NA	NA	0	1	NA	NA	0	0	1	1	1	1	0	1	0	1	NA	NA	0	0	0	1	0	0	0	0	1	1	0	0	0	0	NA	NA	1	1	NA	NA	0	0	0	0	1	1	NA	NA	0
	chrXVII	16305090	0	0	0	0	NA	NA	0	0	0	0	0	0	0	0	0	0	1	1	0	0	0	0	0	0	0	0	0	0	NA	NA	0	0	NA	NA	0	0	NA	NA	0	0	0	0	0	1	0	0	0
	chrXVII	16305261	0	0	0	0	NA	NA	1	1	0	0	1	1	0	1	1	1	1	1	1	1	NA	NA	1	1	1	1	NA	NA	NA	NA	0	0	NA	NA	0	0	NA	NA	0	0	1	1	1	1	NA	NA	NA
	chrXVII	16305290	0	1	1	1	NA	NA	1	1	1	1	1	1	0	1	1	1	1	1	1	1	NA	NA	1	1	NA	NA	NA	NA	1	1	0	1	NA	NA	1	1	1	1	1	1	1	1	1	1	1	1	NA
	chrXVII	16305378	NA	NA	NA	NA	NA	NA	NA	NA	NA	NA	NA	NA	NA	NA	NA	NA	NA	NA	NA	NA	NA	NA	NA	NA	NA	NA	NA	NA	NA	NA	NA	NA	NA	NA	NA	NA	NA	NA	NA	NA	NA	NA	NA	NA	NA	NA	NA
	chrXVII	16305499	0	0	0	0	NA	NA	1	1	0	0	0	0	0	0	0	0	0	0	0	0	0	1	0	1	1	1	0	0	0	0	0	0	NA	NA	0	0	0	0	0	1	0	1	NA	NA	NA	NA	0
	chrXVII	16305573	0	0	0	0	NA	NA	1	1	1	1	NA	NA	0	1	0	0	0	0	0	0	NA	NA	1	1	1	1	NA	NA	0	0	1	1	0	0	0	0	0	1	0	1	0	1	0	0	NA	NA	NA
	chrXVII	16305575	0	0	0	0	NA	NA	1	1	1	1	NA	NA	0	0	0	0	0	0	0	0	NA	NA	0	1	1	1	NA	NA	0	0	1	1	0	0	0	0	0	1	0	0	0	0	0	0	NA	NA	0
	chrXVII	16305619	0	0	0	0	NA	NA	0	0	0	0	0	0	0	0	0	1	0	0	0	0	0	0	0	0	0	0	0	0	0	0	0	0	0	0	0	0	0	0	0	0	0	0	NA	NA	0	0	0
	chrXVII	16305665	0	0	0	0	NA	NA	0	0	0	0	1	1	0	0	0	0	0	0	0	0	0	0	0	0	0	0	NA	NA	0	0	0	0	0	0	0	0	0	1	0	0	0	0	NA	NA	NA	NA	0
	chrXVII	16305737	NA	NA	NA	NA	NA	NA	0	0	0	0	0	0	0	0	0	0	0	0	0	0	0	1	0	0	0	0	NA	NA	0	0	NA	NA	NA	NA	NA	NA	0	0	0	1	0	1	NA	NA	NA	NA	0
	chrXVII	16305772	0	0	NA	NA	NA	NA	0	0	0	1	1	1	0	1	0	0	0	0	0	0	0	1	0	0	0	0	NA	NA	NA	NA	NA	NA	1	1	1	1	0	1	0	1	0	0	1	1	0	0	0
	chrXVII	16305778	0	0	NA	NA	NA	NA	1	1	0	0	0	0	0	0	0	0	0	0	0	0	NA	NA	0	1	1	1	NA	NA	NA	NA	NA	NA	0	0	NA	NA	0	1	0	0	0	0	NA	NA	0	0	0
	chrXVII	16305837	0	0	NA	NA	0	0	0	0	1	1	0	0	0	1	0	0	0	0	0	0	NA	NA	0	0	0	0	0	1	NA	NA	NA	NA	NA	NA	0	0	0	0	0	1	NA	NA	NA	NA	0	0	0
	chrXVII	16305862	0	1	NA	NA	0	0	1	1	1	1	1	1	0	1	0	1	1	1	0	1	NA	NA	0	1	1	1	1	1	NA	NA	NA	NA	NA	NA	0	0	1	1	0	1	0	0	NA	NA	0	0	0
	chrXVII	16305984	0	1	NA	NA	NA	NA	1	1	0	0	0	0	NA	NA	1	1	0	0	0	1	0	1	1	1	1	1	0	0	NA	NA	0	0	NA	NA	0	1	0	1	1	1	1	1	0	0	NA	NA	NA
	chrXVII	16305991	0	1	NA	NA	NA	NA	1	1	0	0	0	0	0	1	1	1	0	0	0	1	0	1	1	1	1	1	0	0	1	1	0	0	NA	NA	0	1	0	1	1	1	1	1	0	0	1	1	NA
	chrXVII	16306008	0	1	NA	NA	NA	NA	1	1	1	1	1	1	1	1	0	1	0	0	1	1	1	1	1	1	0	1	NA	NA	NA	NA	1	1	NA	NA	NA	NA	1	1	1	1	NA	NA	0	1	1	1	NA
	chrXVII	16306048	0	0	NA	NA	0	0	0	0	NA	NA	0	0	0	0	0	0	0	0	0	0	0	0	0	0	NA	NA	0	1	0	0	0	1	NA	NA	0	0	0	0	0	0	NA	NA	0	0	0	0	NA
	chrXVII	16306051	0	0	NA	NA	0	0	0	0	NA	NA	0	0	0	0	0	0	0	0	0	0	0	0	0	0	NA	NA	0	1	NA	NA	0	1	NA	NA	0	0	0	0	0	0	NA	NA	0	0	0	0	0
	chrXVII	16306054	0	1	NA	NA	0	0	1	1	NA	NA	0	0	1	1	0	1	0	0	0	1	1	1	0	1	NA	NA	0	1	NA	NA	0	1	0	0	0	0	0	1	0	1	NA	NA	0	0	0	0	0
	chrXVII	16306057	0	0	NA	NA	0	0	0	0	NA	NA	0	0	0	0	0	0	0	0	0	1	0	0	0	0	NA	NA	0	0	NA	NA	0	0	0	0	0	0	0	0	0	0	NA	NA	0	0	0	0	0
	chrXVII	16306062	0	1	NA	NA	0	0	1	1	NA	NA	1	1	1	1	0	1	0	0	0	1	1	1	0	1	NA	NA	0	1	NA	NA	0	1	1	1	1	1	1	1	1	1	NA	NA	0	1	0	0	0
	chrXVII	16306137	0	0	NA	NA	NA	NA	1	1	NA	NA	1	1	0	1	NA	NA	0	0	0	1	0	0	0	1	1	1	NA	NA	NA	NA	1	1	NA	NA	NA	NA	0	1	NA	NA	NA	NA	0	0	0	0	0
	chrXVII	16306192	0	0	NA	NA	NA	NA	NA	NA	NA	NA	0	0	0	1	NA	NA	1	1	0	0	0	0	0	0	0	0	NA	NA	NA	NA	NA	NA	NA	NA	NA	NA	0	0	0	0	0	0	0	1	0	0	0
	chrXVII	16306236	NA	NA	NA	NA	NA	NA	NA	NA	NA	NA	0	0	NA	NA	NA	NA	0	0	NA	NA	0	0	0	1	1	1	0	0	NA	NA	0	0	NA	NA	NA	NA	1	1	0	0	NA	NA	NA	NA	0	0	0
	chrXVII	16306252	NA	NA	NA	NA	NA	NA	NA	NA	NA	NA	0	0	NA	NA	1	1	0	0	NA	NA	0	0	0	1	1	1	0	0	NA	NA	0	0	NA	NA	NA	NA	NA	NA	NA	NA	NA	NA	NA	NA	0	0	0
	chrXVII	16306269	NA	NA	NA	NA	NA	NA	1	1	NA	NA	0	0	NA	NA	1	1	0	0	0	0	0	1	0	1	1	1	0	1	NA	NA	0	1	NA	NA	NA	NA	NA	NA	NA	NA	NA	NA	NA	NA	0	0	0
	chrXVII	16306281	NA	NA	NA	NA	0	0	1	1	NA	NA	0	0	NA	NA	1	1	0	0	0	0	1	1	0	1	1	1	0	1	NA	NA	0	1	1	1	NA	NA	1	1	NA	NA	NA	NA	NA	NA	0	0	NA
	chrXVII	16306430	0	0	NA	NA	0	0	0	0	NA	NA	0	0	NA	NA	0	1	0	0	0	0	0	0	0	0	0	0	0	0	NA	NA	0	0	NA	NA	0	1	0	0	0	0	NA	NA	0	1	0	0	NA
	chrXVII	16306500	0	0	NA	NA	NA	NA	0	0	1	1	0	0	NA	NA	0	1	0	0	0	1	NA	NA	0	1	0	0	0	1	1	1	0	1	NA	NA	0	1	0	0	0	1	1	1	0	0	1	1	1
	chrXVII	16306637	1	1	NA	NA	0	0	0	1	NA	NA	NA	NA	0	0	0	0	0	0	0	0	NA	NA	0	1	1	1	0	1	0	0	0	0	0	0	NA	NA	0	1	0	0	0	0	NA	NA	0	0	0
	chrXVII	16306643	0	1	NA	NA	0	0	0	0	NA	NA	NA	NA	0	0	0	1	0	0	0	0	NA	NA	0	0	0	0	0	1	0	0	0	0	0	0	NA	NA	0	0	0	0	0	1	NA	NA	0	0	0
	chrXVII	16306675	0	0	0	0	0	0	0	0	NA	NA	NA	NA	NA	NA	0	1	0	0	0	0	NA	NA	0	0	NA	NA	0	0	NA	NA	0	0	0	0	NA	NA	0	0	0	0	0	0	NA	NA	0	0	NA
	chrXVII	16306819	0	1	NA	NA	1	1	NA	NA	1	1	0	0	NA	NA	1	1	1	1	1	1	NA	NA	1	1	NA	NA	1	1	NA	NA	0	1	NA	NA	NA	NA	0	1	0	0	1	1	1	1	1	1	NA
	chrXVII	16306823	0	0	NA	NA	0	0	NA	NA	0	0	0	0	NA	NA	0	0	0	0	NA	NA	0	1	0	0	NA	NA	NA	NA	NA	NA	NA	NA	NA	NA	0	0	0	0	0	0	0	0	0	0	0	0	NA
	chrXVII	16306844	0	0	NA	NA	0	0	0	0	0	0	NA	NA	0	1	0	1	0	0	NA	NA	NA	NA	0	0	NA	NA	0	0	NA	NA	NA	NA	NA	NA	0	0	NA	NA	0	0	0	0	0	0	0	0	NA
	chrXVII	16306849	0	0	NA	NA	0	0	0	0	0	0	NA	NA	0	1	0	1	0	0	NA	NA	NA	NA	0	0	NA	NA	0	0	NA	NA	NA	NA	NA	NA	0	0	NA	NA	0	0	0	0	0	0	0	0	NA
	chrXVII	16306884	1	1	NA	NA	NA	NA	NA	NA	0	0	NA	NA	0	0	0	0	0	0	0	0	NA	NA	NA	NA	NA	NA	0	0	0	0	0	0	NA	NA	NA	NA	NA	NA	0	0	0	0	NA	NA	0	0	NA
	chrXVII	16306890	0	0	NA	NA	0	0	NA	NA	0	0	NA	NA	0	0	0	0	NA	NA	0	0	NA	NA	NA	NA	NA	NA	0	0	NA	NA	0	0	NA	NA	0	0	NA	NA	0	0	0	0	NA	NA	0	0	0
	chrXVII	16307012	NA	NA	NA	NA	NA	NA	NA	NA	1	1	NA	NA	1	1	NA	NA	1	1	1	1	0	1	1	1	1	1	NA	NA	1	1	1	1	NA	NA	NA	NA	NA	NA	0	1	1	1	1	1	1	1	1
	chrXVII	16307046	0	0	NA	NA	0	0	NA	NA	0	0	NA	NA	NA	NA	0	0	0	0	0	0	NA	NA	0	0	1	1	NA	NA	NA	NA	0	0	0	0	0	0	0	1	0	0	0	0	0	0	NA	NA	0
	chrXVII	16307272	0	0	NA	NA	0	0	0	0	0	0	NA	NA	NA	NA	NA	NA	0	0	NA	NA	0	0	0	0	0	0	0	0	NA	NA	1	1	0	0	0	0	0	0	0	0	NA	NA	0	0	0	0	0
	chrXVII	16307333	0	0	0	0	0	0	0	0	NA	NA	NA	NA	0	0	0	0	0	0	NA	NA	0	1	0	0	0	0	0	0	0	0	0	0	0	0	0	0	0	0	0	1	NA	NA	0	0	0	0	0
	chrXVII	16307355	0	0	0	0	0	0	0	0	NA	NA	0	0	0	0	0	0	1	1	0	0	0	0	0	0	0	0	0	0	0	0	0	0	NA	NA	0	0	0	0	0	0	NA	NA	0	0	0	0	0
	chrXVII	16307642	0	0	0	0	0	0	0	0	0	0	NA	NA	0	1	0	0	0	0	0	1	0	0	0	0	0	0	0	0	0	0	0	0	0	0	0	0	0	1	0	0	0	0	0	0	0	0	0
	chrXVII	16307656	0	0	0	0	0	0	0	0	0	0	NA	NA	0	0	0	0	0	0	0	0	0	1	0	0	0	0	0	0	0	0	0	0	NA	NA	0	0	0	0	0	0	0	0	NA	NA	0	0	0
	chrXVII	16307833	0	0	0	0	1	1	0	0	1	1	0	0	0	0	0	0	0	0	0	1	0	0	0	1	0	0	0	1	1	1	0	0	0	0	0	1	0	0	0	0	0	0	0	0	NA	NA	0
	chrXVII	16307857	1	1	1	1	0	0	1	1	0	0	0	0	1	1	0	1	0	0	0	1	1	1	0	1	1	1	0	1	NA	NA	1	1	NA	NA	0	0	0	1	0	1	0	0	1	1	0	0	0
	chrXVII	16307921	0	1	0	0	0	0	0	0	0	0	0	0	0	0	0	0	0	0	0	0	0	0	0	0	0	0	0	0	0	0	0	0	0	0	0	0	0	0	0	0	NA	NA	0	0	0	0	0
	chrXVII	16308092	0	0	0	0	0	0	0	0	0	0	0	0	0	0	0	1	0	0	0	0	0	0	0	0	0	0	0	0	0	0	0	0	NA	NA	0	0	0	0	0	0	0	0	0	1	0	0	0
	chrXVII	16308146	0	0	0	0	0	0	0	0	0	0	0	0	0	0	0	0	0	0	0	0	NA	NA	0	0	0	0	0	0	0	0	0	0	0	0	0	0	0	0	0	1	0	0	0	0	0	0	0
	chrXVII	16308263	NA	NA	NA	NA	NA	NA	NA	NA	NA	NA	NA	NA	NA	NA	NA	NA	NA	NA	NA	NA	NA	NA	NA	NA	NA	NA	NA	NA	NA	NA	NA	NA	NA	NA	NA	NA	NA	NA	NA	NA	NA	NA	NA	NA	NA	NA	NA
	chrXVII	16308535	0	0	0	0	0	0	0	0	0	0	NA	NA	0	0	0	0	0	0	0	0	0	1	0	0	NA	NA	0	0	0	0	0	0	NA	NA	0	0	0	0	0	0	0	0	0	0	0	0	0
	chrXVII	16308575	0	0	0	0	0	0	0	0	0	0	NA	NA	0	0	NA	NA	0	0	0	0	0	0	0	0	0	0	0	0	0	0	0	0	NA	NA	0	0	0	0	0	0	0	0	0	0	0	0	0
	chrXVII	16308593	0	1	1	1	1	1	1	1	1	1	NA	NA	1	1	1	1	1	1	1	1	1	1	1	1	1	1	1	1	1	1	1	1	NA	NA	1	1	1	1	1	1	1	1	1	1	NA	NA	1
	chrXVII	16308638	0	0	1	1	0	0	0	0	0	0	NA	NA	0	0	0	1	1	1	0	0	0	1	0	0	0	0	NA	NA	0	0	0	1	NA	NA	NA	NA	NA	NA	0	1	0	0	0	1	0	0	0
	chrXVII	16308734	1	1	NA	NA	NA	NA	1	1	NA	NA	1	1	NA	NA	1	1	NA	NA	1	1	0	1	1	1	1	1	1	1	1	1	1	1	1	1	1	1	1	1	NA	NA	NA	NA	1	1	1	1	1
	chrXVII	16308768	0	0	NA	NA	NA	NA	0	0	NA	NA	0	0	0	0	0	0	NA	NA	0	0	0	0	0	0	NA	NA	0	0	0	0	NA	NA	0	0	0	0	0	0	0	0	0	0	0	0	0	0	0
	chrXVII	16308788	0	0	NA	NA	NA	NA	0	0	NA	NA	0	0	0	0	0	0	0	0	0	0	0	0	0	0	0	0	NA	NA	0	0	0	0	0	0	0	0	0	0	0	0	0	0	0	0	0	1	0
	chrXVII	16308951	0	0	NA	NA	0	0	1	1	0	0	0	0	NA	NA	0	1	1	1	0	0	NA	NA	NA	NA	NA	NA	NA	NA	1	1	0	1	0	0	0	1	0	1	0	0	0	0	0	0	0	0	NA
	chrXVII	16308970	0	0	NA	NA	NA	NA	0	0	0	0	NA	NA	0	0	0	1	0	0	NA	NA	NA	NA	NA	NA	0	0	0	0	0	0	0	0	0	0	1	1	0	0	0	1	0	1	0	0	NA	NA	0
	chrXVII	16308979	NA	NA	NA	NA	0	0	0	0	0	0	NA	NA	NA	NA	0	1	0	0	NA	NA	NA	NA	NA	NA	NA	NA	0	0	0	0	NA	NA	0	0	0	0	0	0	0	0	0	0	0	0	NA	NA	0
	chrXVII	16308980	NA	NA	NA	NA	0	0	0	0	0	0	NA	NA	NA	NA	0	0	0	0	NA	NA	NA	NA	NA	NA	NA	NA	0	0	0	0	NA	NA	0	0	1	1	0	0	1	1	1	1	0	0	NA	NA	0
	chrXVII	16309012	0	1	0	0	0	1	0	0	0	0	0	0	0	0	0	0	0	0	0	0	0	0	0	0	0	0	0	0	0	0	NA	NA	0	0	0	0	NA	NA	0	0	0	0	0	0	0	0	0
	chrXVII	16309035	NA	NA	0	0	0	0	1	1	0	0	0	0	0	0	0	0	0	0	0	0	0	0	0	1	1	1	0	1	0	0	0	0	0	0	NA	NA	NA	NA	0	0	0	0	0	0	0	0	0
	chrXVII	16309040	NA	NA	1	1	1	1	1	1	1	1	1	1	1	1	1	1	1	1	1	1	1	1	1	1	1	1	1	1	1	1	1	1	1	1	NA	NA	NA	NA	1	1	1	1	1	1	1	1	1
	chrXVII	16309355	0	0	NA	NA	0	0	0	0	1	1	1	1	1	1	1	1	1	1	1	1	1	1	1	1	NA	NA	NA	NA	1	1	1	1	0	0	NA	NA	0	0	0	1	1	1	1	1	NA	NA	NA
	chrXVII	16309377	0	0	1	1	0	0	0	0	0	0	0	0	0	0	0	0	0	0	0	0	NA	NA	0	0	NA	NA	NA	NA	0	0	0	0	NA	NA	NA	NA	0	0	0	0	0	0	0	0	NA	NA	0
	chrXVII	16309395	0	0	1	1	0	1	0	0	1	1	1	1	0	0	0	0	NA	NA	0	0	0	1	0	0	NA	NA	NA	NA	NA	NA	0	0	NA	NA	0	1	0	0	0	0	0	1	0	1	0	0	0
	chrXVII	16309396	0	1	0	0	0	0	0	0	0	0	0	0	0	0	0	0	NA	NA	0	0	0	0	0	0	NA	NA	NA	NA	NA	NA	0	0	NA	NA	0	0	0	0	0	0	0	0	0	0	0	0	0
	chrXVII	16309438	0	0	0	0	0	0	0	0	0	0	0	0	0	0	0	1	0	0	0	0	0	0	0	0	0	0	0	0	0	0	0	0	NA	NA	0	0	0	0	0	0	0	0	NA	NA	0	0	0
	chrXVII	16309513	1	1	1	1	1	1	1	1	1	1	1	1	0	1	0	0	1	1	0	1	NA	NA	1	1	1	1	NA	NA	1	1	1	1	1	1	1	1	1	1	1	1	1	1	1	1	0	0	1
	chrXVII	16309586	0	0	0	0	0	0	NA	NA	0	0	NA	NA	0	0	0	0	0	0	0	0	NA	NA	0	0	NA	NA	NA	NA	0	0	0	1	NA	NA	NA	NA	0	0	0	0	0	1	0	0	0	0	NA
	chrXVII	16309624	0	0	0	0	0	0	0	0	0	0	0	0	0	0	0	0	0	0	0	0	NA	NA	0	0	NA	NA	0	0	0	0	0	0	0	0	0	0	0	0	0	0	0	1	0	0	0	0	NA
	chrXVII	16309885	NA	NA	NA	NA	0	0	1	1	0	0	1	1	1	1	0	0	0	0	1	1	0	1	0	0	1	1	1	1	0	1	NA	NA	0	0	0	0	0	1	0	0	0	0	0	1	1	1	0
	chrXVII	16309920	0	0	NA	NA	0	0	0	0	NA	NA	0	0	0	0	0	0	0	0	0	0	0	0	0	0	0	0	0	0	0	0	NA	NA	0	0	0	0	0	0	0	1	0	1	NA	NA	0	0	0
	chrXVII	16309931	0	0	NA	NA	0	0	0	0	NA	NA	0	0	0	0	0	0	0	0	0	0	NA	NA	0	0	0	0	0	0	0	0	NA	NA	0	0	0	0	0	0	0	1	0	1	NA	NA	0	0	0
	chrXVII	16309937	0	0	NA	NA	0	0	0	0	NA	NA	1	1	0	0	0	0	0	0	0	0	NA	NA	0	0	0	0	NA	NA	0	1	NA	NA	0	0	0	0	0	1	0	1	0	0	0	1	0	0	0
	chrXVII	16309941	0	0	0	0	0	0	NA	NA	NA	NA	0	0	0	0	0	0	0	0	0	0	NA	NA	0	0	0	0	NA	NA	0	0	NA	NA	0	0	0	0	0	0	0	1	0	1	0	0	0	0	0
	chrXVII	16309961	0	0	0	0	0	0	0	0	1	1	0	0	0	0	0	0	0	0	0	0	NA	NA	0	0	0	0	NA	NA	0	0	0	0	0	0	0	0	0	0	0	1	0	1	0	0	NA	NA	0
	chrXVII	16309962	0	0	NA	NA	0	0	0	0	1	1	0	0	0	0	0	0	0	0	0	0	NA	NA	0	0	0	0	NA	NA	0	0	0	0	0	0	0	0	0	0	0	1	0	1	0	0	NA	NA	0
	chrXVII	16309973	0	1	NA	NA	0	0	0	1	1	1	0	0	0	0	0	1	1	1	0	0	NA	NA	1	1	0	0	NA	NA	NA	NA	NA	NA	0	0	0	0	0	0	0	1	0	1	0	0	NA	NA	0
	chrXVII	16310019	0	0	0	0	0	0	0	0	1	1	0	0	0	0	0	0	0	0	0	0	0	0	0	0	0	0	0	1	0	0	0	0	NA	NA	0	0	0	1	0	1	0	1	0	0	NA	NA	0
	chrXVII	16310024	0	1	1	1	0	0	0	1	1	1	0	0	0	0	1	1	1	1	0	1	1	1	1	1	0	0	0	0	0	1	0	1	NA	NA	0	0	0	0	0	1	1	1	0	0	NA	NA	0
	chrXVII	16310084	0	0	NA	NA	0	0	0	0	0	0	NA	NA	1	1	0	0	0	0	0	1	0	0	0	0	1	1	0	1	0	0	1	1	1	1	0	0	0	0	0	1	0	0	0	0	1	1	0
	chrXVII	16310154	0	0	0	0	NA	NA	0	0	1	1	NA	NA	0	0	0	0	0	0	0	0	0	0	0	0	0	0	NA	NA	0	0	0	0	NA	NA	0	0	NA	NA	0	0	1	1	0	0	0	0	0
	chrXVII	16310315	1	1	1	1	NA	NA	1	1	1	1	1	1	1	1	0	1	1	1	0	1	1	1	1	1	1	1	0	1	NA	NA	0	1	0	0	NA	NA	NA	NA	1	1	0	1	NA	NA	0	1	1
	chrXVII	16310355	0	0	NA	NA	NA	NA	1	1	1	1	1	1	1	1	0	0	0	0	0	1	NA	NA	0	0	1	1	0	0	0	1	0	1	0	0	NA	NA	1	1	1	1	0	1	1	1	0	0	0
	chrXVII	16310366	0	0	1	1	0	0	0	0	0	0	0	0	0	0	0	0	0	0	0	0	NA	NA	0	1	0	0	0	0	0	0	0	0	0	0	NA	NA	0	0	0	0	0	0	0	0	0	0	0
	chrXVII	16310375	0	0	1	1	1	1	1	1	1	1	1	1	1	1	0	1	0	0	0	1	NA	NA	0	0	1	1	1	1	0	1	1	1	1	1	NA	NA	1	1	1	1	0	1	1	1	0	0	1
	chrXVII	16310389	0	0	0	0	0	0	0	0	0	0	0	0	0	0	0	0	0	0	0	1	NA	NA	0	0	NA	NA	0	0	0	0	0	0	0	0	NA	NA	0	0	0	0	NA	NA	0	0	1	1	0
	chrXVII	16310464	0	0	0	0	0	0	0	0	0	0	0	0	0	0	0	0	0	0	0	0	0	0	0	0	0	0	NA	NA	0	0	0	0	NA	NA	NA	NA	0	0	0	0	0	0	0	0	0	0	0
	chrXVII	16310497	0	0	0	0	0	0	NA	NA	0	0	0	0	1	1	0	1	0	0	0	0	0	1	0	0	NA	NA	NA	NA	0	0	0	1	1	1	0	0	NA	NA	0	0	0	0	0	0	0	0	0
	chrXVII	16310508	0	0	0	0	0	0	NA	NA	0	0	0	0	1	1	0	1	0	0	0	0	0	0	0	0	NA	NA	NA	NA	0	0	1	1	1	1	0	0	NA	NA	0	0	0	0	NA	NA	0	0	0
	chrXVII	16310537	0	0	1	1	NA	NA	1	1	0	0	0	0	1	1	0	0	0	0	0	1	0	0	0	0	NA	NA	0	1	0	0	1	1	NA	NA	0	1	0	0	0	0	0	0	0	1	0	0	0
	chrXVII	16310588	0	0	0	0	0	0	0	0	1	1	0	0	1	1	0	0	0	0	0	0	NA	NA	0	0	NA	NA	0	1	0	0	0	0	NA	NA	NA	NA	NA	NA	0	1	0	1	0	0	0	0	0
	chrXVII	16310590	0	0	0	0	0	0	0	0	0	0	0	0	0	0	0	0	0	0	0	0	0	0	0	0	NA	NA	0	0	0	0	0	0	NA	NA	NA	NA	0	0	0	1	0	0	0	0	0	0	0
	chrXVII	16310633	NA	NA	NA	NA	0	0	0	0	0	0	0	0	0	0	0	1	1	1	0	0	NA	NA	1	1	NA	NA	NA	NA	0	0	0	0	NA	NA	0	0	0	0	0	0	NA	NA	0	0	0	0	0
	chrXVII	16310696	0	0	NA	NA	NA	NA	0	0	0	0	1	1	NA	NA	0	0	0	0	0	0	NA	NA	0	0	NA	NA	NA	NA	0	0	0	1	NA	NA	0	0	NA	NA	0	0	0	0	0	0	0	0	0
	chrXVII	16310723	0	1	NA	NA	NA	NA	1	1	0	0	NA	NA	NA	NA	0	0	NA	NA	NA	NA	NA	NA	0	0	1	1	NA	NA	0	0	0	1	NA	NA	NA	NA	NA	NA	0	1	0	0	NA	NA	0	0	0
	chrXVII	16310759	NA	NA	NA	NA	NA	NA	1	1	NA	NA	NA	NA	0	0	1	1	NA	NA	NA	NA	NA	NA	1	1	0	0	0	1	1	1	0	1	1	1	0	1	NA	NA	1	1	1	1	NA	NA	1	1	NA
	chrXVII	16310769	NA	NA	NA	NA	NA	NA	0	0	0	0	NA	NA	0	0	0	0	0	0	NA	NA	NA	NA	0	0	0	0	NA	NA	NA	NA	NA	NA	0	1	0	0	NA	NA	0	0	0	0	NA	NA	0	0	0
	chrXVII	16310891	NA	NA	NA	NA	1	1	NA	NA	1	1	NA	NA	1	1	0	1	1	1	1	1	1	1	NA	NA	1	1	0	1	1	1	1	1	1	1	1	1	1	1	1	1	NA	NA	1	1	NA	NA	1
	chrXVII	16310941	NA	NA	NA	NA	1	1	1	1	1	1	NA	NA	0	0	0	0	0	0	0	1	0	1	0	1	0	0	0	0	0	1	0	0	0	0	0	1	1	1	0	1	0	1	1	1	NA	NA	0
	chrXVII	16310948	1	1	NA	NA	0	0	1	1	1	1	NA	NA	0	0	0	0	0	0	0	0	0	1	0	1	0	0	0	0	0	1	0	1	1	1	0	1	1	1	1	1	0	1	0	1	0	0	0
	chrXVII	16310977	0	1	NA	NA	NA	NA	0	0	0	0	NA	NA	0	0	0	0	0	0	0	1	0	0	0	1	0	0	NA	NA	0	0	0	0	0	0	0	1	NA	NA	0	0	0	0	0	1	0	0	0
	chrXVII	16310979	1	1	NA	NA	NA	NA	0	0	1	1	NA	NA	0	0	0	1	1	1	0	1	0	1	1	1	0	0	NA	NA	1	1	0	1	1	1	1	1	NA	NA	0	0	0	1	0	1	0	0	1
	chrXVII	16311061	0	1	NA	NA	0	0	0	0	0	0	0	0	0	0	0	0	0	0	0	0	0	0	0	1	NA	NA	0	0	0	0	0	0	0	0	NA	NA	NA	NA	0	0	0	0	0	0	0	0	0
	chrXVII	16311099	0	0	NA	NA	NA	NA	0	0	1	1	NA	NA	0	0	0	1	1	1	0	0	0	1	0	1	NA	NA	NA	NA	0	1	0	0	NA	NA	NA	NA	0	0	0	1	0	1	0	0	0	0	0
	chrXVII	16311304	0	0	0	0	0	0	0	0	0	0	0	0	0	0	NA	NA	0	0	0	0	NA	NA	0	0	0	0	NA	NA	NA	NA	0	0	1	1	0	0	0	0	0	1	0	0	0	0	NA	NA	0
	chrXVII	16311376	NA	NA	NA	NA	0	0	NA	NA	0	0	0	0	0	0	0	1	0	0	0	1	0	0	0	0	0	0	NA	NA	0	0	0	0	0	0	0	0	0	0	0	0	0	0	0	0	NA	NA	NA
	chrXVII	16311381	NA	NA	NA	NA	NA	NA	NA	NA	0	0	NA	NA	0	0	0	0	0	0	0	1	0	0	0	0	0	0	NA	NA	NA	NA	0	0	0	0	NA	NA	0	0	0	0	0	0	0	0	NA	NA	NA
	chrXVII	16311581	0	0	0	0	0	0	0	0	0	0	0	0	0	0	0	0	0	0	0	0	NA	NA	0	0	0	0	0	0	0	0	0	0	0	0	0	0	0	0	0	0	0	0	NA	NA	NA	NA	0
	chrXVII	16311655	0	0	0	0	0	0	0	0	0	0	NA	NA	0	0	0	0	0	0	0	0	NA	NA	0	0	0	0	0	0	0	1	0	0	NA	NA	0	0	0	0	0	0	0	0	NA	NA	0	0	0
	chrXVII	16311700	0	0	0	0	0	0	0	0	0	0	NA	NA	0	0	0	0	0	0	0	0	NA	NA	0	0	0	0	0	0	0	0	0	0	NA	NA	0	0	0	0	0	0	0	0	0	0	0	0	0
	chrXVII	16311746	0	0	0	0	0	0	0	0	0	0	0	0	0	0	0	0	1	1	0	0	0	0	0	1	0	0	NA	NA	NA	NA	0	0	0	0	0	0	0	0	0	0	0	0	0	0	0	0	0
	chrXVII	16311760	0	0	1	1	1	1	0	0	1	1	1	1	0	0	0	1	1	1	0	1	NA	NA	0	1	0	0	NA	NA	1	1	0	0	0	0	0	1	0	1	0	1	0	1	0	1	0	0	0
	chrXVII	16311815	0	1	NA	NA	1	1	1	1	1	1	NA	NA	1	1	1	1	1	1	1	1	NA	NA	1	1	0	0	1	1	1	1	0	1	1	1	0	1	1	1	1	1	1	1	1	1	1	1	1
	chrXVII	16311874	0	0	1	1	0	0	0	0	0	0	NA	NA	0	0	0	1	0	0	0	0	0	0	0	0	0	0	0	0	0	0	0	0	0	0	0	0	0	1	0	1	0	0	0	0	0	0	0
	chrXVII	16311968	0	0	0	0	0	0	0	0	0	0	0	0	0	0	0	1	0	0	0	0	NA	NA	0	0	0	0	0	0	0	1	0	0	0	0	0	0	0	0	0	0	0	0	0	1	0	0	0
	chrXVII	16311973	0	0	0	0	0	0	0	0	0	0	0	0	0	1	0	1	1	1	0	0	NA	NA	0	1	0	0	0	0	1	1	0	1	0	0	0	0	0	0	0	0	0	0	0	1	0	0	0
	chrXVII	16312005	0	0	NA	NA	0	0	0	0	0	0	NA	NA	0	0	0	0	0	0	0	0	0	0	0	0	0	0	0	0	0	0	0	0	0	0	0	0	0	0	0	0	0	1	0	0	0	0	NA
	chrXVII	16312025	0	0	NA	NA	0	0	0	0	0	0	NA	NA	0	0	0	0	0	0	0	0	0	1	0	0	0	0	0	0	0	1	0	0	0	0	0	0	0	0	0	0	0	0	0	1	0	0	NA
	chrXVII	16312031	0	0	NA	NA	0	0	0	0	0	0	NA	NA	0	0	0	0	0	0	0	0	0	1	0	0	0	0	0	1	0	1	0	0	0	0	0	0	0	0	0	0	0	0	0	1	0	0	0
	chrXVII	16312162	0	0	NA	NA	0	0	0	0	0	0	0	0	0	0	0	0	1	1	0	0	0	1	0	1	0	0	0	0	0	1	0	0	0	0	0	0	0	0	0	0	NA	NA	0	0	0	0	0
	chrXVII	16312223	0	0	0	0	0	0	0	0	0	0	0	0	0	0	0	0	0	0	0	0	0	1	0	0	NA	NA	0	0	0	1	0	0	0	0	0	0	0	0	0	0	0	0	0	1	0	0	NA
	chrXVII	16312263	NA	NA	NA	NA	0	0	0	0	0	0	NA	NA	0	0	0	0	0	0	0	0	NA	NA	0	0	0	0	NA	NA	0	0	0	1	0	0	0	0	0	0	0	0	0	0	0	0	0	0	0
	chrXVII	16312271	0	0	NA	NA	0	0	0	0	0	0	NA	NA	0	0	0	0	NA	NA	0	0	NA	NA	0	0	NA	NA	NA	NA	0	0	0	0	0	0	NA	NA	0	0	0	0	0	0	0	0	0	0	0
	chrXVII	16312289	0	1	NA	NA	0	0	0	0	0	0	NA	NA	0	0	0	0	0	0	NA	NA	NA	NA	0	1	0	0	NA	NA	0	0	0	1	0	0	NA	NA	0	0	0	0	0	1	NA	NA	0	0	NA
	chrXVII	16312299	NA	NA	NA	NA	NA	NA	0	0	0	0	NA	NA	0	0	0	1	0	0	NA	NA	NA	NA	0	1	0	0	NA	NA	NA	NA	0	0	0	0	NA	NA	0	1	0	0	1	1	NA	NA	0	0	NA
	chrXVII	16312306	0	1	NA	NA	NA	NA	NA	NA	0	0	NA	NA	0	0	0	0	0	0	0	0	NA	NA	0	1	0	0	NA	NA	NA	NA	0	1	0	0	0	0	NA	NA	0	0	1	1	NA	NA	0	0	NA
	chrXVII	16312341	NA	NA	NA	NA	NA	NA	NA	NA	0	0	NA	NA	0	0	0	1	0	0	0	0	NA	NA	0	0	0	0	0	0	0	1	0	0	NA	NA	0	0	NA	NA	0	0	NA	NA	NA	NA	0	0	0
	chrXVII	16312346	NA	NA	NA	NA	NA	NA	NA	NA	0	0	NA	NA	0	0	0	0	1	1	0	0	NA	NA	0	1	0	0	0	0	0	1	0	1	NA	NA	0	0	NA	NA	0	0	NA	NA	NA	NA	0	0	0
	chrXVII	16312351	NA	NA	NA	NA	NA	NA	NA	NA	NA	NA	NA	NA	0	0	0	1	0	0	0	0	NA	NA	0	0	0	0	0	0	NA	NA	0	0	NA	NA	0	0	NA	NA	0	1	NA	NA	NA	NA	0	0	0
	chrXVII	16312370	0	0	NA	NA	NA	NA	0	0	NA	NA	NA	NA	0	0	0	0	0	0	0	0	NA	NA	0	0	0	0	0	0	0	0	1	1	NA	NA	0	0	NA	NA	0	0	NA	NA	NA	NA	0	0	0
	chrXVII	16312407	0	0	NA	NA	NA	NA	1	1	0	0	NA	NA	0	0	0	0	0	0	1	1	0	0	0	0	0	0	0	0	NA	NA	NA	NA	NA	NA	0	1	0	1	0	0	NA	NA	NA	NA	0	0	NA
	chrXVII	16312477	0	0	NA	NA	NA	NA	0	0	NA	NA	0	0	0	0	0	0	0	0	NA	NA	0	0	0	0	0	0	NA	NA	NA	NA	0	0	NA	NA	0	0	0	1	0	1	NA	NA	0	0	0	0	0
	chrXVII	16312479	0	0	NA	NA	NA	NA	0	0	NA	NA	0	0	0	0	0	0	0	0	NA	NA	0	0	0	0	0	0	NA	NA	NA	NA	1	1	NA	NA	0	0	0	0	0	0	NA	NA	0	0	0	0	0
	chrXVII	16312702	0	0	NA	NA	0	0	0	0	0	0	0	0	0	0	0	0	0	0	0	0	NA	NA	0	0	0	0	0	0	0	0	0	0	0	0	0	0	0	0	0	0	0	0	NA	NA	0	0	0
	chrXVII	16312713	0	1	NA	NA	1	1	0	0	0	0	1	1	0	0	0	1	0	0	0	0	0	0	0	1	0	0	0	0	0	0	0	1	0	0	0	1	0	1	0	1	0	1	NA	NA	0	0	0
	chrXVII	16312752	0	1	NA	NA	1	1	1	1	0	0	NA	NA	0	0	0	1	0	0	0	1	0	1	0	0	0	0	NA	NA	0	1	0	1	1	1	0	1	NA	NA	0	1	0	1	1	1	0	0	0
	chrXVII	16312753	0	1	NA	NA	1	1	1	1	0	0	NA	NA	0	0	0	1	0	0	0	1	0	1	0	0	0	0	NA	NA	0	1	0	1	1	1	0	1	NA	NA	0	1	0	1	1	1	0	0	0
	chrXVII	16313009	0	1	1	1	1	1	1	1	0	0	NA	NA	0	0	0	1	0	0	0	1	1	1	0	0	NA	NA	NA	NA	0	1	0	1	1	1	NA	NA	1	1	1	1	0	1	1	1	0	0	NA
	chrXVII	16313037	0	0	0	0	0	0	0	0	0	0	0	0	0	0	0	0	0	0	0	0	0	0	0	0	0	0	NA	NA	0	0	0	0	NA	NA	NA	NA	0	0	0	0	0	0	NA	NA	0	0	NA
	chrXVII	16313147	0	1	NA	NA	1	1	1	1	0	0	NA	NA	0	0	0	1	0	0	0	1	NA	NA	0	1	0	0	1	1	0	1	0	1	NA	NA	1	1	0	1	0	1	1	1	1	1	0	0	1
	chrXVII	16313453	0	0	NA	NA	NA	NA	0	0	0	0	NA	NA	NA	NA	0	1	0	0	0	0	NA	NA	0	0	0	0	NA	NA	0	0	0	0	NA	NA	0	0	0	0	NA	NA	0	0	0	0	0	0	NA
	chrXVII	16313527	0	0	NA	NA	0	0	0	0	0	0	NA	NA	0	0	0	0	0	0	0	0	0	0	0	0	0	0	NA	NA	NA	NA	0	0	0	0	0	0	NA	NA	0	0	0	1	0	0	0	0	0
	chrXVII	16313540	0	0	NA	NA	0	0	0	0	0	0	NA	NA	0	0	0	0	0	0	0	0	0	0	0	0	0	0	NA	NA	0	0	0	0	NA	NA	0	0	NA	NA	0	0	0	0	0	0	NA	NA	0
	chrXVII	16313561	0	0	NA	NA	0	0	0	0	0	0	NA	NA	0	0	0	0	1	1	0	0	0	0	1	1	0	0	NA	NA	0	1	0	0	NA	NA	0	0	NA	NA	0	0	0	0	0	0	NA	NA	NA
	chrXVII	16313584	0	0	NA	NA	0	0	1	1	1	1	NA	NA	1	1	0	1	NA	NA	0	1	0	1	1	1	1	1	NA	NA	0	1	0	0	NA	NA	0	0	0	1	1	1	0	0	0	1	1	1	NA
	chrXVII	16313586	NA	NA	NA	NA	NA	NA	0	0	0	0	NA	NA	0	1	0	0	NA	NA	0	0	0	0	0	0	1	1	NA	NA	0	0	0	0	NA	NA	0	0	0	1	1	1	0	0	0	0	0	0	NA
	chrXVII	16313610	NA	NA	NA	NA	NA	NA	0	0	0	0	NA	NA	NA	NA	0	0	NA	NA	0	0	0	1	0	0	0	0	0	1	0	1	0	0	NA	NA	0	0	NA	NA	0	1	0	0	0	1	0	0	NA
	chrXVII	16313706	0	1	NA	NA	0	0	NA	NA	NA	NA	NA	NA	0	1	NA	NA	0	0	0	0	0	0	0	0	1	1	0	0	NA	NA	1	1	0	0	0	0	1	1	NA	NA	1	1	0	1	0	0	NA
	chrXVII	16313789	NA	NA	NA	NA	NA	NA	NA	NA	NA	NA	NA	NA	NA	NA	NA	NA	NA	NA	NA	NA	NA	NA	NA	NA	NA	NA	NA	NA	NA	NA	NA	NA	NA	NA	NA	NA	NA	NA	NA	NA	NA	NA	NA	NA	NA	NA	NA
	chrXVII	16313897	0	0	NA	NA	NA	NA	0	0	NA	NA	0	0	0	0	0	0	NA	NA	0	0	0	0	0	0	NA	NA	NA	NA	NA	NA	0	0	0	0	0	0	0	0	0	0	0	1	0	0	NA	NA	0
	chrXVII	16313967	NA	NA	NA	NA	NA	NA	NA	NA	0	0	0	0	0	0	NA	NA	NA	NA	NA	NA	0	0	0	0	0	0	0	0	NA	NA	NA	NA	0	0	NA	NA	0	1	NA	NA	NA	NA	0	0	0	0	NA
	chrXVII	16314065	0	0	0	0	NA	NA	0	0	0	0	NA	NA	0	1	NA	NA	0	0	NA	NA	0	0	NA	NA	1	1	0	1	NA	NA	0	1	NA	NA	NA	NA	0	0	0	0	NA	NA	0	1	NA	NA	NA
	chrXVII	16314302	NA	NA	NA	NA	NA	NA	1	1	0	0	1	1	NA	NA	1	1	NA	NA	1	1	1	1	0	1	NA	NA	NA	NA	0	1	1	1	NA	NA	1	1	1	1	1	1	NA	NA	NA	NA	0	0	1
	chrXVII	16314331	NA	NA	NA	NA	NA	NA	0	0	0	0	0	0	NA	NA	0	0	0	0	NA	NA	0	0	0	0	0	0	NA	NA	0	1	0	0	0	0	0	0	0	0	0	0	1	1	NA	NA	0	0	1
	chrXVII	16314339	NA	NA	NA	NA	NA	NA	0	0	0	0	0	0	NA	NA	0	0	0	0	NA	NA	0	0	0	0	0	0	NA	NA	0	1	0	0	0	0	0	0	0	0	0	0	0	1	NA	NA	0	0	1
	chrXVII	16314379	NA	NA	NA	NA	NA	NA	0	0	0	0	0	0	NA	NA	NA	NA	0	0	NA	NA	0	0	0	0	0	0	NA	NA	0	1	NA	NA	0	0	0	0	0	0	0	0	0	0	NA	NA	0	0	0
	chrXVII	16314406	NA	NA	NA	NA	NA	NA	0	0	NA	NA	0	0	NA	NA	NA	NA	0	0	NA	NA	0	1	0	0	0	0	0	0	0	1	NA	NA	0	0	0	0	0	0	NA	NA	NA	NA	NA	NA	0	0	0
	chrXVII	16314557	NA	NA	NA	NA	NA	NA	0	0	0	0	NA	NA	NA	NA	0	0	0	0	0	0	NA	NA	0	0	0	0	NA	NA	0	0	0	0	0	0	NA	NA	0	0	0	0	NA	NA	0	0	NA	NA	0
	chrXVII	16314573	NA	NA	NA	NA	NA	NA	0	0	0	0	NA	NA	NA	NA	0	0	0	0	0	0	NA	NA	0	0	0	0	NA	NA	0	0	0	0	0	0	NA	NA	0	0	0	1	NA	NA	0	0	NA	NA	0
	chrXVII	16314690	NA	NA	NA	NA	NA	NA	1	1	0	0	0	0	0	0	0	0	0	0	0	0	0	1	0	0	0	0	0	0	0	1	0	0	1	1	0	0	0	0	0	0	NA	NA	1	1	0	0	1
	chrXVII	16314719	NA	NA	NA	NA	NA	NA	0	0	0	0	0	0	NA	NA	0	0	0	0	0	0	0	0	0	0	0	0	0	0	0	1	0	0	0	0	0	0	0	0	0	0	NA	NA	0	0	0	0	0
	chrXVII	16314739	NA	NA	NA	NA	NA	NA	0	0	0	0	0	0	NA	NA	0	0	0	0	0	1	0	1	0	0	0	0	0	1	0	0	0	0	0	0	NA	NA	0	0	0	0	NA	NA	0	0	0	0	0
	chrXVII	16314750	NA	NA	NA	NA	NA	NA	1	1	0	0	0	0	NA	NA	1	1	0	0	NA	NA	1	1	0	1	1	1	1	1	0	1	1	1	1	1	NA	NA	1	1	1	1	NA	NA	1	1	0	0	1
	chrXVII	16314752	NA	NA	NA	NA	NA	NA	1	1	NA	NA	0	0	NA	NA	0	0	0	0	NA	NA	0	1	0	0	0	0	0	0	0	1	0	0	1	1	NA	NA	0	0	0	0	NA	NA	1	1	0	0	1
	chrXVII	16314765	NA	NA	NA	NA	NA	NA	NA	NA	NA	NA	NA	NA	NA	NA	NA	NA	NA	NA	NA	NA	NA	NA	NA	NA	NA	NA	NA	NA	NA	NA	NA	NA	NA	NA	NA	NA	NA	NA	NA	NA	NA	NA	NA	NA	NA	NA	NA
	chrXVII	16314967	NA	NA	NA	NA	NA	NA	1	1	0	0	0	0	NA	NA	0	0	0	0	0	0	0	1	0	0	0	0	0	0	NA	NA	NA	NA	1	1	0	0	0	0	0	0	0	1	1	1	0	0	1
	chrXVII	16315116	0	1	NA	NA	0	0	0	0	0	0	NA	NA	0	0	0	0	0	0	0	0	0	0	0	0	NA	NA	0	0	0	0	0	0	0	0	0	0	0	0	0	0	0	0	0	0	NA	NA	NA
	chrXVII	16315168	0	0	NA	NA	NA	NA	0	0	0	0	0	0	0	0	0	0	0	0	0	0	0	0	0	0	1	1	0	0	0	0	0	0	NA	NA	0	0	0	0	0	0	NA	NA	0	0	NA	NA	0
	chrXVII	16315209	1	1	NA	NA	0	0	1	1	0	0	1	1	0	1	1	1	1	1	0	1	1	1	0	0	1	1	1	1	1	1	1	1	1	1	0	0	NA	NA	1	1	1	1	1	1	NA	NA	1
	chrXVII	16315427	0	0	0	0	0	0	0	0	0	0	NA	NA	0	0	0	0	0	0	0	0	NA	NA	0	0	0	1	0	0	0	0	0	0	0	0	NA	NA	0	0	0	0	0	0	0	0	0	0	0
	chrXVII	16315450	0	1	0	0	0	0	0	0	0	0	1	1	0	0	0	0	1	1	0	0	NA	NA	0	0	0	0	0	0	0	1	0	0	0	0	NA	NA	0	0	0	0	0	0	0	0	0	0	0
	chrXVII	16315508	0	0	0	0	0	0	0	0	0	0	0	0	0	0	0	0	0	0	0	0	0	0	0	0	0	0	0	0	0	0	0	0	NA	NA	0	0	0	0	0	1	0	0	0	0	0	0	0
	chrXVII	16315524	0	0	0	1	0	0	0	0	0	0	0	0	0	0	0	0	0	0	NA	NA	0	0	0	0	0	0	0	0	0	0	0	0	0	0	0	0	0	0	0	0	0	1	0	0	0	0	0
	chrXVII	16315555	0	0	0	1	0	0	0	0	0	0	0	0	0	0	0	0	0	0	0	0	0	0	0	0	0	0	0	0	0	0	0	0	0	0	0	0	0	0	0	0	0	0	0	0	0	0	0
	chrXVII	16315561	0	0	0	0	0	0	0	0	0	0	0	0	0	0	0	0	0	0	0	0	0	0	0	0	0	0	0	0	0	0	0	0	0	0	0	0	0	0	0	1	0	0	0	0	0	0	0
	chrXVII	16315601	0	0	1	1	0	0	0	0	0	0	0	0	0	0	0	0	0	0	0	0	0	0	0	0	0	0	0	0	0	0	0	0	0	0	NA	NA	0	0	0	0	0	0	0	0	0	0	NA
	chrXVII	16315642	0	0	NA	NA	0	0	0	0	0	0	0	0	0	0	0	0	0	0	NA	NA	0	0	0	0	NA	NA	0	0	0	0	NA	NA	NA	NA	0	0	0	0	0	0	0	1	0	0	NA	NA	0
	chrXVII	16315666	0	1	NA	NA	0	0	1	1	0	0	1	1	0	0	0	1	0	0	0	1	0	1	0	1	0	0	0	1	0	0	1	1	1	1	0	0	0	1	0	0	1	1	NA	NA	NA	NA	0
	chrXVII	16315693	0	0	NA	NA	0	0	0	0	0	0	0	0	0	0	0	0	0	0	0	0	0	0	0	0	0	0	0	0	NA	NA	0	1	0	0	NA	NA	NA	NA	0	0	0	0	NA	NA	NA	NA	0
	chrXVII	16315752	0	1	NA	NA	0	0	0	0	NA	NA	0	0	0	1	0	0	NA	NA	0	0	0	0	NA	NA	NA	NA	0	0	NA	NA	NA	NA	NA	NA	NA	NA	0	0	0	0	NA	NA	0	0	0	0	NA
	chrXVII	16315938	1	1	1	1	NA	NA	0	1	0	0	NA	NA	0	1	NA	NA	1	1	0	0	0	1	0	0	1	1	0	0	0	1	1	1	0	0	0	0	NA	NA	0	1	1	1	0	0	0	0	0
	chrXVII	16315957	0	0	0	0	NA	NA	0	0	0	0	NA	NA	0	0	NA	NA	1	1	0	0	0	0	0	0	0	0	0	0	0	1	0	0	0	0	0	0	NA	NA	0	0	0	0	0	0	0	0	0
	chrXVII	16316019	0	1	0	0	0	0	0	0	0	0	NA	NA	NA	NA	0	0	0	0	NA	NA	0	1	0	0	0	0	0	0	NA	NA	NA	NA	0	0	NA	NA	0	0	0	0	NA	NA	0	0	0	0	0
	chrXVII	16316109	0	0	NA	NA	0	0	0	0	NA	NA	NA	NA	NA	NA	NA	NA	0	0	NA	NA	0	0	NA	NA	0	0	NA	NA	NA	NA	NA	NA	0	0	0	0	0	0	0	0	0	0	0	0	NA	NA	0
	chrXVII	16316284	1	1	1	1	0	0	1	1	0	1	NA	NA	0	1	1	1	1	1	0	1	NA	NA	0	1	1	1	0	1	0	1	1	1	1	1	0	0	1	1	1	1	1	1	0	1	0	0	1
	chrXVII	16316307	0	0	0	0	0	0	0	0	0	0	0	0	0	0	0	0	0	0	0	0	NA	NA	0	0	NA	NA	0	0	0	0	0	0	0	0	0	0	0	0	0	0	0	0	0	0	NA	NA	0
	chrXVII	16316313	0	0	0	0	0	0	0	0	0	0	NA	NA	0	0	0	0	0	0	0	0	NA	NA	0	0	0	0	0	0	0	0	0	0	0	0	0	0	0	0	0	0	0	0	0	0	NA	NA	0
	chrXVII	16316520	0	0	0	0	0	0	0	0	0	0	NA	NA	0	0	0	0	0	0	0	0	0	0	0	0	0	0	0	1	0	0	NA	NA	NA	NA	NA	NA	0	0	0	1	0	0	0	0	NA	NA	NA
	chrXVII	16316533	0	0	0	0	0	0	0	0	0	0	NA	NA	0	0	0	0	0	0	0	0	0	0	0	0	0	0	0	0	0	0	NA	NA	NA	NA	NA	NA	0	0	0	0	0	0	NA	NA	NA	NA	NA
	chrXVII	16316566	0	0	0	0	0	0	NA	NA	0	0	0	0	0	0	0	0	0	0	0	0	0	0	0	0	0	0	0	1	NA	NA	0	0	NA	NA	NA	NA	0	0	0	0	0	0	NA	NA	0	0	0
	chrXVII	16316670	0	0	NA	NA	0	0	NA	NA	0	0	0	0	0	0	0	0	NA	NA	0	0	0	0	NA	NA	0	1	0	0	0	0	NA	NA	NA	NA	0	0	0	0	0	0	NA	NA	0	0	0	0	NA
	chrXVII	16316679	1	1	NA	NA	0	0	NA	NA	0	0	1	1	0	0	0	0	0	0	0	0	0	1	NA	NA	0	0	0	0	0	0	NA	NA	NA	NA	0	0	0	0	0	0	NA	NA	0	0	0	0	NA
	chrXVII	16316747	0	1	0	0	0	0	0	0	0	0	0	0	NA	NA	0	0	0	0	0	0	NA	NA	NA	NA	0	0	1	1	NA	NA	0	0	NA	NA	0	0	0	0	0	1	NA	NA	0	0	0	0	0
	chrXVII	16316774	0	0	0	0	0	0	0	0	0	0	0	0	NA	NA	0	0	0	0	0	0	NA	NA	NA	NA	0	0	0	0	NA	NA	0	0	0	0	0	0	0	0	0	1	NA	NA	0	0	0	0	NA
	chrXVII	16316778	0	0	0	0	0	0	1	1	0	0	0	0	0	0	0	0	0	0	0	0	NA	NA	NA	NA	0	0	0	1	NA	NA	0	1	0	0	0	0	0	0	0	0	NA	NA	0	1	0	0	NA
	chrXVII	16316858	0	0	0	0	0	0	0	0	NA	NA	NA	NA	0	0	0	0	0	0	0	0	NA	NA	0	0	NA	NA	0	0	0	0	0	0	0	0	0	0	0	0	0	1	NA	NA	0	0	0	0	0
	chrXVII	16316887	0	0	0	0	0	0	0	0	0	0	NA	NA	0	0	0	0	0	0	0	0	0	0	0	0	NA	NA	0	0	0	0	NA	NA	0	0	0	0	0	0	0	0	0	0	0	0	0	0	0
	chrXVII	16316897	0	0	0	0	0	0	0	0	0	0	NA	NA	NA	NA	0	0	0	0	0	0	NA	NA	0	0	NA	NA	0	0	0	0	NA	NA	0	0	0	0	0	0	0	0	0	0	0	0	0	0	0
	chrXVII	16317017	0	0	0	0	0	0	1	1	NA	NA	NA	NA	0	0	0	0	0	0	0	0	NA	NA	0	1	0	0	NA	NA	NA	NA	NA	NA	NA	NA	0	0	0	0	NA	NA	0	0	NA	NA	NA	NA	0
	chrXVII	16317208	0	0	0	0	0	0	0	0	0	0	NA	NA	0	0	0	0	0	0	0	0	NA	NA	0	0	0	0	NA	NA	0	0	0	0	0	0	0	0	0	0	0	0	0	0	0	0	0	0	NA
	chrXVII	16317219	0	0	0	0	0	0	0	0	0	0	0	0	0	0	0	1	0	0	0	1	NA	NA	0	0	0	0	NA	NA	0	0	0	0	0	0	0	0	0	0	0	0	0	0	0	0	0	0	NA
	chrXVII	16317250	0	0	1	1	0	0	1	1	0	0	0	0	0	1	0	1	0	0	0	1	NA	NA	1	1	0	0	NA	NA	0	0	0	1	0	0	0	0	0	0	0	0	0	1	0	1	0	0	0
	chrXVII	16317257	0	0	0	0	0	0	1	1	0	0	0	0	0	0	0	0	0	0	0	0	NA	NA	0	1	0	0	NA	NA	0	0	0	0	0	0	0	0	0	0	0	0	0	1	0	1	0	0	0
	chrXVII	16317275	0	0	1	1	0	0	0	0	0	0	0	0	0	1	0	1	0	0	0	1	NA	NA	0	1	0	0	NA	NA	0	0	0	1	0	0	NA	NA	0	0	0	0	0	0	0	0	0	0	0
	chrXVII	16317309	0	1	0	0	0	0	0	0	0	0	NA	NA	0	0	0	1	0	0	0	0	NA	NA	0	0	0	0	NA	NA	0	0	0	0	1	1	0	0	0	0	0	0	0	0	0	0	0	0	0
	chrXVII	16317435	NA	NA	0	0	0	0	0	0	0	0	0	0	0	0	0	0	0	0	0	0	0	0	0	0	NA	NA	0	0	0	0	0	0	0	0	0	0	0	0	0	1	0	0	0	0	0	0	0
	chrXVII	16317473	0	0	0	0	0	0	0	0	0	0	NA	NA	0	0	0	0	0	0	0	0	0	0	0	0	0	0	0	0	0	0	0	0	0	0	0	0	0	0	0	0	0	0	0	0	0	0	NA
	chrXVII	16317530	0	1	NA	NA	0	0	0	0	0	0	NA	NA	NA	NA	1	1	1	1	1	1	0	1	0	1	1	1	0	1	0	1	1	1	0	0	1	1	1	1	1	1	0	1	0	0	0	0	0
	chrXVII	16317561	1	1	NA	NA	0	0	0	0	0	0	NA	NA	NA	NA	0	0	0	0	0	0	0	0	0	0	0	0	0	0	0	0	0	0	1	1	0	0	1	1	1	1	0	1	0	0	0	0	0
	chrXVII	16317858	0	0	1	1	0	1	0	0	0	0	0	0	0	1	0	0	0	0	0	0	NA	NA	0	0	0	0	0	0	0	0	NA	NA	0	0	1	1	0	0	0	0	0	0	0	0	NA	NA	NA
	chrXVII	16317919	0	0	0	0	0	0	0	0	0	0	0	0	0	0	0	0	0	0	0	0	0	0	0	0	NA	NA	0	0	0	0	0	0	0	0	0	0	0	0	0	0	0	0	0	0	0	0	0
	chrXVII	16317996	NA	NA	NA	NA	NA	NA	0	0	0	0	0	0	0	0	0	0	0	0	0	0	NA	NA	0	0	0	0	NA	NA	0	0	0	0	NA	NA	0	0	NA	NA	0	1	0	0	NA	NA	0	0	NA
	chrXVII	16318259	0	1	NA	NA	NA	NA	0	0	0	0	NA	NA	0	1	0	1	NA	NA	NA	NA	0	0	0	0	1	1	0	1	NA	NA	1	1	NA	NA	NA	NA	0	0	0	0	NA	NA	0	0	0	0	NA
	chrXVII	16318312	NA	NA	NA	NA	NA	NA	NA	NA	NA	NA	NA	NA	NA	NA	NA	NA	NA	NA	NA	NA	NA	NA	NA	NA	NA	NA	NA	NA	NA	NA	NA	NA	NA	NA	NA	NA	NA	NA	NA	NA	NA	NA	NA	NA	NA	NA	NA
	chrXVII	16318422	1	1	NA	NA	0	0	0	0	0	0	1	1	NA	NA	NA	NA	0	0	NA	NA	0	0	0	0	0	0	0	0	0	0	0	0	NA	NA	0	0	0	1	0	1	0	0	NA	NA	0	0	NA
	chrXVII	16318448	NA	NA	NA	NA	0	0	0	0	0	0	0	0	NA	NA	NA	NA	0	0	NA	NA	0	0	0	0	0	0	0	1	NA	NA	0	0	NA	NA	0	0	0	0	0	0	0	1	0	0	0	0	0
	chrXVII	16318580	0	0	0	0	0	0	0	0	0	0	0	0	0	0	0	0	0	0	0	0	0	0	0	0	0	0	NA	NA	0	0	0	0	0	0	NA	NA	0	0	0	1	0	0	0	0	0	0	0
	chrXVII	16318739	0	0	0	0	0	0	0	0	0	0	NA	NA	0	0	0	0	0	0	0	0	0	0	0	0	0	0	NA	NA	0	0	0	0	0	0	NA	NA	0	1	0	0	0	0	0	0	NA	NA	NA
	chrXVII	16318781	0	0	0	0	0	0	0	0	1	1	NA	NA	0	0	0	0	NA	NA	0	0	0	0	0	0	0	0	0	0	0	0	0	0	0	0	NA	NA	NA	NA	0	0	0	0	0	0	NA	NA	0
	chrXVII	16318794	0	0	0	0	1	1	0	0	0	0	0	0	0	1	1	1	1	1	0	0	0	0	0	0	0	0	0	0	0	0	0	0	1	1	NA	NA	0	0	0	0	0	0	0	0	0	0	0
	chrXVII	16318804	0	1	1	1	0	0	0	0	0	0	0	0	0	1	0	0	0	0	0	1	0	0	0	0	1	1	1	1	0	0	0	1	0	0	NA	NA	0	1	0	0	0	1	0	0	0	0	0
	chrXVII	16318894	0	0	0	0	0	0	0	0	0	0	0	0	0	0	0	0	0	0	0	0	NA	NA	0	0	0	0	NA	NA	0	0	0	0	0	0	0	0	0	0	0	0	0	0	0	0	0	1	0
	chrXVII	16318976	0	1	0	0	0	0	1	1	0	0	1	1	0	0	0	0	0	0	0	0	1	1	1	1	0	0	NA	NA	0	1	0	0	0	0	0	0	0	1	1	1	0	0	0	1	0	0	0
	chrXVII	16319068	0	0	0	0	1	1	0	0	0	0	0	0	0	0	1	1	1	1	0	0	0	0	0	0	0	1	0	0	NA	NA	0	0	NA	NA	NA	NA	0	0	0	0	0	0	0	0	0	0	0
	chrXVII	16319076	0	0	0	0	0	0	0	0	0	0	NA	NA	0	0	0	0	0	0	0	0	0	0	1	1	0	0	1	1	NA	NA	0	0	0	0	NA	NA	0	0	0	0	0	0	0	0	0	0	0
	chrXVII	16319162	0	0	1	1	0	0	0	0	0	0	0	0	0	0	0	0	0	0	0	0	NA	NA	0	0	0	0	0	0	0	0	0	0	0	0	0	0	0	0	0	0	0	0	NA	NA	0	0	NA
	chrXVII	16319272	0	0	0	0	0	1	0	0	0	0	0	0	0	0	0	1	1	1	0	0	NA	NA	0	0	0	0	0	0	0	0	0	0	0	0	NA	NA	0	0	0	0	0	0	NA	NA	0	0	0
	chrXVII	16319340	1	1	0	0	0	0	0	0	0	0	1	1	1	1	0	0	0	0	1	1	0	0	0	0	1	1	0	1	0	0	0	1	0	0	1	1	1	1	1	1	0	1	NA	NA	0	1	0
	chrXVII	16319355	0	0	0	0	0	0	0	0	0	0	0	0	0	0	0	0	0	0	0	0	0	0	0	0	0	0	0	0	0	0	0	0	0	0	0	0	0	0	0	0	0	0	NA	NA	0	0	0
	chrXVII	16319644	NA	NA	1	1	NA	NA	NA	NA	0	0	0	0	0	1	0	0	0	0	0	0	0	0	0	0	1	1	0	0	NA	NA	1	1	0	0	NA	NA	0	0	0	0	NA	NA	0	0	0	0	0
	chrXVII	16319663	NA	NA	0	0	NA	NA	NA	NA	0	0	0	0	0	0	0	1	0	0	0	0	1	1	1	1	0	0	0	0	NA	NA	0	0	0	0	0	0	0	0	0	0	0	0	0	1	0	0	0
	chrXVII	16319883	0	0	NA	NA	0	0	0	0	0	0	NA	NA	0	0	0	0	0	0	0	0	0	0	0	0	NA	NA	0	0	0	0	0	0	NA	NA	0	0	0	0	0	0	0	0	0	0	0	0	NA
[truncated: 81 more columns]

## Sheet: Fig3_data
	Fig. 3 data
	10kb sliding window statistics, 2kb step size								Distributions of 10kb non-overlapping window statistics (kernel densities)
	chromosome	position	FST	π Mayer	Tajima's D Mayer	π Roadside	Tajima's D Roadside		FST	density	π Mayer	density	π Roadside	density	Tajima's D Mayer	density	Tajima's D Roadside	density
	chrXVII	16019000	0.059007	0.00516791	-0.287767	0.00433059	0.15307		-0.00647895	0.0002819	-0.000611067	0.0099917	-0.000731689	0.00990089	-2.62631	1.56966e-05	-2.31697	1.73496e-05
	chrXVII	16021000	0.06054	0.00464615	-0.430196	0.00347381	0.069285		-0.00601699	0.000525961	-0.000565484	0.0158242	-0.000685834	0.016134	-2.61855	2.40802e-05	-2.30804	2.90591e-05
	chrXVII	16023000	0.071309	0.00447548	-0.40352	0.00357462	0.209361		-0.00555503	0.000947211	-0.000519901	0.0245783	-0.000639978	0.0257557	-2.61079	3.60907e-05	-2.29912	4.73119e-05
	chrXVII	16025000	0.093217	0.0048288	-0.332435	0.00402212	0.34287		-0.00509307	0.00164884	-0.000474318	0.0374622	-0.000594123	0.041037	-2.60303	5.28737e-05	-2.29019	7.54923e-05
	chrXVII	16027000	0.096619	0.00424207	-0.502635	0.00385509	0.202138		-0.00463112	0.0027781	-0.000428735	0.0567176	-0.000548268	0.0642745	-2.59527	7.57575e-05	-2.28127	0.000116193
	chrXVII	16029000	0.099101	0.00455845	-0.5067	0.00392574	0.102568		-0.00416916	0.00456712	-0.000383152	0.0848032	-0.000502412	0.0985498	-2.58751	0.000106214	-2.27234	0.0001726
	chrXVII	16031000	0.086054	0.00480575	-0.266691	0.0041045	0.100961		-0.0037072	0.00734231	-0.000337569	0.124354	-0.000456557	0.14799	-2.57975	0.000145828	-2.26342	0.000247591
	chrXVII	16033000	0.08012	0.00491758	-0.218378	0.00409486	-0.01139		-0.00324524	0.0114222	-0.000291986	0.178926	-0.000410701	0.21776	-2.57198	0.000197487	-2.25449	0.000343167
	chrXVII	16035000	0.056562	0.00462686	-0.291442	0.00343984	-0.25758		-0.00278328	0.0172168	-0.000246403	0.25274	-0.000364846	0.31414	-2.56422	0.000261289	-2.24557	0.000459821
	chrXVII	16037000	0.052399	0.00407916	-0.321918	0.00292157	-0.200568		-0.00232132	0.0251751	-0.00020082	0.350665	-0.000318991	0.444527	-2.55646	0.000337891	-2.23664	0.000595936
	chrXVII	16039000	0.029482	0.00399464	-0.150451	0.0029704	0.048615		-0.00185936	0.0357506	-0.000155237	0.478149	-0.000273135	0.617361	-2.5487	0.000427254	-2.22772	0.000747346
	chrXVII	16041000	0.024167	0.00403288	-0.231166	0.00302066	0.369517		-0.0013974	0.0493525	-0.000109654	0.641101	-0.00022728	0.841947	-2.54094	0.000528478	-2.21879	0.000907186
	chrXVII	16043000	0.016377	0.00357891	-0.431276	0.00264422	0.498622		-0.000935446	0.0662842	-6.40715e-05	0.845705	-0.000181424	1.12816	-2.53318	0.000639685	-2.20987	0.00106614
	chrXVII	16045000	0.012087	0.00371941	-0.330364	0.00279854	0.562573		-0.000473487	0.0866731	-1.84885e-05	1.09819	-0.000135569	1.48844	-2.52542	0.000757983	-2.20094	0.00121316
	chrXVII	16047000	0.026033	0.00418383	-0.252161	0.0034226	0.746915		-1.15288e-05	0.110402	2.70944e-05	1.4085	-8.97134e-05	1.93853	-2.51766	0.00087952	-2.19202	0.00133652
	chrXVII	16049000	0.046882	0.00382264	-0.448615	0.00325341	0.692838		0.00045043	0.137055	7.26774e-05	1.78228	-4.3858e-05	2.47984	-2.5099	0.000999655	-2.18309	0.00142318
	chrXVII	16051000	0.060035	0.00340528	-0.731077	0.00294239	0.342958		0.000912389	0.165892	0.00011826	2.22009	1.99741e-06	3.11781	-2.50214	0.00111324	-2.17417	0.00146416
	chrXVII	16053000	0.061094	0.00355105	-0.702155	0.00319382	0.366282		0.00137435	0.19587	0.000163843	2.72409	4.78528e-05	3.85505	-2.49438	0.00121371	-2.16524	0.00145755
	chrXVII	16055000	0.068962	0.00319379	-0.829325	0.00309326	0.441997		0.00183631	0.22572	0.000209426	3.29461	9.37083e-05	4.69079	-2.48661	0.00129602	-2.15632	0.00140438
	chrXVII	16057000	0.082858	0.0029505	-0.85161	0.00308149	0.459996		0.00229826	0.253979	0.000255009	3.93008	0.000139564	5.6206	-2.47885	0.00135754	-2.14739	0.00130988
	chrXVII	16059000	0.091217	0.00248163	-1.18592	0.00258342	0.374256		0.00276022	0.279268	0.000300592	4.62696	0.000185419	6.63637	-2.47109	0.00139687	-2.13847	0.00118273
	chrXVII	16061000	0.103813	0.00244769	-1.38886	0.0028949	0.636053		0.00322218	0.300886	0.000346175	5.37988	0.000231275	7.72647	-2.46333	0.00141474	-2.12954	0.0010337
	chrXVII	16063000	0.113334	0.00263443	-1.38834	0.00310792	0.786668		0.00368414	0.318635	0.000391758	6.18182	0.00027713	8.87631	-2.45557	0.00141424	-2.12062	0.00087433
	chrXVII	16065000	0.100433	0.00300764	-1.14902	0.00342917	0.826489		0.0041461	0.332969	0.000437341	7.02448	0.000322985	10.069	-2.44781	0.00140083	-2.11169	0.000715457
	chrXVII	16067000	0.082115	0.00318239	-1.14231	0.00306087	0.424845		0.00460806	0.344971	0.000482924	7.89984	0.000368841	11.2864	-2.44005	0.00138222	-2.10276	0.000566166
	chrXVII	16069000	0.064782	0.00374837	-0.919786	0.00359558	0.441042		0.00507002	0.356225	0.000528507	8.79681	0.000414696	12.5062	-2.43229	0.00136803	-2.09384	0.000433066
	chrXVII	16071000	0.050692	0.00362619	-0.694231	0.00292839	0.168362		0.00553198	0.368604	0.00057409	9.70443	0.000460552	13.7107	-2.42453	0.00136932	-2.08491	0.000320032
	chrXVII	16073000	0.033468	0.00324359	-0.736932	0.00248654	-0.078814		0.00599393	0.384021	0.000619673	10.6148	0.000506407	14.8856	-2.41677	0.00139907	-2.07599	0.000228369
	chrXVII	16075000	0.037952	0.00319911	-0.667875	0.00225426	-0.156353		0.00645589	0.404187	0.000665256	11.5214	0.000552262	16.0191	-2.40901	0.00147343	-2.06706	0.000158678
	chrXVII	16077000	0.044107	0.00330989	-0.575437	0.0026348	0.322431		0.00691785	0.430421	0.000710839	12.4192	0.000598118	17.1029	-2.40124	0.00160007	-2.05814	0.000106984
	chrXVII	16079000	0.061048	0.00293099	-0.712109	0.00232701	0.243745		0.00737981	0.463556	0.000756422	13.3048	0.000643973	18.1316	-2.39348	0.00178693	-2.04921	6.99098e-05
	chrXVII	16081000	0.064745	0.0034371	-0.547978	0.00294833	0.405018		0.00784177	0.503943	0.000802005	14.1762	0.000689829	19.1031	-2.38572	0.00203902	-2.04029	4.43497e-05
	chrXVII	16083000	0.081339	0.00385532	-0.395959	0.00333093	0.431749		0.00830373	0.551563	0.000847588	15.0327	0.000735684	20.0175	-2.37796	0.0023579	-2.03136	2.75041e-05
	chrXVII	16085000	0.08217	0.00402304	-0.455754	0.00368175	0.49247		0.00876569	0.60651	0.000893171	15.8748	0.00078154	20.8775	-2.3702	0.0027413	-2.02244	1.70792e-05
	chrXVII	16087000	0.098717	0.00476998	-0.432614	0.00421823	0.409176		0.00922765	0.66863	0.000938754	16.7028	0.000827395	21.6864	-2.36244	0.00318315	-2.01351	1.13848e-05
	chrXVII	16089000	0.084472	0.0052985	-0.217902	0.00457926	0.33192		0.0096896	0.737822	0.000984337	17.5179	0.00087325	22.4466	-2.35468	0.00367378	-2.00459	9.36833e-06
	chrXVII	16091000	0.079928	0.00581082	-0.255718	0.00490499	0.320921		0.0101516	0.814649	0.00102992	18.3222	0.000919106	23.1692	-2.34692	0.00420048	-1.99566	1.06163e-05
	chrXVII	16093000	0.074902	0.00602025	-0.192072	0.00555223	0.270337		0.0106135	0.900018	0.0010755	19.1161	0.000964961	23.8605	-2.33916	0.00474838	-1.98674	1.53506e-05
	chrXVII	16095000	0.077538	0.00651155	-0.163629	0.00619518	0.389646		0.0110755	0.995042	0.00112109	19.8995	0.00101082	24.5275	-2.3314	0.00530018	-1.97781	2.44302e-05
	chrXVII	16097000	0.061034	0.00640482	-0.146182	0.00624035	0.327931		0.0115374	1.10083	0.00116667	20.6719	0.00105667	25.1772	-2.32364	0.00583818	-1.96889	3.93547e-05
	chrXVII	16099000	0.066014	0.00660828	-0.169356	0.00667236	0.468701		0.0119994	1.21828	0.00121225	21.4322	0.00110253	25.8171	-2.31587	0.00634977	-1.95996	6.24143e-05
	chrXVII	16101000	0.067218	0.00625547	-0.07178	0.00668391	0.542585		0.0124614	1.34785	0.00125783	22.1793	0.00114838	26.4551	-2.30811	0.00682578	-1.95104	9.73938e-05
	chrXVII	16103000	0.062899	0.00606013	-0.006056	0.00603362	0.781822		0.0129233	1.48947	0.00130342	22.9119	0.00119424	27.0994	-2.30035	0.00726095	-1.94211	0.000146805
	chrXVII	16105000	0.062335	0.00549987	0.026974	0.00523216	0.92941		0.0133853	1.64258	0.001349	23.6289	0.00124009	27.7581	-2.29259	0.00765406	-1.93319	0.000213698
	chrXVII	16107000	0.06431	0.00511455	0.054491	0.00473519	1.08505		0.0138472	1.80625	0.00139458	24.3292	0.00128595	28.4391	-2.28483	0.00800761	-1.92426	0.0003005
	chrXVII	16109000	0.072629	0.00480386	-0.052952	0.00434061	0.869731		0.0143092	1.97951	0.00144017	25.0118	0.0013318	29.1521	-2.27707	0.00832709	-1.91534	0.000408399
	chrXVII	16111000	0.076802	0.00475393	0.016055	0.00406908	0.948721		0.0147711	2.16167	0.00148575	25.6787	0.00137766	29.9029	-2.26931	0.00861999	-1.90641	0.000536712
	chrXVII	16113000	0.083545	0.0046812	0.037849	0.00405621	0.968402		0.0152331	2.3532	0.00153133	26.3307	0.00142352	30.6938	-2.26155	0.00889462	-1.89749	0.00068237
	chrXVII	16115000	0.093654	0.0045976	0.045735	0.00379588	0.664973		0.0156951	2.55521	0.00157692	26.969	0.00146937	31.5262	-2.25379	0.00915866	-1.88856	0.00083966
	chrXVII	16117000	0.093563	0.00441935	0.221631	0.00358316	0.641634		0.016157	2.76962	0.0016225	27.5947	0.00151523	32.4001	-2.24603	0.00941899	-1.87964	0.00100033
	chrXVII	16119000	0.100506	0.0048753	0.445234	0.00339529	0.470498		0.016619	2.99944	0.00166808	28.2091	0.00156108	33.3142	-2.23827	0.00967904	-1.87071	0.00115412
	chrXVII	16121000	0.110052	0.00469209	0.436693	0.00298354	0.301548		0.0170809	3.24805	0.00171366	28.8134	0.00160694	34.2661	-2.2305	0.00993889	-1.86178	0.00128978
	chrXVII	16123000	0.106735	0.00495878	0.550048	0.00291695	0.052835		0.0175429	3.51866	0.00175925	29.4091	0.00165279	35.2537	-2.22274	0.0101963	-1.85286	0.00139644
	chrXVII	16125000	0.104663	0.00479252	0.461987	0.00263016	-0.053898		0.0180049	3.81383	0.00180483	29.9982	0.00169865	36.2756	-2.21498	0.0104471	-1.84393	0.00146322
	chrXVII	16127000	0.115578	0.00463406	0.162834	0.0024153	-0.25272		0.0184668	4.13514	0.00185041	30.5834	0.0017445	37.3318	-2.20722	0.0106863	-1.83501	0.00148445
	chrXVII	16129000	0.104499	0.00505929	0.163432	0.00317407	0.221431		0.0189288	4.48304	0.001896	31.1699	0.00179036	38.4246	-2.19946	0.0109083	-1.82608	0.0014628
	chrXVII	16131000	0.102286	0.00600594	0.293621	0.00424961	0.361035		0.0193907	4.85698	0.00194158	31.7644	0.00183621	39.5639	-2.1917	0.0111081	-1.81716	0.00140404
	chrXVII	16133000	0.104247	0.00640684	0.271061	0.00489794	0.414695		0.0198527	5.25572	0.00198716	32.3754	0.00188207	40.7534	-2.18394	0.0112816	-1.80823	0.00131824
	chrXVII	16135000	0.102225	0.00600371	0.207189	0.00476079	0.440924		0.0203147	5.67777	0.00203274	33.0129	0.00192793	42.0019	-2.17618	0.0114261	-1.79931	0.00121857
	chrXVII	16137000	0.103012	0.00587704	0.339456	0.00470891	0.547479		0.0207766	6.12182	0.00207833	33.6882	0.00197378	43.319	-2.16842	0.0115377	-1.79038	0.00111964
	chrXVII	16139000	0.102135	0.00508167	0.182638	0.0040022	0.495722		0.0212386	6.58694	0.00212391	34.4136	0.00201964	44.7136	-2.16066	0.0116211	-1.78146	0.00103571
	chrXVII	16141000	0.096826	0.00448367	0.023635	0.00350623	0.503225		0.0217005	7.07368	0.00216949	35.2013	0.00206549	46.1935	-2.1529	0.0116793	-1.77253	0.00097888
	chrXVII	16143000	0.088605	0.00340139	-0.365154	0.00261287	0.456445		0.0221625	7.58104	0.00221508	36.0627	0.00211135	47.7638	-2.14513	0.011716	-1.76361	0.000957715
	chrXVII	16145000	0.091748	0.00368826	-0.197616	0.00290737	0.391972		0.0226244	8.10739	0.00226066	37.0075	0.0021572	49.4272	-2.13737	0.011736	-1.75468	0.000976233
	chrXVII	16147000	0.084255	0.00377728	-0.234549	0.00290516	0.246269		0.0230864	8.65069	0.00230624	38.0444	0.00220306	51.1832	-2.12961	0.011744	-1.74576	0.00103353
	chrXVII	16149000	0.081269	0.00344015	-0.51612	0.00284558	0.124803		0.0235484	9.20764	0.00235183	39.1869	0.00224891	53.0285	-2.12185	0.0117447	-1.73683	0.00112408
	chrXVII	16151000	0.07119	0.00314794	-0.534161	0.00265047	0.16462		0.0240103	9.77381	0.00239741	40.4245	0.00229477	54.9617	-2.11409	0.0117424	-1.72791	0.00123939
	chrXVII	16153000	0.068594	0.00370276	-0.29635	0.00297247	0.337282		0.0244723	10.344	0.00244299	41.7537	0.00234062	56.9744	-2.10633	0.0117402	-1.71898	0.00136541
	chrXVII	16155000	0.057054	0.00422084	-0.230898	0.00354292	0.570276		0.0249342	10.9131	0.00248857	43.1689	0.00238648	59.0539	-2.09857	0.0117402	-1.71006	0.00149075
	chrXVII	16157000	0.049685	0.00443306	-0.168226	0.00402262	0.746026		0.0253962	11.4766	0.00253416	44.6627	0.00243233	61.1939	-2.09081	0.011743	-1.70113	0.00160708
	chrXVII	16159000	0.065525	0.0052811	0.000923	0.00489444	1.13302		0.0258582	12.0317	0.00257974	46.227	0.00247819	63.3892	-2.08305	0.0117471	-1.69221	0.00171012
	chrXVII	16161000	0.067823	0.00541592	-0.041825	0.00499675	1.01869		0.0263201	12.5775	0.00262532	47.854	0.00252405	65.6367	-2.07529	0.0117493	-1.68328	0.00180033
	chrXVII	16163000	0.064609	0.00551855	-0.019658	0.00536303	1.18784		0.0267821	13.1153	0.00267091	49.5369	0.0025699	67.9349	-2.06753	0.011746	-1.67436	0.00188266
	chrXVII	16165000	0.061906	0.0052199	-0.120588	0.00507185	1.2379		0.027244	13.6481	0.00271649	51.2703	0.00261576	70.2838	-2.05976	0.0117334	-1.66543	0.00196547
	chrXVII	16167000	0.07258	0.00570417	-0.114955	0.00514442	0.941832		0.027706	14.1799	0.00276207	53.051	0.00266161	72.6838	-2.052	0.0117081	-1.65651	0.0020586
	chrXVII	16169000	0.05304	0.0058154	0.040359	0.00538415	0.729982		0.028168	14.7145	0.00280766	54.8834	0.00270747	75.1349	-2.04424	0.0116683	-1.64758	0.00217109
	chrXVII	16171000	0.062643	0.00548445	-0.062455	0.00529078	0.71168		0.0286299	15.2544	0.00285324	56.7636	0.00275332	77.6359	-2.03648	0.0116141	-1.63866	0.00230882
	chrXVII	16173000	0.073476	0.00487993	-0.145597	0.00445215	0.502997		0.0290919	15.7989	0.00289882	58.6949	0.00279918	80.1874	-2.02872	0.0115485	-1.62973	0.00247285
	chrXVII	16175000	0.075526	0.00474748	-0.015342	0.00419995	0.392827		0.0295538	16.3447	0.0029444	60.6823	0.00284503	82.7765	-2.02096	0.0114769	-1.6208	0.00265864
	chrXVII	16177000	0.067504	0.00373131	-0.239764	0.00345431	0.568406		0.0300158	16.8868	0.00298999	62.7312	0.00289089	85.3925	-2.0132	0.0114082	-1.61188	0.00285575
	chrXVII	16179000	0.072959	0.00284139	-0.576718	0.00222874	0.21507		0.0304777	17.4189	0.00303557	64.8483	0.00293674	88.0232	-2.00544	0.0113561	-1.60295	0.0030492
	chrXVII	16181000	0.044891	0.0026873	-0.568625	0.00175406	0.072664		0.0309397	17.9348	0.00308115	67.0402	0.0029826	90.6562	-1.99768	0.0113324	-1.59403	0.00322694
	chrXVII	16183000	0.023803	0.00286526	-0.433801	0.00198076	0.170184		0.0314017	18.4301	0.00312674	69.3142	0.00302846	93.28	-1.98992	0.0113486	-1.5851	0.00338093
	chrXVII	16185000	0.024274	0.0024475	-0.768789	0.00168489	0.113286		0.0318636	18.9029	0.00317232	71.6775	0.00307431	95.8866	-1.98216	0.0114144	-1.57618	0.00350915
	chrXVII	16187000	0.024031	0.00234867	-0.693903	0.00166242	0.018158		0.0323256	19.3541	0.0032179	74.1368	0.00312017	98.473	-1.97439	0.0115365	-1.56725	0.00361614
	chrXVII	16189000	0.033233	0.00272237	-0.339066	0.00226356	0.437367		0.0327875	19.7876	0.00326348	76.7113	0.00316602	101.042	-1.96663	0.0117178	-1.55833	0.00371198
	chrXVII	16191000	0.04334	0.00288823	-0.351573	0.00241068	0.160703		0.0332495	20.2092	0.00330907	79.3951	0.00321188	103.606	-1.95887	0.011957	-1.5494	0.00380971
	chrXVII	16193000	0.06668	0.00281676	-0.585379	0.00236915	0.018076		0.0337115	20.6253	0.00335465	82.19	0.00325773	106.186	-1.95111	0.0122488	-1.54048	0.00392184
	chrXVII	16195000	0.058459	0.00313073	-0.482541	0.00257505	-0.021042		0.0341734	21.0409	0.00340023	85.0959	0.00330359	108.817	-1.94335	0.0125845	-1.53155	0.00405649
	chrXVII	16197000	0.053913	0.00345077	-0.452882	0.0029291	0.064749		0.0346354	21.4589	0.00344582	88.1092	0.00334944	111.532	-1.93559	0.0129523	-1.52263	0.00421418
	chrXVII	16199000	0.057629	0.00317841	-0.768921	0.00262738	-0.070996		0.0350973	21.8775	0.0034914	91.223	0.0033953	114.369	-1.92783	0.0133397	-1.5137	0.004386
	chrXVII	16201000	0.047696	0.00401545	-0.605483	0.00326079	0.198257		0.0355593	22.2918	0.00353698	94.4264	0.00344115	117.363	-1.92007	0.0137308	-1.50478	0.00455237
	chrXVII	16203000	0.037406	0.00441816	-0.522073	0.00362195	0.338195		0.0360213	22.6946	0.00358257	97.7051	0.00348701	120.544	-1.91231	0.014115	-1.49585	0.00468346
	chrXVII	16205000	0.039217	0.00450093	-0.555345	0.00376426	0.496974		0.0364832	23.078	0.00362815	101.041	0.00353286	123.934	-1.90455	0.014485	-1.48693	0.00475249
	chrXVII	16207000	0.052955	0.00466285	-0.50344	0.00374622	0.58227		0.0369452	23.4352	0.00367373	104.415	0.00357872	127.541	-1.89679	0.014837	-1.478	0.00473713
	chrXVII	16209000	0.053733	0.00417904	-0.528696	0.00322243	0.552596		0.0374071	23.7613	0.00371931	107.803	0.00362458	131.359	-1.88902	0.0151701	-1.46908	0.00462425
	chrXVII	16211000	0.067668	0.00331956	-0.714252	0.00267426	0.663493		0.0378691	24.0541	0.0037649	111.18	0.00367043	135.366	-1.88126	0.0154863	-1.46015	0.00441258
	chrXVII	16213000	0.083412	0.00316166	-0.7252	0.00255884	0.700425		0.038331	24.3144	0.00381048	114.525	0.00371629	139.524	-1.8735	0.0157894	-1.45123	0.00411344
	chrXVII	16215000	0.084399	0.00299577	-0.757698	0.0023544	0.392062		0.038793	24.5452	0.00385606	117.822	0.00376214	143.783	-1.86574	0.0160837	-1.4423	0.0037494
	chrXVII	16217000	0.066265	0.00329172	-0.615853	0.00284793	0.676437		0.039255	24.7505	0.00390165	121.055	0.003808	148.061	-1.85798	0.0163731	-1.43338	0.00335116
	chrXVII	16219000	0.072956	0.00326335	-0.519226	0.00295652	0.616392		0.0397169	24.9345	0.00394723	124.214	0.00385385	152.283	-1.85022	0.0166597	-1.42445	0.00295348
	chrXVII	16221000	0.065641	0.00323575	-0.602336	0.00281631	0.692826		0.0401789	25.1004	0.00399281	127.29	0.00389971	156.38	-1.84246	0.0169421	-1.41553	0.00259063
	chrXVII	16223000	0.047211	0.00289019	-0.695245	0.00269308	0.651977		0.0406408	25.2495	0.0040384	130.28	0.00394556	160.291	-1.8347	0.0172161	-1.4066	0.00229221
	chrXVII	16225000	0.050253	0.00308297	-0.527659	0.00288056	0.788504		0.0411028	25.3794	0.00408398	133.18	0.00399142	163.964	-1.82694	0.0174748	-1.39767	0.00207988
	chrXVII	16227000	0.05135	0.00243086	-0.69026	0.00222621	0.528814		0.0415648	25.4872	0.00412956	135.99	0.00403727	167.361	-1.81918	0.0177094	-1.38875	0.00197196
	chrXVII	16229000	0.037292	0.00263643	-0.710116	0.0023169	0.390844		0.0420267	25.5682	0.00417514	138.701	0.00408313	170.465	-1.81142	0.0179107	-1.37982	0.00196355
	chrXVII	16231000	0.030397	0.00227184	-0.753019	0.00209186	0.15538		0.0424887	25.6163	0.00422073	141.32	0.00412899	173.272	-1.80366	0.0180697	-1.3709	0.00204099
	chrXVII	16233000	0.044125	0.00264838	-0.442425	0.0022658	0.090986		0.0429506	25.6255	0.00426631	143.851	0.00417484	175.797	-1.79589	0.0181789	-1.36197	0.00218636
	chrXVII	16235000	0.060507	0.0027005	-0.606827	0.00202957	0.014555		0.0434126	25.5908	0.00431189	146.295	0.0042207	178.061	-1.78813	0.0182334	-1.35305	0.00237763
	chrXVII	16237000	0.075201	0.00310384	-0.469914	0.00208929	-0.120427		0.0438745	25.5084	0.00435748	148.653	0.00426655	180.098	-1.78037	0.0182311	-1.34412	0.00259155
	chrXVII	16239000	0.082384	0.00324585	-0.333361	0.00199325	-0.155834		0.0443365	25.3767	0.00440306	150.926	0.00431241	181.974	-1.77261	0.0181727	-1.3352	0.00280629
	chrXVII	16241000	0.082829	0.00326766	-0.28595	0.00204342	-0.184575		0.0447985	25.1964	0.00444864	153.119	0.00435826	183.732	-1.76485	0.0180584	-1.32627	0.00300384
	chrXVII	16243000	0.083659	0.00279817	-0.487764	0.00161607	-0.286952		0.0452604	24.9706	0.00449423	155.235	0.00440412	185.411	-1.75709	0.0179025	-1.31735	0.00317167
	chrXVII	16245000	0.072724	0.00218262	-0.5614	0.00139644	-0.537705		0.0457224	24.7049	0.00453981	157.28	0.00444997	187.041	-1.74933	0.0177141	-1.30842	0.00330352
	chrXVII	16247000	0.050745	0.00151735	-1.04033	0.00110351	-0.669412		0.0461843	24.4063	0.00458539	159.263	0.00449583	188.641	-1.74157	0.0175032	-1.2995	0.00339941
	chrXVII	16249000	0.033259	0.0010859	-1.61398	0.000898219	-0.84272		0.0466463	24.0834	0.00463097	161.191	0.00454168	190.221	-1.73381	0.0172791	-1.29057	0.00346463
	chrXVII	16251000	0.039252	0.00118515	-1.47025	0.00086442	-0.75519		0.0471083	23.7447	0.00467656	163.081	0.00458754	191.784	-1.72605	0.0170507	-1.28165	0.00350807
	chrXVII	16253000	0.052842	0.00109292	-1.58029	0.000678225	-1.12595		0.0475702	23.3986	0.00472214	164.949	0.00463339	193.32	-1.71829	0.0168253	-1.27272	0.00354024
	chrXVII	16255000	0.096738	0.000980617	-1.73795	0.0008249	-0.463304		0.0480322	23.0529	0.00476772	166.811	0.00467925	194.817	-1.71052	0.0166089	-1.2638	0.00357215
	chrXVII	16257000	0.107104	0.0010016	-1.84277	0.000847108	-0.325095		0.0484941	22.7123	0.00481331	168.682	0.00472511	196.255	-1.70276	0.0164067	-1.25487	0.00361004
	chrXVII	16259000	0.124202	0.000980636	-1.83641	0.000898975	0.008143		0.0489561	22.3801	0.00485889	170.573	0.00477096	197.622	-1.695	0.0162227	-1.24595	0.00365696
	chrXVII	16261000	0.161465	0.000687182	-2.31607	0.000944651	0.375654		0.0494181	22.0576	0.00490447	172.498	0.00481682	198.914	-1.68724	0.0160635	-1.23702	0.00371301
	chrXVII	16263000	0.174921	0.000612761	-2.43383	0.00137299	1.36032		0.04988	21.7454	0.00495005	174.464	0.00486267	200.129	-1.67948	0.0159342	-1.2281	0.00377625
	chrXVII	16265000	0.15118	0.000947424	-2.10416	0.00187347	1.79868		0.050342	21.4432	0.00499564	176.477	0.00490853	201.277	-1.67172	0.0158404	-1.21917	0.00384382
	chrXVII	16267000	0.14991	0.000960192	-2.01653	0.00176287	1.89789		0.0508039	21.1498	0.00504122	178.538	0.00495438	202.369	-1.66396	0.0157905	-1.21025	0.00391296
	chrXVII	16269000	0.140997	0.00109763	-1.94484	0.00164914	1.91102		0.0512659	20.8638	0.0050868	180.648	0.00500024	203.422	-1.6562	0.0157939	-1.20132	0.00398173
	chrXVII	16271000	0.130811	0.00118268	-1.93326	0.00145373	1.84416		0.0517278	20.5831	0.00513239	182.797	0.00504609	204.455	-1.64844	0.015861	-1.1924	0.00404926
	chrXVII	16273000	0.103042	0.00114146	-2.01864	0.000944694	1.13598		0.0521898	20.3048	0.00517797	184.973	0.00509195	205.481	-1.64068	0.0160022	-1.18347	0.00411563
	chrXVII	16275000	0.067031	0.000826228	-2.23858	0.000195194	-1.33994		0.0526518	20.0252	0.00522355	187.161	0.0051378	206.513	-1.63292	0.0162264	-1.17455	0.00418142
	chrXVII	16277000	0.073653	0.000746923	-2.27695	0.00027038	-1.19307		0.0531137	19.74	0.00526914	189.344	0.00518366	207.551	-1.62515	0.0165407	-1.16562	0.00424746
	chrXVII	16279000	0.077346	0.000583245	-2.39236	0.000269357	-1.15203		0.0535757	19.4442	0.00531472	191.503	0.00522952	208.585	-1.61739	0.0169487	-1.15669	0.00431488
	chrXVII	16281000	0.081187	0.000504792	-2.44446	0.000227286	-1.34407		0.0540376	19.1314	0.0053603	193.619	0.00527537	209.592	-1.60963	0.0174528	-1.14777	0.00438552
	chrXVII	16283000	0.078678	0.000583891	-2.32036	0.000218676	-1.26593		0.0544996	18.7981	0.00540588	195.669	0.00532123	210.542	-1.60187	0.0180517	-1.13884	0.0044629
	chrXVII	16285000	0.049666	0.00074959	-2.0652	0.000222155	-1.50466		0.0549616	18.442	0.00545147	197.631	0.00536708	211.401	-1.59411	0.0187272	-1.12992	0.004553
	chrXVII	16287000	0.04115	0.000857466	-2.13265	0.000271838	-1.75543		0.0554235	18.0623	0.00549705	199.482	0.00541294	212.128	-1.58635	0.0194672	-1.12099	0.0046645
	chrXVII	16289000	0.033928	0.000943742	-2.1253	0.000360505	-1.79281		0.0558855	17.6604	0.00554263	201.188	0.00545879	212.687	-1.57859	0.0202592	-1.11207	0.00480828
	chrXVII	16291000	0.019466	0.00141036	-1.88182	0.000925164	-1.29658		0.0563474	17.2399	0.00558822	202.723	0.00550465	213.041	-1.57083	0.0210914	-1.10314	0.00499633
	chrXVII	16293000	0.012571	0.00195993	-1.75793	0.00158155	-1.33082		0.0568094	16.8061	0.0056338	204.074	0.0055505	213.162	-1.56307	0.0219551	-1.09422	0.0052401
	chrXVII	16295000	0.006382	0.00220447	-1.77997	0.00201257	-1.14341		0.0572714	16.3655	0.00567938	205.223	0.00559636	213.025	-1.55531	0.0228447	-1.08529	0.00554864
	chrXVII	16297000	0.004623	0.00253436	-1.75623	0.00221081	-0.982491		0.0577333	15.9252	0.00572497	206.152	0.00564221	212.615	-1.54755	0.0237586	-1.07637	0.00592718
	chrXVII	16299000	0.005029	0.00280646	-1.69707	0.00238751	-0.908635		0.0581953	15.4914	0.00577055	206.851	0.00568807	211.903	-1.53978	0.0246992	-1.06744	0.00637627
	chrXVII	16301000	0.007827	0.00253557	-1.78259	0.00193345	-1.03148		0.0586572	15.069	0.00581613	207.311	0.00573393	210.893	-1.53202	0.0256711	-1.05852	0.00689191
	chrXVII	16303000	0.01646	0.0022445	-1.79839	0.0018354	-0.740207		0.0591192	14.6607	0.00586171	207.527	0.00577978	209.601	-1.52426	0.0266843	-1.04959	0.00746973
	chrXVII	16305000	0.038365	0.00230801	-1.6779	0.00174079	-0.672769		0.0595811	14.2668	0.0059073	207.501	0.00582564	208.031	-1.5165	0.0277391	-1.04067	0.00809778
	chrXVII	16307000	0.037179	0.00236385	-1.46061	0.00177137	-0.828082		0.0600431	13.8854	0.00595288	207.237	0.00587149	206.188	-1.50874	0.0288334	-1.03174	0.00876634
	chrXVII	16309000	0.037002	0.00257729	-1.24919	0.00186022	-0.794701		0.0605051	13.5128	0.00599846	206.734	0.00591735	204.077	-1.50098	0.0299596	-1.02282	0.0094697
	chrXVII	16311000	0.032899	0.00285272	-0.978091	0.00202634	-0.618983		0.060967	13.1433	0.00604405	206.006	0.0059632	201.704	-1.49322	0.0311045	-1.01389	0.0102042
	chrXVII	16313000	0.033258	0.00270388	-0.944218	0.0018541	-0.710338		0.061429	12.7729	0.00608963	205.088	0.00600906	199.074	-1.48546	0.0322493	-1.00497	0.0109668
	chrXVII	16315000	0.017288	0.00257933	-0.77991	0.00185699	-0.677784		0.0618909	12.3989	0.00613521	204.001	0.00605491	196.198	-1.4777	0.0333718	-0.996041	0.0117534
	chrXVII	16317000	0.022799	0.00271385	-0.512773	0.00209715	-0.472639		0.0623529	12.0206	0.00618079	202.766	0.00610077	193.086	-1.46994	0.0344482	-0.987116	0.012556
	chrXVII	16319000	0.028164	0.00276722	-0.438205	0.00228079	-0.293314		0.0628149	11.6393	0.00622638	201.404	0.00614662	189.757	-1.46218	0.0354562	-0.978191	0.0133608
	chrXVII	16321000	0.038001	0.00308091	-0.335734	0.00306218	-0.061347		0.0632768	11.258	0.00627196	199.933	0.00619248	186.219	-1.45441	0.0363775	-0.969266	0.0141467
	chrXVII	16323000	0.036287	0.00352805	-0.166075	0.00337796	0.041343		0.0637388	10.8805	0.00631754	198.37	0.00623833	182.53	-1.44665	0.0371955	-0.960341	0.0148863
	chrXVII	16325000	0.034321	0.00412615	-0.144632	0.00383595	-0.031193		0.0642007	10.511	0.00636313	196.725	0.00628419	178.733	-1.43889	0.0379095	-0.951415	0.0155474
	chrXVII	16327000	0.039831	0.00459325	-0.19217	0.00412261	0.061222		0.0646627	10.1526	0.00640871	195.006	0.00633005	174.873	-1.43113	0.038538	-0.94249	0.0160975
	chrXVII	16329000	0.043707	0.00485071	-0.197792	0.00454486	0.198544		0.0651246	9.80743	0.00645429	193.211	0.0063759	171.002	-1.42337	0.0391021	-0.933565	0.0164943
	chrXVII	16331000	0.051034	0.00506104	-0.209203	0.00461457	0.304499		0.0655866	9.4758	0.00649988	191.335	0.00642176	167.17	-1.41561	0.0396298	-0.92464	0.0167346
	chrXVII	16333000	0.055703	0.00564467	-0.171841	0.00529854	0.564877		0.0660486	9.15677	0.00654546	189.376	0.00646761	163.424	-1.40785	0.0401532	-0.915715	0.0168216
	chrXVII	16335000	0.076484	0.00571267	-0.24346	0.00574496	0.884919		0.0665105	8.84872	0.00659104	187.329	0.00651347	159.806	-1.40009	0.0407052	-0.906789	0.0167748
	chrXVII	16337000	0.080768	0.00508458	-0.135583	0.00521404	0.996385		0.0669725	8.55072	0.00663662	185.189	0.00655932	156.351	-1.39233	0.0413164	-0.897864	0.0166283
	chrXVII	16339000	0.102022	0.00564883	0.078998	0.00521724	0.940765		0.0674344	8.26163	0.00668221	182.955	0.00660518	153.079	-1.38457	0.042012	-0.888939	0.0164254
	chrXVII	16341000	0.10249	0.0055401	0.317264	0.00462425	0.801024		0.0678964	7.9826	0.00672779	180.629	0.00665103	150.009	-1.37681	0.0428091	-0.880014	0.0162124
	chrXVII	16343000	0.092651	0.00528048	0.476692	0.00431181	0.623109		0.0683584	7.71601	0.00677337	178.221	0.00669689	147.13	-1.36904	0.0437157	-0.871089	0.0160308
	chrXVII	16345000	0.073121	0.00551906	0.41001	0.0043925	0.369786		0.0688203	7.46497	0.00681896	175.744	0.00674274	144.405	-1.36128	0.0447358	-0.862164	0.015911
	chrXVII	16347000	0.071469	0.00544053	0.218686	0.00466616	0.28475		0.0692823	7.23251	0.00686454	173.214	0.0067886	141.796	-1.35352	0.0458376	-0.853238	0.0158673
	chrXVII	16349000	0.04653	0.00524396	0.099551	0.00473699	0.260373		0.0697442	7.02088	0.00691012	170.649	0.00683446	139.258	-1.34576	0.0469924	-0.844313	0.0158971
	chrXVII	16351000	0.040044	0.00509031	-0.066952	0.00469624	0.22999		0.0702062	6.83097	0.00695571	168.069	0.00688031	136.741	-1.338	0.0481646	-0.835388	0.0159819
	chrXVII	16353000	0.039855	0.00528277	-0.248573	0.00493624	0.160179		0.0706682	6.66198	0.00700129	165.489	0.00692617	134.199	-1.33024	0.0493139	-0.826463	0.0160941
	chrXVII	16355000	0.04836	0.00509219	-0.231365	0.00449344	0.138704		0.0711301	6.51157	0.00704687	162.916	0.00697202	131.585	-1.32248	0.0503984	-0.817538	0.0162023
	chrXVII	16357000	0.047724	0.0056954	-0.234707	0.00454952	0.176069		0.0715921	6.37615	0.00709245	160.346	0.00701788	128.866	-1.31472	0.0513776	-0.808612	0.0162901
	chrXVII	16359000	0.057767	0.00535099	-0.310349	0.00408684	0.057698		0.072054	6.25158	0.00713804	157.773	0.00706373	126.017	-1.30696	0.052215	-0.799687	0.0163623
	chrXVII	16361000	0.057288	0.00500146	-0.386062	0.00369801	0.074791		0.072516	6.13373	0.00718362	155.182	0.00710959	123.027	-1.2992	0.0528814	-0.790762	0.0164463
	chrXVII	16363000	0.061098	0.00401522	-0.463576	0.00272523	0.03691		0.0729779	6.01918	0.0072292	152.553	0.00715544	119.889	-1.29144	0.0533568	-0.781837	0.0165905
	chrXVII	16365000	0.065264	0.00351502	-0.655135	0.00255403	-0.011976		0.0734399	5.90545	0.00727479	149.867	0.0072013	116.641	-1.28367	0.0536171	-0.772912	0.0168572
	chrXVII	16367000	0.063237	0.00358099	-0.431009	0.00298504	0.334449		0.0739019	5.79128	0.00732037	147.104	0.00724715	113.318	-1.27591	0.0536793	-0.763986	0.0173128
	chrXVII	16369000	0.063299	0.0039544	-0.254425	0.00350262	0.34328		0.0743638	5.6764	0.00736595	144.247	0.00729301	109.959	-1.26815	0.0535735	-0.755061	0.0180149
	chrXVII	16371000	0.065186	0.00494366	-0.067759	0.00446855	0.512107		0.0748258	5.56079	0.00741153	141.278	0.00733886	106.61	-1.26039	0.0533331	-0.746136	0.0190004
	chrXVII	16373000	0.064918	0.00595435	-0.045428	0.00551667	0.49965		0.0752877	5.44426	0.00745712	138.207	0.00738472	103.311	-1.25263	0.0530001	-0.737211	0.020275
	chrXVII	16375000	0.063045	0.00672611	-0.030693	0.00623403	0.62541		0.0757497	5.32623	0.0075027	135.042	0.00743058	100.103	-1.24487	0.0526223	-0.728286	0.021808
	chrXVII	16377000	0.069316	0.00675406	-0.026866	0.00607726	0.638606		0.0762117	5.20563	0.00754828	131.798	0.00747643	97.0159	-1.23711	0.0522498	-0.719361	0.0235323
	chrXVII	16379000	0.059577	0.00696097	0.056396	0.00607984	0.88065		0.0766736	5.08115	0.00759387	128.493	0.00752229	94.0738	-1.22935	0.0519318	-0.710435	0.025348
	chrXVII	16381000	0.06117	0.00618752	-0.057362	0.00546537	0.784039		0.0771356	4.95156	0.00763945	125.148	0.00756814	91.2894	-1.22159	0.0517129	-0.70151	0.0271211
	chrXVII	16383000	0.057872	0.006019	0.03903	0.00506389	0.981872		0.0775975	4.81621	0.00768503	121.782	0.007614	88.6726	-1.21383	0.0516311	-0.692585	0.0287341
	chrXVII	16385000	0.074924	0.00599778	0.191591	0.005039	1.01598		0.0780595	4.67526	0.00773062	118.416	0.00765985	86.2188	-1.20607	0.0517211	-0.68366	0.0300906
	chrXVII	16387000	0.069967	0.00534118	0.014843	0.00429402	0.856399		0.0785215	4.52991	0.0077762	115.066	0.00770571	83.9009	-1.1983	0.0520117	-0.674735	0.0311224
	chrXVII	16389000	0.074704	0.00460211	-0.115859	0.00375157	0.698242		0.0789834	4.38231	0.00782178	111.747	0.00775156	81.6998	-1.19054	0.0524919	-0.665809	0.0317957
	chrXVII	16391000	0.068784	0.00485291	-0.084414	0.00430726	0.756419		0.0794454	4.2353	0.00786736	108.473	0.00779742	79.5951	-1.18278	0.0531561	-0.656884	0.0321115
	chrXVII	16393000	0.072731	0.00469805	-0.342398	0.00434323	0.620336		0.0799073	4.09239	0.00791295	105.248	0.00784327	77.567	-1.17502	0.0539916	-0.647959	0.0321022
	chrXVII	16395000	0.053756	0.00475012	-0.515449	0.0042783	0.670552		0.0803693	3.95615	0.00795853	102.079	0.00788913	75.5982	-1.16726	0.0549803	-0.639034	0.0318245
	chrXVII	16397000	0.064488	0.00524763	-0.426414	0.0048199	0.723716		0.0808312	3.82845	0.00800411	98.9745	0.00793499	73.6747	-1.1595	0.0561009	-0.630109	0.031351
	chrXVII	16399000	0.063223	0.00633118	-0.304252	0.00574482	0.897737		0.0812932	3.71026	0.0080497	95.9434	0.00798084	71.7869	-1.15174	0.0573301	-0.621183	0.0307605
	chrXVII	16401000	0.073354	0.00629965	-0.471519	0.00549149	0.77745		0.0817552	3.6016	0.00809528	92.9977	0.0080267	69.9293	-1.14398	0.0586445	-0.612258	0.0301296
	chrXVII	16403000	0.095252	0.00705656	-0.23653	0.00577457	0.572858		0.0822171	3.50152	0.00814086	90.1519	0.00807255	68.1003	-1.13622	0.0600212	-0.603333	0.0295248
	chrXVII	16405000	0.084643	0.0075658	-0.019813	0.00638988	0.607777		0.0826791	3.40833	0.00818645	87.4219	0.00811841	66.3045	-1.12846	0.0614388	-0.594408	0.0290081
	chrXVII	16407000	0.082181	0.00705653	-0.050478	0.00588169	0.660073		0.083141	3.31971	0.00823203	84.8241	0.00816426	64.5439	-1.1207	0.0628775	-0.585483	0.0286074
	chrXVII	16409000	0.08727	0.00668946	-0.134803	0.00536871	0.409662		0.083603	3.23302	0.00827761	82.3742	0.00821012	62.8214	-1.11293	0.0643155	-0.576557	0.0283349
	chrXVII	16411000	0.078367	0.00648967	0.098805	0.00495067	0.503336		0.084065	3.14559	0.00832319	80.1049	0.00825597	61.1398	-1.10517	0.0657379	-0.567632	0.0281908
	chrXVII	16413000	0.048375	0.0053642	-0.044326	0.00411689	0.807083		0.0845269	3.05507	0.00836878	78.0028	0.00830183	59.5	-1.09741	0.0671321	-0.558707	0.0281676
	chrXVII	16415000	0.063098	0.00397478	-0.378116	0.00315643	0.60578		0.0849889	2.95973	0.00841436	76.0653	0.00834768	57.9007	-1.08965	0.0684892	-0.549782	0.028255
	chrXVII	16417000	0.050043	0.00546513	0.249825	0.00485245	0.979484		0.0854508	2.85886	0.00845994	74.2822	0.00839354	56.3383	-1.08189	0.0698041	-0.540857	0.0284448
	chrXVII	16419000	0.055237	0.00517905	0.402982	0.00491701	1.2005		0.0859128	2.75275	0.00850553	72.6364	0.00843939	54.8074	-1.07413	0.0710765	-0.531932	0.0287335
	chrXVII	16421000	0.051938	0.00563973	0.386993	0.00560893	1.16555		0.0863748	2.6431	0.00855111	71.1042	0.00848525	53.301	-1.06637	0.0723117	-0.523006	0.029124
	chrXVII	16423000	0.045608	0.00701705	0.452789	0.0069359	1.17438		0.0868367	2.53285	0.00859669	69.6572	0.00853111	51.8116	-1.05861	0.0735212	-0.514081	0.0296239
	chrXVII	16425000	0.053326	0.00763439	0.504426	0.00709794	1.16046		0.0872987	2.42492	0.00864227	68.2642	0.00857696	50.3325	-1.05085	0.0747224	-0.505156	0.0302428
	chrXVII	16427000	0.065744	0.00642169	0.127812	0.00579564	0.924403		0.0877606	2.32203	0.00868786	66.8933	0.00862282	48.8572	-1.04309	0.0759407	-0.496231	0.0309876
	chrXVII	16429000	0.057048	0.00639172	0.069281	0.00559098	0.958895		0.0882226	2.22621	0.00873344	65.5142	0.00866867	47.3821	-1.03533	0.0772084	-0.487306	0.031859
	chrXVII	16431000	0.054179	0.00627096	0.14937	0.00531532	0.908323		0.0886845	2.13849	0.00877902	64.0937	0.00871453	45.9069	-1.02757	0.0785524	-0.47838	0.0328435
	chrXVII	16433000	0.066922	0.00548298	0.002101	0.00465724	0.906556		0.0891465	2.05879	0.00882461	62.6141	0.00876038	44.4331	-1.0198	0.0799974	-0.469455	0.0338971
	chrXVII	16435000	0.064414	0.00609955	0.105699	0.00519308	0.943633		0.0896085	1.98607	0.00887019	61.0655	0.00880624	42.9645	-1.01204	0.0815631	-0.46053	0.0349713
	chrXVII	16437000	0.054839	0.00577454	0.018653	0.00475185	0.804514		0.0900704	1.91859	0.00891577	59.4445	0.00885209	41.506	-1.00428	0.0832621	-0.451605	0.0360097
	chrXVII	16439000	0.052411	0.00571846	-0.167516	0.00452944	0.498692		0.0905324	1.85429	0.00896136	57.7548	0.00889795	40.0634	-0.996521	0.0850985	-0.44268	0.0369565
	chrXVII	16441000	0.057039	0.00526332	-0.343665	0.00405028	0.36371		0.0909943	1.79127	0.00900694	56.006	0.0089438	38.6425	-0.988761	0.0870676	-0.433754	0.0377652
	chrXVII	16443000	0.061284	0.00479592	-0.419654	0.0039008	0.338807		0.0914563	1.72808	0.00905252	54.2122	0.00898966	37.2494	-0.981	0.0891567	-0.424829	0.0384075
	chrXVII	16445000	0.038523	0.0040659	-0.621741	0.00332782	0.132652		0.0919183	1.66395	0.0090981	52.3912	0.00903552	35.8892	-0.973239	0.0913464	-0.415904	0.0388792
	chrXVII	16447000	0.039128	0.00466702	-0.385587	0.00417092	0.284519		0.0923802	1.59893	0.00914369	50.5622	0.00908137	34.5705	-0.965478	0.0936134	-0.406979	0.0392028
	chrXVII	16449000	0.041962	0.0049615	-0.029797	0.00453184	0.33031		0.0928422	1.53391	0.00918927	48.7448	0.00912723	33.2962	-0.957717	0.0959326	-0.398054	0.039425
	chrXVII	16451000	0.042161	0.00534844	0.186321	0.00506218	0.542134		0.0933041	1.47036	0.00923485	46.9631	0.00917308	32.0691	-0.949956	0.0982716	-0.389128	0.0396112
	chrXVII	16453000	0.034947	0.00549083	0.182961	0.00488867	0.341183		0.0937661	1.40993	0.00928044	45.2325	0.00921894	30.8928	-0.942195	0.100609	-0.380203	0.0398359
	chrXVII	16455000	0.039151	0.00560975	0.33618	0.00479656	0.232946		0.094228	1.35431	0.00932602	43.5644	0.00926479	29.7707	-0.934434	0.102929	-0.371278	0.0401813
	chrXVII	16457000	0.042128	0.00492959	0.25138	0.00389891	0.094326		0.09469	1.30496	0.0093716	41.9674	0.00931065	28.706	-0.926673	0.105218	-0.362353	0.0407131
	chrXVII	16459000	0.052445	0.00492806	0.25255	0.00391768	0.328533		0.095152	1.26298	0.00941719	40.4469	0.0093565	27.7007	-0.918912	0.107466	-0.353428	0.0414627
	chrXVII	16461000	0.057685	0.00467443	-0.03097	0.00361015	0.215888		0.0956139	1.22896	0.00946277	39.0053	0.00940236	26.756	-0.911152	0.109667	-0.344503	0.0424471
	chrXVII	16463000	0.052361	0.00452165	-0.061107	0.00355753	0.216681		0.0960759	1.20288	0.00950835	37.6421	0.00944821	25.8713	-0.903391	0.111814	-0.335577	0.0436669
	chrXVII	16465000	0.045771	0.00456358	-0.214234	0.00372217	0.626094		0.0965378	1.18413	0.00955393	36.3551	0.00949407	25.0444	-0.89563	0.113902	-0.326652	0.0451126
	chrXVII	16467000	0.038547	0.00568183	-0.051569	0.00513172	1.01992		0.0969998	1.17154	0.00959952	35.1401	0.00953993	24.2716	-0.887869	0.115925	-0.317727	0.0467699
	chrXVII	16469000	0.032876	0.00480177	-0.375681	0.00435327	0.892423		0.0974618	1.16348	0.0096451	33.9919	0.00958578	23.5487	-0.880108	0.117873	-0.308802	0.0486249
	chrXVII	16471000	0.030971	0.00449064	-0.379129	0.00394837	0.873389		0.0979237	1.15807	0.00969068	32.9097	0.00963164	22.8617	-0.872347	0.119743	-0.299877	0.0506664
	chrXVII	16473000	0.032065	0.00453498	-0.337464	0.00379362	0.966222		0.0983857	1.15335	0.00973627	31.8823	0.00967749	22.2013	-0.864586	0.121537	-0.290951	0.0528866
	chrXVII	16475000	0.02909	0.00487296	-0.276297	0.00413879	0.888598		0.0988476	1.14749	0.00978185	30.9017	0.00972335	21.558	-0.856825	0.123258	-0.282026	0.0552791
	chrXVII	16477000	0.027791	0.00426964	-0.487253	0.00334829	0.719208		0.0993096	1.13896	0.00982743	29.9617	0.0097692	20.9235	-0.849064	0.124918	-0.273101	0.0578368
	chrXVII	16479000	0.023754	0.00477652	-0.463097	0.00382503	0.679086		0.0997716	1.12715	0.00987301	29.0566	0.00981506	20.2909	-0.841303	0.126533	-0.264176	0.0605489
	chrXVII	16481000	0.018477	0.00518105	-0.274042	0.00446768	0.712695		0.100234	1.11192	0.0099186	28.1808	0.00986091	19.6558	-0.833543	0.128129	-0.255251	0.0634098
	chrXVII	16483000	0.025306	0.00611942	-0.070399	0.00524534	0.637822		0.100695	1.09357	0.00996418	27.3292	0.00990677	19.0161	-0.825782	0.129742	-0.246325	0.0663889
	chrXVII	16485000	0.029185	0.00580753	-0.091819	0.00495673	0.661444		0.101157	1.07262	0.0100098	26.4973	0.00995262	18.3723	-0.818021	0.131412	-0.2374	0.0694656
	chrXVII	16487000	0.032025	0.00586022	-0.044704	0.00491776	0.483604		0.101619	1.04963	0.0100553	25.6807	0.00999848	17.7274	-0.81026	0.133188	-0.228475	0.0726242
	chrXVII	16489000	0.03267	0.00624268	0.250829	0.00518546	0.725556		0.102081	1.02501	0.0101009	24.8758	0.0100443	17.0868	-0.802499	0.135134	-0.21955	0.0758541
	chrXVII	16491000	0.038645	0.00608788	0.113087	0.0047705	0.678824		0.102543	0.998932	0.0101465	24.0799	0.0100902	16.4572	-0.794738	0.137326	-0.210625	0.0791501
	chrXVII	16493000	0.031861	0.00532511	0.022151	0.00426939	0.970336		0.103005	0.971341	0.0101921	23.2893	0.010136	15.8441	-0.786977	0.139807	-0.2017	0.0825101
	chrXVII	16495000	0.027777	0.0051431	0.094154	0.00425033	1.0033		0.103467	0.942042	0.0102377	22.5017	0.0101819	15.2524	-0.779216	0.142631	-0.192774	0.0859321
	chrXVII	16497000	0.03182	0.00493689	0.110577	0.00422766	1.21536		0.103929	0.910854	0.0102833	21.7155	0.0102278	14.6855	-0.771455	0.145842	-0.183849	0.0894104
	chrXVII	16499000	0.044545	0.0048941	0.102892	0.00397595	0.545083		0.104391	0.877755	0.0103288	20.9295	0.0102736	14.1451	-0.763694	0.149474	-0.174924	0.0929328
	chrXVII	16501000	0.041812	0.00529214	0.149323	0.00438416	0.434018		0.104853	0.842993	0.0103744	20.1433	0.0103195	13.6315	-0.755934	0.153547	-0.165999	0.0964805
	chrXVII	16503000	0.046916	0.00534927	0.095063	0.00438367	0.372405		0.105315	0.807102	0.01042	19.3572	0.0103653	13.1432	-0.748173	0.158064	-0.157074	0.100031
	chrXVII	16505000	0.05196	0.00503611	-0.216142	0.00383675	0.172759		0.105777	0.77096	0.0104656	18.5723	0.0104112	12.6776	-0.740412	0.163008	-0.148148	0.103562
	chrXVII	16507000	0.050412	0.00553019	-0.197939	0.00416255	0.279195		0.106239	0.73545	0.0105112	17.7907	0.010457	12.2314	-0.732651	0.168338	-0.139223	0.107071
	chrXVII	16509000	0.041526	0.00545707	-0.343936	0.00422439	0.326579		0.106701	0.701269	0.0105568	17.0155	0.0105029	11.8011	-0.72489	0.173994	-0.130298	0.110589
	chrXVII	16511000	0.041418	0.00522921	-0.337048	0.00417715	0.492384		0.107163	0.668888	0.0106023	16.2521	0.0105487	11.3842	-0.717129	0.179907	-0.121373	0.114189
	chrXVII	16513000	0.045494	0.00580887	-0.186107	0.00497729	0.597414		0.107625	0.638526	0.0106479	15.5065	0.0105946	10.977	-0.709368	0.185937	-0.112448	0.117989
	chrXVII	16515000	0.042574	0.00686639	0.038303	0.00614808	0.709673		0.108087	0.610207	0.0106935	14.7838	0.0106405	10.5784	-0.701607	0.191972	-0.103522	0.122146
	chrXVII	16517000	0.047487	0.00673907	0.135779	0.00602509	0.67842		0.108549	0.583863	0.0107391	14.09	0.0106863	10.1888	-0.693846	0.197908	-0.0945972	0.126839
									0.109011	0.559454	0.0107847	13.4307	0.0107322	9.81008	-0.686085	0.203652	-0.085672	0.132242
									0.109473	0.537053	0.0108303	12.8111	0.010778	9.44516	-0.678325	0.209134	-0.0767469	0.138492
									0.109935	0.516882	0.0108758	12.2354	0.0108239	9.09811	-0.670564	0.214317	-0.0678217	0.145653
									0.110397	0.499272	0.0109214	11.7068	0.0108697	8.77365	-0.662803	0.219196	-0.0588965	0.153682
									0.110859	0.484565	0.010967	11.2275	0.0109156	8.47677	-0.655042	0.223807	-0.0499713	0.162413
									0.111321	0.472986	0.0110126	10.7981	0.0109614	8.21223	-0.647281	0.228224	-0.0410461	0.17155
									0.111782	0.464631	0.0110582	10.4214	0.0110073	7.98617	-0.63952	0.232556	-0.0321209	0.180671
									0.112244	0.459067	0.0111038	10.0953	0.0110532	7.80103	-0.631759	0.236965	-0.0231957	0.189249
									0.112706	0.455436	0.0111493	9.81393	0.011099	7.65413	-0.623998	0.241603	-0.0142705	0.196861
									0.113168	0.452813	0.0111949	9.57377	0.0111449	7.54248	-0.616237	0.246613	-0.00534534	0.20319
									0.11363	0.450222	0.0112405	9.3706	0.0111907	7.46069	-0.608476	0.252119	0.00357985	0.208075
									0.114092	0.446775	0.0112861	9.19963	0.0112366	7.40119	-0.600716	0.258224	0.012505	0.211541
									0.114554	0.441794	0.0113317	9.05565	0.0112824	7.35478	-0.592955	0.264998	0.0214302	0.213792
									0.115016	0.43488	0.0113773	8.93311	0.0113283	7.31129	-0.585194	0.272477	0.0303554	0.215181
									0.115478	0.42593	0.0114228	8.82627	0.0113741	7.26042	-0.577433	0.280661	0.0392806	0.216151
									0.11594	0.415106	0.0114684	8.72936	0.01142	7.1926	-0.569672	0.289517	0.0482058	0.217169
									0.116402	0.402776	0.011514	8.63672	0.0114659	7.09982	-0.561911	0.298989	0.057131	0.218661
									0.116864	0.389445	0.0115596	8.54228	0.0115117	6.9726	-0.55415	0.309029	0.0660562	0.220955
									0.117326	0.375688	0.0116052	8.44164	0.0115576	6.81162	-0.546389	0.319475	0.0749814	0.22425
									0.117788	0.362097	0.0116508	8.33165	0.0116034	6.61799	-0.538628	0.33023	0.0839066	0.228684
									0.11825	0.349311	0.0116963	8.21028	0.0116493	6.39501	-0.530867	0.341208	0.0928317	0.23412
									0.118712	0.337912	0.0117419	8.07664	0.0116951	6.14786	-0.523107	0.352336	0.101757	0.240402
									0.119174	0.328313	0.0117875	7.93094	0.011741	5.88294	-0.515346	0.363558	0.110682	0.247384
									0.119636	0.320859	0.0118331	7.77438	0.0117868	5.60727	-0.507585	0.374839	0.119607	0.254943
									0.120098	0.315784	0.0118787	7.60897	0.0118327	5.32786	-0.499824	0.386164	0.128533	0.263007
									0.12056	0.313207	0.0119242	7.43724	0.0118786	5.05124	-0.492063	0.397533	0.137458	0.271555
									0.121022	0.313138	0.0119698	7.26192	0.0119244	4.78308	-0.484302	0.408963	0.146383	0.280614
									0.121484	0.315483	0.0120154	7.08603	0.0119703	4.52872	-0.476541	0.420487	0.155308	0.290236
									0.121946	0.320062	0.012061	6.91181	0.0120161	4.29232	-0.46878	0.432128	0.164233	0.300474
									0.122408	0.3266	0.0121066	6.74048	0.012062	4.07476	-0.461019	0.4439	0.173158	0.31136
									0.122869	0.334713	0.0121522	6.5725	0.0121078	3.87689	-0.453258	0.455808	0.182084	0.322887
									0.123331	0.343884	0.0121977	6.40762	0.0121537	3.69883	-0.445498	0.467843	0.191009	0.335009
									0.123793	0.353441	0.0122433	6.24501	0.0121995	3.54008	-0.437737	0.479982	0.199934	0.347653
									0.124255	0.362558	0.0122889	6.08346	0.0122454	3.3997	-0.429976	0.49219	0.208859	0.360647
									0.124717	0.370163	0.0123345	5.92167	0.0122913	3.2764	-0.422215	0.504425	0.217784	0.373872
									0.125179	0.375234	0.0123801	5.75846	0.0123371	3.16869	-0.414454	0.516643	0.22671	0.387219
									0.125641	0.377062	0.0124257	5.59297	0.012383	3.07495	-0.406693	0.528807	0.235635	0.400606
									0.126103	0.375215	0.0124712	5.4249	0.0124288	2.99351	-0.398932	0.540889	0.24456	0.413977
									0.126565	0.369681	0.0125168	5.25517	0.0124747	2.92359	-0.391171	0.552883	0.253485	0.427293
									0.127027	0.360882	0.0125624	5.085	0.0125205	2.86253	-0.38341	0.564825	0.26241	0.440529
									0.127489	0.349608	0.012608	4.91603	0.0125664	2.80869	-0.375649	0.576764	0.271336	0.453664
									0.127951	0.336875	0.0126536	4.75011	0.0126122	2.76074	-0.367889	0.588769	0.280261	0.466677
									0.128413	0.323732	0.0126992	4.58905	0.0126581	2.71754	-0.360128	0.600923	0.289186	0.479547
									0.128875	0.31107	0.0127447	4.4345	0.0127039	2.6781	-0.352367	0.613309	0.298111	0.492268
									0.129337	0.299463	0.0127903	4.28776	0.0127498	2.64171	-0.344606	0.626011	0.307036	0.50486
									0.129799	0.289088	0.0128359	4.14969	0.0127957	2.60792	-0.336845	0.639097	0.315961	0.517418
									0.130261	0.279741	0.0128815	4.02085	0.0128415	2.57659	-0.329084	0.65262	0.324887	0.53011
									0.130723	0.27093	0.0129271	3.90189	0.0128874	2.54797	-0.321323	0.666609	0.333812	0.543179
									0.131185	0.262019	0.0129727	3.79142	0.0129332	2.52278	-0.313562	0.681116	0.342737	0.556927
									0.131647	0.252477	0.0130182	3.68892	0.0129791	2.50236	-0.305801	0.696065	0.351662	0.571701
									0.132109	0.242135	0.0130638	3.59394	0.0130249	2.48765	-0.29804	0.7114	0.360587	0.587847
									0.132571	0.231165	0.0131094	3.50618	0.0130708	2.47992	-0.29028	0.727061	0.369513	0.60567
									0.133033	0.220044	0.013155	3.42564	0.0131166	2.48026	-0.282519	0.742978	0.378438	0.625388
									0.133495	0.209446	0.0132006	3.35253	0.0131625	2.48941	-0.274758	0.759086	0.387363	0.647093
									0.133956	0.200094	0.0132462	3.28729	0.0132084	2.5076	-0.266997	0.775326	0.396288	0.670725
									0.134418	0.192611	0.0132917	3.23046	0.0132542	2.53439	-0.259236	0.791654	0.405213	0.69607
									0.13488	0.187396	0.0133373	3.18261	0.0133001	2.56854	-0.251475	0.808043	0.414139	0.722775
									0.135342	0.184559	0.0133829	3.14489	0.0133459	2.60806	-0.243714	0.824491	0.423064	0.750406
									0.135804	0.18391	0.0134285	3.11582	0.0133918	2.65018	-0.235953	0.841025	0.431989	0.778363
									0.136266	0.185013	0.0134741	3.09427	0.0134376	2.69108	-0.228192	0.857698	0.440914	0.806165
									0.136728	0.187264	0.0135197	3.07841	0.0134835	2.72644	-0.220431	0.874564	0.449839	0.833445
									0.13719	0.189993	0.0135652	3.06574	0.0135293	2.75258	-0.212671	0.891686	0.458765	0.859956
									0.137652	0.192497	0.0136108	3.05325	0.0135752	2.76618	-0.20491	0.909118	0.46769	0.885579
									0.138114	0.19418	0.0136564	3.03759	0.0136211	2.76452	-0.197149	0.926899	0.476615	0.910318
									0.138576	0.194646	0.013702	3.01532	0.0136669	2.74569	-0.189388	0.945041	0.48554	0.934268
									0.139038	0.193636	0.0137476	2.98323	0.0137128	2.70866	-0.181627	0.963528	0.494465	0.957578
									0.1395	0.191038	0.0137931	2.93866	0.0137586	2.65325	-0.173866	0.982307	0.50339	0.980416
									0.139962	0.186888	0.0138387	2.87789	0.0138045	2.58012	-0.166105	1.00129	0.512316	1.00293
									0.140424	0.181363	0.0138843	2.80215	0.0138503	2.49057	-0.158344	1.02037	0.521241	1.02522
									0.140886	0.174773	0.0139299	2.71236	0.0138962	2.38613	-0.150583	1.03939	0.530166	1.04733
									0.141348	0.167525	0.0139755	2.61053	0.013942	2.26832	-0.142822	1.05819	0.539091	1.06922
									0.14181	0.160083	0.0140211	2.49959	0.0139879	2.14087	-0.135062	1.07664	0.548016	1.09086
									0.142272	0.152906	0.0140666	2.3832	0.0140338	2.00617	-0.127301	1.09463	0.556942	1.11215
									0.142734	0.146396	0.0141122	2.26541	0.0140796	1.8667	-0.11954	1.11208	0.565867	1.13304
									0.143196	0.140848	0.0141578	2.15037	0.0141255	1.72508	-0.111779	1.12895	0.574792	1.15346
									0.143658	0.136424	0.0142034	2.04199	0.0141713	1.58414	-0.104018	1.14522	0.583717	1.17341
									0.14412	0.133234	0.014249	1.94367	0.0142172	1.44689	-0.096257	1.16092	0.592642	1.19285
									0.144582	0.131135	0.0142946	1.85964	0.014263	1.31654	-0.0884961	1.17607	0.601568	1.21178
									0.145044	0.129975	0.0143401	1.7902	0.0143089	1.1964	-0.0807352	1.19074	0.610493	1.23018
									0.145505	0.129599	0.0143857	1.73533	0.0143547	1.08972	-0.0729743	1.20495	0.619418	1.24799
									0.145967	0.129832	0.0144313	1.69421	0.0144006	1.00093	-0.0652134	1.21875	0.628343	1.2651
									0.146429	0.130468	0.0144769	1.66517	0.0144465	0.932297	-0.0574525	1.23217	0.637268	1.28135
									0.146891	0.131263	0.0145225	1.64583	0.0144923	0.884401	-0.0496916	1.24513	0.646194	1.29651
									0.147353	0.131918	0.0145681	1.63331	0.0145382	0.857501	-0.0419307	1.25756	0.655119	1.31028
									0.147815	0.132106	0.0146136	1.62441	0.014584	0.850712	-0.0341698	1.26929	0.664044	1.32251
									0.148277	0.131508	0.0146592	1.61586	0.0146299	0.862015	-0.0264089	1.28016	0.672969	1.333
									0.148739	0.129874	0.0147048	1.6045	0.0146757	0.888353	-0.018648	1.28995	0.681894	1.34162
									0.149201	0.127092	0.0147504	1.58663	0.0147216	0.925825	-0.0108871	1.29841	0.690819	1.34827
									0.149663	0.123238	0.014796	1.56015	0.0147674	0.969946	-0.00312624	1.30534	0.699745	1.35289
									0.150125	0.118595	0.0148416	1.52374	0.0148133	1.01596	0.00463466	1.31042	0.70867	1.3555
									0.150587	0.11365	0.0148871	1.47669	0.0148592	1.05915	0.0123956	1.3134	0.717595	1.35612
									0.151049	0.109032	0.0149327	1.41895	0.014905	1.09404	0.0201565	1.3143	0.72652	1.35482
									0.151511	0.105245	0.0149783	1.35113	0.0149509	1.11789	0.0279174	1.31308	0.735445	1.35168
									0.151973	0.102623	0.0150239	1.27441	0.0149967	1.1287	0.0356783	1.30976	0.744371	1.34679
									0.152435	0.101255	0.0150695	1.19041	0.0150426	1.12562	0.0434392	1.30439	0.753296	1.34022
									0.152897	0.100967	0.0151151	1.10106	0.0150884	1.10893	0.0512001	1.29707	0.762221	1.33194
									0.153359	0.101358	0.0151606	1.00848	0.0151343	1.07991	0.058961	1.28795	0.771146	1.32205
									0.153821	0.101881	0.0152062	0.914868	0.0151801	1.04066	0.0667219	1.27717	0.780071	1.31058
									0.154283	0.101953	0.0152518	0.822571	0.015226	0.993889	0.0744828	1.26488	0.788997	1.29749
									0.154745	0.101065	0.0152974	0.733252	0.0152719	0.942644	0.0822437	1.25125	0.797922	1.28271
									0.155207	0.0988813	0.015343	0.648255	0.0153177	0.890029	0.0900046	1.23629	0.806847	1.26617
									0.155669	0.095284	0.0153886	0.568628	0.0153636	0.839229	0.0977655	1.22026	0.815772	1.24782
									0.156131	0.0903848	0.0154341	0.495152	0.0154094	0.793087	0.105526	1.20327	0.824697	1.22765
									0.156592	0.0844855	0.0154797	0.428374	0.0154553	0.753141	0.113287	1.18541	0.833622	1.20574
									0.157054	0.0780072	0.0155253	0.368655	0.0155011	0.720335	0.121048	1.16675	0.842548	1.18224
									0.157516	0.0714924	0.0155709	0.316222	0.015547	0.694925	0.128809	1.14735	0.851473	1.15741
									0.157978	0.0653583	0.0156165	0.271205	0.0155928	0.676523	0.13657	1.1273	0.860398	1.1316
									0.15844	0.059937	0.0156621	0.23427	0.0156387	0.664185	0.144331	1.10666	0.869323	1.10523
									0.158902	0.0554673	0.0157076	0.205148	0.0156846	0.656514	0.152092	1.08555	0.878248	1.07876
									0.159364	0.0521003	0.0157532	0.183462	0.0157304	0.651794	0.159853	1.06405	0.887174	1.05265
									0.159826	0.04991	0.0157988	0.169102	0.0157763	0.648126	0.167614	1.04228	0.896099	1.02719
									0.160288	0.0489031	0.0158444	0.16188	0.0158221	0.643571	0.175374	1.02039	0.905024	1.00258
									0.16075	0.0490239	0.01589	0.161519	0.015868	0.635783	0.183135	0.998516	0.913949	0.978896
									0.161212	0.050153	0.0159355	0.167645	0.0159138	0.623386	0.190896	0.976766	0.922874	0.95607
									0.161674	0.0521043	0.0159811	0.179784	0.0159597	0.605364	0.198657	0.955222	0.9318	0.933939
									0.162136	0.0546274	0.0160267	0.197364	0.0160055	0.581155	0.206418	0.933939	0.940725	0.912255
									0.162598	0.0574189	0.0160723	0.219729	0.0160514	0.55069	0.214179	0.912939	0.94965	0.890728
									0.16306	0.0601467	0.0161179	0.246368	0.0160973	0.514377	0.22194	0.892207	0.958575	0.869056
									0.163522	0.0624295	0.0161635	0.276279	0.0161431	0.473052	0.229701	0.871701	0.9675	0.846964
									0.163984	0.0640242	0.016209	0.308445	0.016189	0.427901	0.237462	0.851357	0.976426	0.824225
									0.164446	0.0647843	0.0162546	0.342068	0.0162348	0.380349	0.245223	0.831097	0.985351	0.800656
									0.164908	0.0646803	0.0163002	0.376359	0.0162807	0.331946	0.252983	0.810838	0.994276	0.776149
									0.16537	0.0637948	0.0163458	0.410545	0.0163265	0.284353	0.260744	0.790518	1.0032	0.750768
									0.165832	0.0622973	0.0163914	0.44387	0.0163724	0.239263	0.268505	0.770116	1.01213	0.724575
									0.166294	0.0604057	0.016437	0.475595	0.0164182	0.197724	0.276266	0.74964	1.02105	0.697668
									0.166756	0.0583406	0.0164825	0.504999	0.0164641	0.16055	0.284027	0.729132	1.02998	0.670166
									0.167218	0.0562851	0.0165281	0.531394	0.0165099	0.128268	0.291788	0.708661	1.0389	0.642199
									0.167679	0.0543544	0.0165737	0.553884	0.0165558	0.101147	0.299549	0.688312	1.04783	0.613913
									0.168141	0.0525849	0.0166193	0.571816	0.0166017	0.0792305	0.30731	0.66818	1.05675	0.585466
									0.168603	0.0509416	0.0166649	0.585078	0.0166475	0.0624019	0.315071	0.648353	1.06568	0.557038
									0.169065	0.0493419	0.0167105	0.593522	0.0166934	0.0504356	0.322832	0.628906	1.0746	0.528835
									0.169527	0.0476904	0.016756	0.597233	0.0167392	0.043054	0.330592	0.609922	1.08353	0.501082
									0.169989	0.045907	0.0168016	0.596543	0.0167851	0.0399707	0.338353	0.591385	1.09245	0.474022
									0.170451	0.0439969	0.0168472	0.592022	0.0168309	0.0412913	0.346114	0.573247	1.10138	0.447966
									0.170913	0.0420249	0.0168928	0.584447	0.0168768	0.0464228	0.353875	0.555448	1.1103	0.423127
									0.171375	0.040104	0.0169384	0.57474	0.0169226	0.0550706	0.361636	0.537911	1.11923	0.399625
									0.171837	0.0383666	0.016984	0.563889	0.0169685	0.0669811	0.369397	0.52055	1.12815	0.37755
									0.172299	0.0369299	0.0170295	0.552887	0.0170144	0.0818313	0.377158	0.503285	1.13708	0.356923
									0.172761	0.0358641	0.0170751	0.542665	0.0170602	0.0991926	0.384919	0.486049	1.146	0.337707
									0.173223	0.0351735	0.0171207	0.533676	0.0171061	0.118502	0.39268	0.468803	1.15493	0.319815
									0.173685	0.034793	0.0171663	0.526038	0.0171519	0.13905	0.400441	0.451535	1.16385	0.303131
									0.174147	0.0346047	0.0172119	0.519542	0.0171978	0.159982	0.408201	0.434271	1.17278	0.287525
									0.174609	0.0344678	0.0172575	0.513684	0.0172436	0.180325	0.415962	0.417086	1.1817	0.272873
									0.175071	0.0342577	0.017303	0.507725	0.0172895	0.198938	0.423723	0.400072	1.19063	0.259064
									0.175533	0.0339019	0.0173486	0.500778	0.0173353	0.214483	0.431484	0.383332	1.19956	0.246013
									0.175995	0.0334043	0.0173942	0.491909	0.0173812	0.226211	0.439245	0.366976	1.20848	0.233655
									0.176457	0.0328644	0.0174398	0.480243	0.0174271	0.233448	0.447006	0.351101	1.21741	0.221997
									0.176919	0.0324506	0.0174854	0.464906	0.0174729	0.235801	0.454767	0.335789	1.22633	0.21095
									0.177381	0.0323282	0.017531	0.445224	0.0175188	0.233194	0.462528	0.321095	1.23526	0.200481
									0.177843	0.0326234	0.0175765	0.421469	0.0175646	0.225884	0.470289	0.307045	1.24418	0.190556
									0.178305	0.0333856	0.0176221	0.393923	0.0176105	0.214452	0.47805	0.293635	1.25311	0.181134
									0.178766	0.0345678	0.0176677	0.363139	0.0176563	0.199761	0.48581	0.280829	1.26203	0.172166
									0.179228	0.0360279	0.0177133	0.329887	0.0177022	0.182905	0.493571	0.268617	1.27096	0.163593
									0.17969	0.0375512	0.0177589	0.295086	0.017748	0.165133	0.501332	0.256854	1.27988	0.155352
									0.180152	0.0388875	0.0178045	0.259728	0.0177939	0.14795	0.509093	0.245456	1.28881	0.147375
									0.180614	0.0397929	0.01785	0.224802	0.0178398	0.132855	0.516854	0.234351	1.29773	0.139599
									0.181076	0.040069	0.0178956	0.191225	0.0178856	0.121038	0.524615	0.223484	1.30666	0.131973
									0.181538	0.0395897	0.0179412	0.159868	0.0179315	0.113558	0.532376	0.212823	1.31558	0.124459
									0.182	0.0383133	0.0179868	0.131615	0.0179773	0.111289	0.540137	0.20236	1.32451	0.117052
									0.182462	0.0362699	0.0180324	0.10661	0.0180232	0.114891	0.547898	0.19211	1.33343	0.109781
									0.182924	0.0335515	0.0180779	0.085031	0.018069	0.124775	0.555659	0.182114	1.34236	0.102693
									0.183386	0.030379	0.0181235	0.0669112	0.0181149	0.14108	0.563419	0.172428	1.35128	0.0958643
									0.183848	0.0269492	0.0181691	0.0521703	0.0181607	0.163639	0.57118	0.163148	1.36021	0.0893771
									0.18431	0.0234753	0.0182147	0.0406525	0.0182066	0.191958	0.578941	0.154351	1.36913	0.0833126
									0.184772	0.020177	0.0182603	0.0321638	0.0182525	0.225267	0.586702	0.146073	1.37806	0.0777375
									0.185234	0.0172708	0.0183059	0.0265066	0.0182983	0.262371	0.594463	0.138353	1.38698	0.0726962
									0.185696	0.0149581	0.0183514	0.0235088	0.0183442	0.301144	0.602224	0.131214	1.39591	0.0682064
									0.186158	0.0134112	0.018397	0.0230893	0.01839	0.339699	0.609985	0.124655	1.40483	0.0642584
									0.18662	0.0127574	0.0184426	0.0254065	0.0184359	0.376022	0.617746	0.118658	1.41376	0.0608194
									0.187082	0.0130614	0.0184882	0.0302169	0.0184817	0.408099	0.625507	0.113187	1.42269	0.0578389
									0.187544	0.0143111	0.0185338	0.0375902	0.0185276	0.434064	0.633268	0.108193	1.43161	0.0552562
									0.188006	0.0164069	0.0185794	0.047618	0.0185734	0.452335	0.641028	0.103619	1.44054	0.0530219
									0.188468	0.019161	0.0186249	0.0603866	0.0186193	0.461741	0.648789	0.0994113	1.44946	0.0510619
									0.18893	0.0223078	0.0186705	0.0759476	0.0186652	0.461621	0.65655	0.0955294	1.45839	0.0493109
									0.189392	0.0254919	0.0187161	0.0942884	0.018711	0.451888	0.664311	0.0918904	1.46731	0.0477245
									0.189854	0.0283626	0.0187617	0.115305	0.0187569	0.432468	0.672072	0.0884576	1.47624	0.0462656
									0.190315	0.0306434	0.0188073	0.138782	0.0188027	0.404977	0.679833	0.0852042	1.48516	0.044903
									0.190777	0.0321468	0.0188529	0.164384	0.0188486	0.371412	0.687594	0.0821125	1.49409	0.0436094
									0.191239	0.0327977	0.0188984	0.191711	0.0188944	0.333593	0.695355	0.0791717	1.50301	0.0423604
									0.191701	0.0326362	0.018944	0.219863	0.0189403	0.293405	0.703116	0.0763764	1.51194	0.0411331
									0.192163	0.0317957	0.0189896	0.248105	0.0189861	0.252656	0.710877	0.0737233	1.52086	0.0399065
									0.192625	0.0304661	0.0190352	0.27565	0.019032	0.212958	0.718637	0.0712089	1.52979	0.0386625
									0.193087	0.0288474	0.0190808	0.301699	0.0190779	0.175642	0.726398	0.0688275	1.53871	0.0373874
									0.193549	0.027107	0.0191264	0.325483	0.0191237	0.141703	0.734159	0.0665786	1.54764	0.0360742
									0.194011	0.025351	0.0191719	0.3463	0.0191696	0.111785	0.74192	0.0644362	1.55656	0.0347214
									0.194473	0.0236146	0.0192175	0.363551	0.0192154	0.0862307	0.749681	0.0623749	1.56549	0.0333427
									0.194935	0.0218735	0.0192631	0.376769	0.0192613	0.0654326	0.757442	0.060369	1.57441	0.0319537
									0.195397	0.0200682	0.0193087	0.385648	0.0193071	0.0486197	0.765203	0.0583905	1.58334	0.0305702
									0.195859	0.0181375	0.0193543	0.389538	0.019353	0.0353618	0.772964	0.0564109	1.59226	0.0292051
									0.196321	0.0160738	0.0193999	0.389093	0.0193988	0.0251628	0.780725	0.0544034	1.60119	0.0278648
									0.196783	0.013913	0.0194454	0.384663	0.0194447	0.0175095	0.788486	0.0523443	1.61011	0.0265482
									0.197245	0.0117327	0.019491	0.376758	0.0194906	0.0119086	0.796246	0.0502146	1.61904	0.025247
									0.197707	0.00963786	0.0195366	0.366035	0.0195364	0.00791229	0.804007	0.048002	1.62796	0.0239487
									0.198169	0.00774181	0.0195822	0.353271	0.0195823	0.00513324	0.811768	0.0456977	1.63689	0.0226401
									0.198631	0.00615009	0.0196278	0.339314	0.0196281	0.00325035	0.819529	0.0433032	1.64581	0.0213119
									0.199093	0.00494874	0.0196734	0.32504	0.019674	0.00200789	0.82729	0.040838	1.65474	0.019962
									0.199555	0.00419858	0.0197189	0.311286	0.0197198	0.00122677	0.835051	0.038321	1.66367	0.0185988
									0.200017	0.00393378	0.0197645	0.298794	0.0197657	0.000741769	0.842812	0.0357757	1.67259	0.0172436
									0.200479	0.00416237	0.0198101	0.28839	0.0198115	0.000438435	0.850573	0.0332294	1.68152	0.0159239
									0.200941	0.00486614	0.0198557	0.280229	0.0198574	0.000253713	0.858334	0.030711	1.69044	0.0146667
									0.201402	0.00599848	0.0199013	0.274273	0.0199033	0.000144806	0.866095	0.0282503	1.69937	0.0134943
									0.201864	0.00748718	0.0199469	0.270255	0.0199491	8.37578e-05	0.873855	0.0258761	1.70829	0.0124204
									0.202326	0.00920355	0.0199924	0.267681	0.019995	5.33331e-05	0.881616	0.0236151	1.71722	0.0114466
									0.202788	0.010973	0.020038	0.265882	0.0200408	4.41255e-05	0.889377	0.0214906	1.72614	0.0105632
									0.20325	0.01262	0.0200836	0.264084	0.0200867	5.27461e-05	0.897138	0.0195411	1.73507	0.00975043
									0.203712	0.0139696	0.0201292	0.26148	0.0201325	8.09927e-05	0.904899	0.0177639	1.74399	0.00898308
									0.204174	0.0148704	0.0201748	0.257318	0.0201784	0.000135914	0.91266	0.016164	1.75292	0.00823529
									0.204636	0.015218	0.0202203	0.25097	0.0202242	0.000238799	0.920421	0.014742	1.76184	0.007486
									0.205098	0.0149702	0.0202659	0.241728	0.0202701	0.000413381	0.928182	0.0134935	1.77077	0.00672316
									0.20556	0.0141538	0.0203115	0.22964	0.0203159	0.000699438	0.935943	0.0124094	1.77969	0.0059463
									0.206022	0.0128588	0.0203571	0.214939	0.0203618	0.00115488	0.943704	0.0114773	1.78862	0.00517011
									0.206484	0.0112217	0.0204027	0.198007	0.0204077	0.0018607	0.951464	0.0106815	1.79754	0.00441752
									0.206946	0.00940285	0.0204483	0.179396	0.0204535	0.00292638	0.959225	0.0100047	1.80647	0.00371438
									0.207408	0.00756095	0.0204938	0.159777	0.0204994	0.00449498	0.966986	0.00942832	1.81539	0.00308555
									0.20787	0.00583115	0.0205394	0.139879	0.0205452	0.0067472	0.974747	0.00893765	1.82432	0.00255115
									0.208332	0.00431987	0.020585	0.120437	0.0205911	0.00990351	0.982508	0.00850995	1.83324	0.00212385
									0.208794	0.00308446	0.0206306	0.102147	0.0206369	0.0142232	0.990269	0.00812444	1.84217	0.00180743
									0.209256	0.0021185	0.0206762	0.0856314	0.0206828	0.0200876	0.99803	0.00776635	1.85109	0.00159672
									0.209718	0.0013991	0.0207218	0.0716731	0.0207286	0.0279083	1.00579	0.00742312	1.86002	0.00147856
									0.21018	0.000887972	0.0207673	0.0606379	0.0207745	0.0378935	1.01355	0.00708473	1.86894	0.00143368
									0.210642	0.000541244	0.0208129	0.0527716	0.0208204	0.0503137	1.02131	0.006744	1.87787	0.00143903
									0.211104	0.000316618	0.0208585	0.0483546	0.0208662	0.0653695	1.02907	0.00639673	1.88679	0.00147042
									0.211566	0.000177675	0.0209041	0.0476386	0.0209121	0.0831602	1.03683	0.00604178	1.89572	0.00150364
									0.212028	9.57215e-05	0.0209497	0.0508585	0.0209579	0.103656	1.0446	0.00568091	1.90465	0.00151856
									0.212489	4.98426e-05	0.0209953	0.0582348	0.0210038	0.126679	1.05236	0.00531855	1.91357	0.00150375
									0.212951	2.59406e-05	0.0210408	0.0699629	0.0210496	0.15189	1.06012	0.00496271	1.9225	0.0014543
									0.213413	1.54008e-05	0.0210864	0.0861913	0.0210955	0.178793	1.06788	0.00462116	1.93142	0.00137171
									0.213875	1.38771e-05	0.021132	0.106986	0.0211413	0.206752	1.07564	0.0043013	1.94035	0.00126299
									0.214337	2.04909e-05	0.0211776	0.132609	0.0211872	0.23495	1.0834	0.00400937	1.94927	0.0011395
									0.214799	3.83405e-05	0.0212232	0.162555	0.0212331	0.262432	1.09116	0.00374982	1.9582	0.00101535
									0.215261	7.51056e-05	0.0212688	0.196024	0.0212789	0.288385	1.09892	0.0035249	1.96712	0.000905809
									0.215723	0.000142813	0.0213143	0.232149	0.0213248	0.312057	1.10668	0.00333437	1.97605	0.000825837
									0.216185	0.000260598	0.0213599	0.269797	0.0213706	0.332784	1.11444	0.00317563	1.98497	0.000788718
									0.216647	0.00045545	0.0214055	0.307599	0.0214165	0.350013	1.1222	0.00304395	1.9939	0.000804983
									0.217109	0.00076249	0.0214511	0.344008	0.0214623	0.363311	1.12997	0.00293298	2.00282	0.000882403
									0.217571	0.00122349	0.0214967	0.377384	0.0215082	0.37236	1.13773	0.0028357	2.01175	0.00102683
									0.218033	0.00188292	0.0215423	0.406092	0.021554	0.376953	1.14549	0.00274253	2.02067	0.00122887
									0.218495	0.0027811	0.0215878	0.42862	0.0215999	0.376986	1.15325	0.00264629	2.0296	0.00147825
									0.218957	0.00394469	0.0216334	0.443124	0.0216458	0.372285	1.16101	0.00254134	2.03852	0.00175928
									0.219419	0.00537577	0.021679	0.448717	0.0216916	0.36276	1.16877	0.0024236	2.04745	0.00205174
									0.219881	0.0070414	0.0217246	0.445567	0.0217375	0.349008	1.17653	0.00229069	2.05637	0.00233238
									0.220343	0.00886666	0.0217702	0.433902	0.0217833	0.331363	1.18429	0.002142	2.0653	0.00257714
									0.220805	0.0107339	0.0218158	0.414404	0.0218292	0.310283	1.19205	0.00197857	2.07422	0.00276365
									0.221267	0.0124768	0.0218613	0.388142	0.021875	0.286342	1.19981	0.00180291	2.08315	0.00287393
									0.221729	0.0139068	0.0219069	0.356487	0.0219209	0.260224	1.20757	0.00161866	2.09207	0.00289655
									0.222191	0.0148779	0.0219525	0.321	0.0219667	0.232691	1.21534	0.00143033	2.101	0.00282821
									0.222653	0.0152841	0.0219981	0.283318	0.0220126	0.204552	1.2231	0.00124363	2.10992	0.00267417
									0.223115	0.0150824	0.0220437	0.245033	0.0220585	0.176616	1.23086	0.00106344	2.11885	0.00244526
									0.223576	0.0142994	0.0220892	0.207724	0.0221043	0.14965	1.23862	0.000893757	2.12777	0.00216365
									0.224038	0.0130258	0.0221348	0.172803	0.0221502	0.124523	1.24638	0.000737794	2.1367	0.00185522
									0.2245	0.0113994	0.0221804	0.141004	0.022196	0.101717	1.25414	0.000597831	2.14563	0.0015415
									0.224962	0.0095817	0.022226	0.112829	0.0222419	0.0814931	1.2619	0.000475191	2.15455	0.00124099
									0.225424	0.00773246	0.0222716	0.0885088	0.0222877	0.0639985	1.26966	0.000370272	2.16348	0.000967747
									0.225886	0.00598817	0.0223172	0.0680408	0.0223336	0.0492354	1.27742	0.000282655	2.1724	0.00073074
									0.226348	0.0044476	0.0223627	0.0512392	0.0223794	0.0370828	1.28518	0.00021125	2.18133	0.000534043
									0.22681	0.00316625	0.0224083	0.0377839	0.0224253	0.0273266	1.29294	0.000154481	2.19025	0.000377554
									0.227272	0.00215912	0.0224539	0.0272712	0.0224712	0.0196902	1.3007	0.00011165	2.19918	0.000258067
									0.227734	0.0014204	0.0224995	0.0192583	0.022517	0.0138646	1.30847	7.90992e-05	2.2081	0.000170447
									0.228196	0.000902406	0.0225451	0.0133741	0.0225629	0.00953481	1.31623	5.48806e-05	2.21703	0.000108719
									0.228658	0.000551235	0.0225907	0.00918021	0.0226087	0.00642112	1.32399	3.72676e-05	2.22595	6.6933e-05
									0.22912	0.000323522	0.0226362	0.00617431	0.0226546	0.00428232	1.33175	2.47537e-05	2.23488	4.04616e-05
									0.229582	0.000182284	0.0226818	0.00406655	0.0227004	0.00279319	1.33951	1.60725e-05	2.2438	2.37965e-05

## Sheet: Fig4_data
	Fig. 4 data
			Allele frequencies		Allele frequency change				MAF bins Mayer, allele frequency change boundary values
	chromosome	position	Mayer	Roadside	Roadside minus Mayer	SNPEff effect prediction		Quantile	0-0.05	0.05-0.1	0.1-0.15	0.15-0.2	0.2-0.25	0.25-0.3	0.3-0.35	0.35-0.4	0.4-0.45	0.45-0.5
	chrXVII	16000076	0.014044	0	-0.014044	NA		0	0	0	0	1e-06	0	0	1e-06	0	1e-06	0
	chrXVII	16000079	0.034351	0	-0.034351	NA		0.001	0.000537	0.00016	0.000201	0.000213224	0.000224	0.000246219	0.000283297	0.000266	0.000256	0
	chrXVII	16000121	0.044077	0	-0.044077	NA		0.01	0.004853	0.001654	0.002003	0.00230524	0.002465	0.00260819	0.002679	0.00270497	0.002547	0.00164555
	chrXVII	16000124	0.028532	0	-0.028532	NA		0.05	0.012337	0.00844	0.009632	0.011175	0.0121	0.012725	0.0133428	0.013406	0.0133559	0.0118058
	chrXVII	16000135	0.020602	0	-0.020602	NA		0.1	0.017552	0.018946	0.0191636	0.0217814	0.0234354	0.024854	0.026591	0.0270067	0.0269704	0.025301
	chrXVII	16000188	0.01502	0	-0.01502	NA		0.9	0.050035	0.099737	0.18465	0.22292	0.248047	0.283892	0.30775	0.318993	0.32737	0.329931
	chrXVII	16000199	0.040835	0	-0.040835	NA		0.95	0.079893	0.175154	0.274721	0.312471	0.334069	0.349527	0.352939	0.370907	0.378014	0.381775
	chrXVII	16000238	0.040635	0	-0.040635	NA		0.99	0.198716	0.360217	0.46545	0.491315	0.502119	0.499198	0.49112	0.481806	0.469152	0.465967
	chrXVII	16000303	0.035126	0	-0.035126	NA		0.999	0.413575	0.569322	0.6485	0.659491	0.654961	0.632171	0.610363	0.599665	0.570492	0.529644
	chrXVII	16000309	0.047953	0	-0.047953	NA		1	0.960626	0.945099	0.899041	0.847145	0.799733	0.749579	0.699444	0.649875	0.599912	0.549932
	chrXVII	16000316	0.020928	0	-0.020928	NA
	chrXVII	16000395	0.047277	0	-0.047277	NA
	chrXVII	16000435	0.06002	0.089336	0.029316	NA
	chrXVII	16000436	0.188665	0.22989	0.041225	NA
	chrXVII	16000442	0.052348	0.070192	0.017844	NA
	chrXVII	16000448	0.033289	0.052758	0.019469	NA
	chrXVII	16000477	0.063302	1e-06	-0.063301	NA
	chrXVII	16000478	0.062293	0	-0.062293	NA
	chrXVII	16000490	0.056361	0	-0.056361	NA
	chrXVII	16000507	0.04661	0	-0.04661	NA
	chrXVII	16000551	0.038454	0	-0.038454	NA
	chrXVII	16000574	0.024924	0	-0.024924	NA
	chrXVII	16000578	0.04502	0	-0.04502	NA
	chrXVII	16000580	0.024004	0	-0.024004	NA
	chrXVII	16000588	0.040706	0.037814	-0.002892	NA
	chrXVII	16000620	0.447428	0.302294	-0.145134	NA
	chrXVII	16000638	0.151187	0.305995	0.154808	NA
	chrXVII	16000650	0.047714	1e-06	-0.047713	NA
	chrXVII	16000669	0.029128	0	-0.029128	NA
	chrXVII	16000705	0.028215	0	-0.028215	NA
	chrXVII	16000719	0.042993	0	-0.042993	NA
	chrXVII	16000751	0.036463	0	-0.036463	NA
	chrXVII	16000805	0.046428	0	-0.046428	NA
	chrXVII	16000832	0.045563	7.7e-05	-0.045486	NA
	chrXVII	16000866	0.045094	0	-0.045094	NA
	chrXVII	16000893	0.046147	0	-0.046147	NA
	chrXVII	16000894	0.02975	0	-0.02975	NA
	chrXVII	16000928	0.135821	0	-0.135821	NA
	chrXVII	16000939	0.04606	0	-0.04606	NA
	chrXVII	16000964	0.011295	0	-0.011295	NA
	chrXVII	16000970	0.023402	0	-0.023402	NA
	chrXVII	16000984	0.470229	0.533303	0.063074	NA
	chrXVII	16000999	0.348087	0.646012	0.297925	NA
	chrXVII	16001000	0.043242	0.080949	0.037707	NA
	chrXVII	16001002	0.297393	0.644487	0.347094	NA
	chrXVII	16001051	0.037424	0	-0.037424	NA
	chrXVII	16001062	0.340713	0.189232	-0.151481	NA
	chrXVII	16001070	0.085282	0.047496	-0.037786	NA
	chrXVII	16001071	0.207537	0.047095	-0.160442	NA
	chrXVII	16001072	0.041253	0	-0.041253	NA
	chrXVII	16001082	0.040673	0.423212	0.382539	NA
	chrXVII	16001089	0.088963	0.049678	-0.039285	NA
	chrXVII	16001102	0.043878	1e-06	-0.043877	NA
	chrXVII	16001108	0.11466	0.133462	0.018802	NA
	chrXVII	16001156	0.033428	0	-0.033428	NA
	chrXVII	16001157	0.059852	0	-0.059852	NA
	chrXVII	16001158	0.045256	7e-06	-0.045249	NA
	chrXVII	16001160	0.045004	7.1e-05	-0.044933	NA
	chrXVII	16001166	0.039142	0.144025	0.104883	NA
	chrXVII	16001180	0.085728	0	-0.085728	NA
	chrXVII	16001182	0.047344	0	-0.047344	NA
	chrXVII	16001192	0.036489	0	-0.036489	NA
	chrXVII	16001209	0.017983	1e-06	-0.017982	NA
	chrXVII	16001242	0.04502	0	-0.04502	NA
	chrXVII	16001247	0.018149	1e-06	-0.018148	NA
	chrXVII	16001248	0.034646	1e-06	-0.034645	NA
	chrXVII	16001259	0.028731	0	-0.028731	NA
	chrXVII	16001307	0.043732	0.04486	0.001128	NA
	chrXVII	16001309	0.042812	0	-0.042812	NA
	chrXVII	16001325	0.042747	0	-0.042747	NA
	chrXVII	16001330	0.042464	0	-0.042464	NA
	chrXVII	16001370	0.042862	0	-0.042862	NA
	chrXVII	16001407	0.100163	0.091162	-0.009001	NA
	chrXVII	16001411	0.03444	0	-0.03444	NA
	chrXVII	16001440	0.088412	0	-0.088412	NA
	chrXVII	16001462	0.040363	0	-0.040363	NA
	chrXVII	16001515	0.045694	0	-0.045694	NA
	chrXVII	16001530	0.047065	0	-0.047065	NA
	chrXVII	16001544	0.048817	0.126405	0.077588	NA
	chrXVII	16001547	0.044405	0	-0.044405	NA
	chrXVII	16001551	0.03926	0	-0.03926	NA
	chrXVII	16001553	0.044925	0	-0.044925	NA
	chrXVII	16001568	0.046143	0	-0.046143	NA
	chrXVII	16001606	0.035376	0	-0.035376	NA
	chrXVII	16001617	0.044113	0	-0.044113	NA
	chrXVII	16001618	0.018277	5e-06	-0.018272	NA
	chrXVII	16001620	0.023599	0	-0.023599	NA
	chrXVII	16001637	0.042534	0.022092	-0.020442	NA
	chrXVII	16001683	0.099253	0.189422	0.090169	NA
	chrXVII	16001690	0.497392	0.297028	-0.200364	NA
	chrXVII	16001692	0.044305	0	-0.044305	NA
	chrXVII	16001696	0.041894	0	-0.041894	NA
	chrXVII	16001702	0.043484	0	-0.043484	NA
	chrXVII	16001710	0.022606	0	-0.022606	NA
	chrXVII	16001715	0.040395	0	-0.040395	NA
	chrXVII	16001719	0.081455	1e-06	-0.081454	NA
	chrXVII	16001720	0.041963	0	-0.041963	NA
	chrXVII	16001726	0.026095	0	-0.026095	NA
	chrXVII	16001727	0.034408	0	-0.034408	NA
	chrXVII	16001784	0.046487	0	-0.046487	NA
	chrXVII	16001803	0.034819	1e-06	-0.034818	NA
	chrXVII	16001825	0.045478	0.164852	0.119374	NA
	chrXVII	16001848	0.047901	0	-0.047901	NA
	chrXVII	16001888	0.453	0.443266	-0.009734	NA
	chrXVII	16001892	0.076837	0	-0.076837	NA
	chrXVII	16001900	0.04869	0	-0.04869	NA
	chrXVII	16001962	0.017926	0	-0.017926	NA
	chrXVII	16001966	0.098938	0.040519	-0.058419	NA
	chrXVII	16001967	0.23025	0.056034	-0.174216	NA
	chrXVII	16001971	0.243942	0.155165	-0.088777	NA
	chrXVII	16001972	0.358935	0.374314	0.015379	NA
	chrXVII	16001974	0.07845	2e-06	-0.078448	NA
	chrXVII	16001976	0.084938	2e-06	-0.084936	NA
	chrXVII	16002037	0.060128	0	-0.060128	NA
	chrXVII	16002057	0.038865	0	-0.038865	NA
	chrXVII	16002074	0.0482	0	-0.0482	NA
	chrXVII	16002079	0.144136	0.142495	-0.001641	NA
	chrXVII	16002115	0.12402	0.140219	0.016199	NA
	chrXVII	16002135	0.046651	0	-0.046651	NA
	chrXVII	16002151	0.042521	0	-0.042521	NA
	chrXVII	16002157	0.038236	0	-0.038236	NA
	chrXVII	16002164	0.033689	0	-0.033689	NA
	chrXVII	16002173	0.352865	0.760429	0.407564	NA
	chrXVII	16002181	0.04253	0.053342	0.010812	NA
	chrXVII	16002200	0.047078	0.094546	0.047468	NA
	chrXVII	16002211	0.045903	0	-0.045903	NA
	chrXVII	16002245	0.131228	0.093586	-0.037642	NA
	chrXVII	16002254	0.043737	0.410518	0.366781	NA
	chrXVII	16002264	0.031215	0	-0.031215	NA
	chrXVII	16002268	0.044875	0.094182	0.049307	NA
	chrXVII	16002276	0.376747	0.759259	0.382512	NA
	chrXVII	16002285	0.047781	0.135766	0.087985	NA
	chrXVII	16002286	0.047588	0.135113	0.087525	NA
	chrXVII	16002288	0.021181	0	-0.021181	NA
	chrXVII	16002326	0.045517	0	-0.045517	NA
	chrXVII	16002358	0.034342	8.3e-05	-0.034259	NA
	chrXVII	16002362	0.044937	0	-0.044937	NA
	chrXVII	16002363	0.037892	0	-0.037892	NA
	chrXVII	16002364	0.04502	0	-0.04502	NA
	chrXVII	16002396	0.036153	0	-0.036153	NA
	chrXVII	16002460	0.032726	1e-06	-0.032725	NA
	chrXVII	16002476	0.387335	0.770089	0.382754	NA
	chrXVII	16002499	0.042488	0.099891	0.057403	NA
	chrXVII	16002504	0.042432	1e-06	-0.042431	NA
	chrXVII	16002542	0.039962	0	-0.039962	NA
	chrXVII	16002546	0.044667	0	-0.044667	NA
	chrXVII	16002563	0.043708	0	-0.043708	NA
	chrXVII	16002616	0.042657	0	-0.042657	NA
	chrXVII	16002623	0.134761	0	-0.134761	NA
	chrXVII	16002629	0.093864	0.051048	-0.042816	NA
	chrXVII	16002640	0.047548	0	-0.047548	NA
	chrXVII	16002666	0.047402	0	-0.047402	NA
	chrXVII	16002697	0.176651	0.09417	-0.082481	NA
	chrXVII	16002738	0.046638	0	-0.046638	NA
	chrXVII	16002739	0.045896	1e-06	-0.045895	NA
	chrXVII	16002839	0.032454	0	-0.032454	NA
	chrXVII	16002860	0.046367	0	-0.046367	NA
	chrXVII	16002874	0.042255	0	-0.042255	NA
	chrXVII	16002919	0.040075	1e-06	-0.040074	NA
	chrXVII	16002946	0.038063	1e-06	-0.038062	NA
	chrXVII	16002962	0.029647	0	-0.029647	NA
	chrXVII	16002969	0.011823	1e-06	-0.011822	NA
	chrXVII	16002971	0.132145	0.196272	0.064127	NA
	chrXVII	16002984	0.30269	0.290276	-0.012414	NA
	chrXVII	16003025	0.175404	0	-0.175404	NA
	chrXVII	16003039	0.172659	0	-0.172659	NA
	chrXVII	16003064	0.040158	0	-0.040158	NA
	chrXVII	16003082	0.092788	0.139204	0.046416	NA
	chrXVII	16003103	0.41077	0.539785	0.129015	NA
	chrXVII	16003130	0.066357	0.25539	0.189033	NA
	chrXVII	16003131	0.09158	0.052524	-0.039056	NA
	chrXVII	16003143	0.049047	0	-0.049047	NA
	chrXVII	16003153	0.453776	0.412956	-0.04082	NA
	chrXVII	16003216	0.475877	0.442886	-0.032991	NA
	chrXVII	16003222	0.136925	0.09407	-0.042855	NA
	chrXVII	16003240	0.440169	0.416734	-0.023435	NA
	chrXVII	16003316	0.450906	0.767792	0.316886	NA
	chrXVII	16003330	0.038074	0	-0.038074	NA
	chrXVII	16003341	0.084843	0.148778	0.063935	NA
	chrXVII	16003350	0.042884	0	-0.042884	NA
	chrXVII	16003357	0.04376	1e-06	-0.043759	NA
	chrXVII	16003417	0.04409	0	-0.04409	NA
	chrXVII	16003525	0.085352	0	-0.085352	NA
	chrXVII	16003536	0.033492	1e-06	-0.033491	NA
	chrXVII	16003554	0.458654	0.301445	-0.157209	NA
	chrXVII	16003596	0.043254	0	-0.043254	NA
	chrXVII	16003599	0.034591	0	-0.034591	NA
	chrXVII	16003607	0.350534	0.531549	0.181015	NA
	chrXVII	16003612	0.032917	0	-0.032917	NA
	chrXVII	16003620	0.04079	0	-0.04079	NA
	chrXVII	16003640	0.328254	0.20216	-0.126094	NA
	chrXVII	16003651	0.020923	0	-0.020923	NA
	chrXVII	16003678	0.046012	1e-06	-0.046011	NA
	chrXVII	16003731	0.043799	0.097553	0.053754	NA
	chrXVII	16003741	0.336489	0.581309	0.24482	NA
	chrXVII	16003780	0.030684	0	-0.030684	NA
	chrXVII	16003803	0.165917	0.13576	-0.030157	NA
	chrXVII	16003854	0.331258	0.62222	0.290962	NA
	chrXVII	16003860	0.04744	0	-0.04744	NA
	chrXVII	16003871	0.048149	0	-0.048149	NA
	chrXVII	16003914	0.046745	0.112104	0.065359	NA
	chrXVII	16003923	0.043765	0	-0.043765	NA
	chrXVII	16003932	0.027073	1e-06	-0.027072	NA
	chrXVII	16003944	0.043129	1e-06	-0.043128	NA
	chrXVII	16004007	0.273243	0.23694	-0.036303	NA
	chrXVII	16004134	0.131306	0.012809	-0.118497	NA
	chrXVII	16004157	0.10213	0.138192	0.036062	NA
	chrXVII	16004190	0.049004	0	-0.049004	NA
	chrXVII	16004220	0.04097	0	-0.04097	NA
	chrXVII	16004223	0.029698	0	-0.029698	NA
	chrXVII	16004248	0.450218	0.281474	-0.168744	NA
	chrXVII	16004277	0.019498	0	-0.019498	NA
	chrXVII	16004295	0.01951	1e-06	-0.019509	NA
	chrXVII	16004379	0.044058	0	-0.044058	NA
	chrXVII	16004384	0.043631	0	-0.043631	NA
	chrXVII	16004431	0.036904	0	-0.036904	NA
	chrXVII	16004448	0.032081	0	-0.032081	NA
	chrXVII	16004449	0.010678	0	-0.010678	NA
	chrXVII	16004470	0.0809	0	-0.0809	NA
	chrXVII	16004489	0.052075	0	-0.052075	NA
	chrXVII	16004557	0.030816	0	-0.030816	NA
	chrXVII	16004586	0.027917	0	-0.027917	NA
	chrXVII	16004590	0.043381	0	-0.043381	NA
	chrXVII	16004646	0.044078	0	-0.044078	NA
	chrXVII	16004649	0.034787	0	-0.034787	NA
	chrXVII	16004696	0.010939	0	-0.010939	NA
	chrXVII	16004728	0.038103	0	-0.038103	NA
	chrXVII	16004774	0.046647	0	-0.046647	NA
	chrXVII	16004781	0.044641	1e-06	-0.04464	NA
	chrXVII	16004784	0.044724	0.103882	0.059158	NA
	chrXVII	16004843	0.10349	0.114481	0.010991	NA
	chrXVII	16004845	0.102713	0.117481	0.014768	NA
	chrXVII	16004847	0.122167	0.058832	-0.063335	NA
	chrXVII	16004849	0.063282	1e-06	-0.063281	NA
	chrXVII	16004851	0.07445	0	-0.07445	NA
	chrXVII	16004870	0.046863	1e-06	-0.046862	NA
	chrXVII	16004909	0.046291	0	-0.046291	NA
	chrXVII	16004920	0.093614	0.486706	0.393092	NA
	chrXVII	16005015	0.047292	1e-06	-0.047291	NA
	chrXVII	16005078	0.04485	0	-0.04485	NA
	chrXVII	16005083	0.464206	0.178785	-0.285421	NA
	chrXVII	16005106	0.184311	0.065391	-0.11892	NA
	chrXVII	16005111	0.038501	1e-06	-0.0385	NA
	chrXVII	16005133	0.036478	0.054755	0.018277	NA
	chrXVII	16005166	0.123291	0.064417	-0.058874	NA
	chrXVII	16005180	0.071192	1e-06	-0.071191	NA
	chrXVII	16005181	0.066699	1e-06	-0.066698	NA
	chrXVII	16005182	0.062811	2e-06	-0.062809	NA
	chrXVII	16005184	0.01677	1e-06	-0.016769	NA
	chrXVII	16005197	0.01632	1e-06	-0.016319	NA
	chrXVII	16005199	0.034404	1e-06	-0.034403	NA
	chrXVII	16005276	0.026849	0	-0.026849	NA
	chrXVII	16005279	0.025212	0	-0.025212	NA
	chrXVII	16005315	0.425408	0.274018	-0.15139	NA
	chrXVII	16005378	0.034181	2e-06	-0.034179	NA
	chrXVII	16005385	0.023838	2e-06	-0.023836	NA
	chrXVII	16005387	0.028863	3e-06	-0.02886	NA
	chrXVII	16005401	0.095949	0.140297	0.044348	NA
	chrXVII	16005410	0.149452	0.145862	-0.00359	NA
	chrXVII	16005419	0.041005	3e-06	-0.041002	NA
	chrXVII	16005422	0.031135	3e-06	-0.031132	NA
	chrXVII	16005424	0.15509	0.082667	-0.072423	NA
	chrXVII	16005425	0.020143	2e-06	-0.020141	NA
	chrXVII	16005426	0.054554	0.073273	0.018719	NA
	chrXVII	16005427	0.223947	0.220722	-0.003225	NA
	chrXVII	16005430	0.098502	0.001004	-0.097498	NA
	chrXVII	16005442	0.112133	1e-06	-0.112132	NA
	chrXVII	16005504	0.046266	0.045519	-0.000747	NA
	chrXVII	16005505	0.052143	0.055908	0.003765	NA
	chrXVII	16005511	0.027815	0	-0.027815	NA
	chrXVII	16005614	0.058574	0.071742	0.013168	NA
	chrXVII	16005620	0.032279	2e-06	-0.032277	NA
	chrXVII	16005623	0.027091	1e-06	-0.02709	NA
	chrXVII	16005660	0.260959	0.142841	-0.118118	NA
	chrXVII	16005699	0.044548	0	-0.044548	NA
	chrXVII	16005716	0.045745	1e-06	-0.045744	NA
	chrXVII	16005746	0.035264	1e-06	-0.035263	NA
	chrXVII	16005751	0.058507	0.063338	0.004831	NA
	chrXVII	16005758	0.041518	0	-0.041518	NA
	chrXVII	16005781	0.043952	0.063316	0.019364	NA
	chrXVII	16005841	0.03033	2e-06	-0.030328	NA
	chrXVII	16005862	0.044527	0.145477	0.10095	NA
	chrXVII	16005870	0.376965	0.347035	-0.02993	NA
	chrXVII	16005897	0.043382	0	-0.043382	NA
	chrXVII	16005900	0.034405	0	-0.034405	NA
	chrXVII	16005939	0.0489	0.09236	0.04346	NA
	chrXVII	16005972	0.045753	0	-0.045753	NA
	chrXVII	16005991	0.019621	0	-0.019621	NA
	chrXVII	16005992	0.041919	0	-0.041919	NA
	chrXVII	16005993	0.045111	0	-0.045111	NA
	chrXVII	16005994	0.042939	0	-0.042939	NA
	chrXVII	16006004	0.092484	0.220512	0.128028	NA
	chrXVII	16006007	0.044525	0	-0.044525	NA
	chrXVII	16006101	0.434737	0.127407	-0.30733	NA
	chrXVII	16006102	0.043191	1e-06	-0.04319	NA
	chrXVII	16006121	0.02742	0	-0.02742	NA
	chrXVII	16006147	0.016771	0	-0.016771	NA
	chrXVII	16006149	0.04303	0.315556	0.272526	NA
	chrXVII	16006156	0.034661	0	-0.034661	NA
	chrXVII	16006162	0.022106	1e-06	-0.022105	NA
	chrXVII	16006174	0.043548	2e-06	-0.043546	NA
	chrXVII	16006176	0.133287	0.225145	0.091858	NA
	chrXVII	16006187	0.035506	0	-0.035506	NA
	chrXVII	16006195	0.010198	0.000102	-0.010096	NA
	chrXVII	16006203	0.454088	0.661146	0.207058	NA
	chrXVII	16006211	0.075758	0.403322	0.327564	NA
	chrXVII	16006231	0.045206	1e-06	-0.045205	NA
	chrXVII	16006239	0.035771	1e-06	-0.03577	NA
	chrXVII	16006245	0.042681	1e-06	-0.04268	NA
	chrXVII	16006321	0.047111	0	-0.047111	NA
	chrXVII	16006337	0.042852	0	-0.042852	NA
	chrXVII	16006338	0.474083	0.51046	0.036377	NA
	chrXVII	16006356	0.039763	1e-06	-0.039762	NA
	chrXVII	16006385	0.038351	0	-0.038351	NA
	chrXVII	16006395	0.044765	0.136104	0.091339	NA
	chrXVII	16006409	0.030583	0	-0.030583	NA
	chrXVII	16006481	0.038008	0	-0.038008	NA
	chrXVII	16006551	0.320374	0.176237	-0.144137	NA
	chrXVII	16006552	0.319797	0.183469	-0.136328	NA
	chrXVII	16006554	0.332053	0.098268	-0.233785	NA
	chrXVII	16006556	0.471433	0.448477	-0.022956	NA
	chrXVII	16006571	0.071915	2e-06	-0.071913	NA
	chrXVII	16006572	0.068964	3e-06	-0.068961	NA
	chrXVII	16006576	0.07714	2e-06	-0.077138	NA
	chrXVII	16006577	0.075196	1e-06	-0.075195	NA
	chrXVII	16006579	0.078321	2e-06	-0.078319	NA
	chrXVII	16006619	0.060612	0.068183	0.007571	NA
	chrXVII	16006627	0.089953	0.076477	-0.013476	NA
	chrXVII	16006646	0.058463	1e-06	-0.058462	NA
	chrXVII	16006679	0.363079	0.510422	0.147343	NA
	chrXVII	16006687	0.041585	0.035728	-0.005857	NA
	chrXVII	16006703	0.043058	0	-0.043058	NA
	chrXVII	16006752	0.042328	0	-0.042328	NA
	chrXVII	16006811	0.22955	0.430555	0.201005	NA
	chrXVII	16006812	0.229921	0.428774	0.198853	NA
	chrXVII	16006833	0.073222	0.143988	0.070766	NA
	chrXVII	16006846	0.11627	0.160188	0.043918	NA
	chrXVII	16006852	0.286167	0.220879	-0.065288	NA
	chrXVII	16006863	0.0433	1e-06	-0.043299	NA
	chrXVII	16006891	0.181464	0.453561	0.272097	NA
	chrXVII	16006941	0.046583	0.05083	0.004247	NA
	chrXVII	16006949	0.049953	0.050551	0.000598	NA
	chrXVII	16006973	0.049096	0	-0.049096	NA
	chrXVII	16006991	0.024174	0	-0.024174	NA
	chrXVII	16006995	0.050089	0.04591	-0.004179	NA
	chrXVII	16007062	0.041456	0	-0.041456	NA
	chrXVII	16007064	0.043671	0	-0.043671	NA
	chrXVII	16007065	0.082392	0	-0.082392	NA
	chrXVII	16007067	0.02761	1e-06	-0.027609	NA
	chrXVII	16007075	0.043756	0	-0.043756	NA
	chrXVII	16007149	0.034615	0	-0.034615	NA
	chrXVII	16007167	0.043853	0	-0.043853	NA
	chrXVII	16007187	0.039188	0	-0.039188	NA
	chrXVII	16007230	0.043909	0	-0.043909	NA
	chrXVII	16007267	0.035528	0	-0.035528	NA
	chrXVII	16007305	0.097864	0.124994	0.02713	NA
	chrXVII	16007323	0.037707	0	-0.037707	NA
	chrXVII	16007329	0.052841	0.056165	0.003324	NA
	chrXVII	16007355	0.275752	0.162886	-0.112866	NA
	chrXVII	16007365	0.207419	0.44235	0.234931	NA
	chrXVII	16007379	0.049957	1e-06	-0.049956	NA
	chrXVII	16007391	0.047837	0	-0.047837	NA
	chrXVII	16007402	0.035238	0	-0.035238	NA
	chrXVII	16007425	0.041228	0	-0.041228	NA
	chrXVII	16007452	0.044936	0.127364	0.082428	NA
	chrXVII	16007475	0.045118	3e-06	-0.045115	NA
	chrXVII	16007477	0.080726	0.138808	0.058082	NA
	chrXVII	16007478	0.041739	3e-06	-0.041736	NA
	chrXVII	16007492	0.045542	0.112611	0.067069	NA
	chrXVII	16007495	0.09018	0.112848	0.022668	NA
	chrXVII	16007496	0.049382	0.119913	0.070531	NA
	chrXVII	16007515	0.049379	0.161715	0.112336	NA
	chrXVII	16007590	0.044963	1e-06	-0.044962	NA
	chrXVII	16007604	0.025461	1e-06	-0.02546	NA
	chrXVII	16007636	0.045661	0	-0.045661	NA
	chrXVII	16007637	0.046497	0	-0.046497	NA
	chrXVII	16007672	0.010523	1e-06	-0.010522	NA
	chrXVII	16007678	0.03557	0	-0.03557	NA
	chrXVII	16007734	0.047717	0	-0.047717	NA
	chrXVII	16007788	0.167122	0.441085	0.273963	NA
	chrXVII	16007805	0.026014	1e-06	-0.026013	NA
	chrXVII	16007889	0.024672	0	-0.024672	NA
	chrXVII	16008045	0.027414	0	-0.027414	NA
	chrXVII	16008051	0.043747	0	-0.043747	NA
	chrXVII	16008076	0.353508	0.493482	0.139974	NA
	chrXVII	16008081	0.351965	0.50774	0.155775	NA
	chrXVII	16008130	0.029816	8.7e-05	-0.029729	NA
	chrXVII	16008146	0.042674	0.040932	-0.001742	NA
	chrXVII	16008148	0.042301	0	-0.042301	NA
	chrXVII	16008154	0.339816	0.256402	-0.083414	NA
	chrXVII	16008157	0.016147	0	-0.016147	NA
	chrXVII	16008165	0.04331	1e-06	-0.043309	NA
	chrXVII	16008167	0.026406	1e-06	-0.026405	NA
	chrXVII	16008170	0.036386	1e-06	-0.036385	NA
	chrXVII	16008210	0.2485	0.570492	0.321992	NA
	chrXVII	16008211	0.088977	0.055338	-0.033639	NA
	chrXVII	16008301	0.017471	1e-06	-0.01747	NA
	chrXVII	16008347	0.251124	0.562892	0.311768	NA
	chrXVII	16008361	0.044808	0.0507	0.005892	NA
	chrXVII	16008369	0.012136	0	-0.012136	NA
	chrXVII	16008377	0.051134	1e-06	-0.051133	NA
	chrXVII	16008412	0.013359	0	-0.013359	NA
	chrXVII	16008413	0.013142	0	-0.013142	NA
	chrXVII	16008421	0.012276	1e-06	-0.012275	NA
	chrXVII	16008472	0.045503	0	-0.045503	NA
	chrXVII	16008518	0.044862	0	-0.044862	NA
	chrXVII	16008601	0.045674	0	-0.045674	NA
	chrXVII	16008654	0.20827	0.464205	0.255935	NA
	chrXVII	16008679	0.044742	1e-06	-0.044741	NA
	chrXVII	16008690	0.141733	0.353324	0.211591	NA
	chrXVII	16008729	0.016455	1e-06	-0.016454	NA
	chrXVII	16008753	0.042511	0.050802	0.008291	NA
	chrXVII	16008775	0.123668	0.094409	-0.029259	NA
	chrXVII	16008806	0.038736	0.04709	0.008354	NA
	chrXVII	16008809	0.097205	0.096699	-0.000506	NA
	chrXVII	16008821	0.046548	0.047556	0.001008	NA
	chrXVII	16008863	0.440104	0.350921	-0.089183	NA
	chrXVII	16008872	0.053983	0	-0.053983	NA
	chrXVII	16008873	0.045852	0	-0.045852	NA
	chrXVII	16008875	0.054998	1e-05	-0.054988	NA
	chrXVII	16008877	0.058999	0.005425	-0.053574	NA
	chrXVII	16008884	0.04698	0.05876	0.01178	NA
	chrXVII	16008890	0.053442	0	-0.053442	NA
	chrXVII	16008908	0.154775	0.110707	-0.044068	NA
	chrXVII	16008937	0.030316	1e-06	-0.030315	NA
	chrXVII	16009000	0.477603	0.323995	-0.153608	NA
	chrXVII	16009012	0.416489	0.231891	-0.184598	NA
	chrXVII	16009065	0.013172	0	-0.013172	NA
	chrXVII	16009073	0.441083	0.348018	-0.093065	NA
	chrXVII	16009085	0.02214	0	-0.02214	NA
	chrXVII	16009094	0.063784	0.057525	-0.006259	NA
	chrXVII	16009095	0.061382	0.058887	-0.002495	NA
	chrXVII	16009096	0.118968	0.04554	-0.073428	NA
	chrXVII	16009097	0.121361	0.064411	-0.05695	NA
	chrXVII	16009100	0.180206	0.05642	-0.123786	NA
	chrXVII	16009113	0.047168	1e-06	-0.047167	NA
	chrXVII	16009154	0.032817	0	-0.032817	NA
	chrXVII	16009191	0.407804	0.212678	-0.195126	NA
	chrXVII	16009256	0.438295	0.663307	0.225012	NA
	chrXVII	16009259	0.439378	0.671166	0.231788	NA
	chrXVII	16009264	0.03817	0	-0.03817	NA
	chrXVII	16009314	0.050679	1e-06	-0.050678	NA
	chrXVII	16009326	0.067925	1e-06	-0.067924	NA
	chrXVII	16009329	0.114772	0.070758	-0.044014	NA
	chrXVII	16009330	0.01029	2e-06	-0.010288	NA
	chrXVII	16009332	0.04433	1e-06	-0.044329	NA
	chrXVII	16009334	0.092138	3e-06	-0.092135	NA
	chrXVII	16009335	0.055057	0.257735	0.202678	NA
	chrXVII	16009343	0.023553	0.039082	0.015529	NA
	chrXVII	16009344	0.065764	1e-06	-0.065763	NA
	chrXVII	16009345	0.063213	1e-06	-0.063212	NA
	chrXVII	16009350	0.433724	0.213421	-0.220303	NA
	chrXVII	16009408	0.04241	0	-0.04241	NA
	chrXVII	16009422	0.042893	0	-0.042893	NA
	chrXVII	16009430	0.084462	0.052207	-0.032255	NA
	chrXVII	16009518	0.042132	0	-0.042132	NA
	chrXVII	16009558	0.041147	0	-0.041147	NA
	chrXVII	16009677	0.043462	1e-06	-0.043461	NA
	chrXVII	16009681	0.430551	0.214695	-0.215856	NA
	chrXVII	16009710	0.043198	0	-0.043198	NA
	chrXVII	16009781	0.04209	0	-0.04209	NA
	chrXVII	16009785	0.041233	0.0369	-0.004333	NA
	chrXVII	16009794	0.021999	0	-0.021999	NA
	chrXVII	16009795	0.042539	0	-0.042539	NA
	chrXVII	16009915	0.043005	0	-0.043005	NA
	chrXVII	16010009	0.446787	0.274203	-0.172584	NA
	chrXVII	16010010	0.044249	0	-0.044249	NA
	chrXVII	16010027	0.044485	0	-0.044485	NA
	chrXVII	16010041	0.045541	0	-0.045541	NA
	chrXVII	16010043	0.038845	0	-0.038845	NA
	chrXVII	16010106	0.040536	0	-0.040536	NA
	chrXVII	16010109	0.010113	0	-0.010113	NA
	chrXVII	16010154	0.399403	0.640489	0.241086	NA
	chrXVII	16010158	0.044875	0	-0.044875	NA
	chrXVII	16010171	0.041644	0	-0.041644	NA
	chrXVII	16010217	0.045473	0	-0.045473	NA
	chrXVII	16010230	0.062556	0.076559	0.014003	NA
	chrXVII	16010238	0.131067	1.1e-05	-0.131056	NA
	chrXVII	16010239	0.021864	1e-06	-0.021863	NA
	chrXVII	16010240	0.083737	0.072908	-0.010829	NA
	chrXVII	16010241	0.084838	0	-0.084838	NA
	chrXVII	16010245	0.023086	1e-06	-0.023085	NA
	chrXVII	16010267	0.020596	0	-0.020596	NA
	chrXVII	16010339	0.034839	0	-0.034839	NA
	chrXVII	16010349	0.036883	0	-0.036883	NA
	chrXVII	16010351	0.010391	0	-0.010391	NA
	chrXVII	16010377	0.023203	0	-0.023203	NA
	chrXVII	16010412	0.047177	0	-0.047177	NA
	chrXVII	16010414	0.054227	0.04659	-0.007637	NA
	chrXVII	16010415	0.05512	0.046581	-0.008539	NA
	chrXVII	16010451	0.043547	0	-0.043547	NA
	chrXVII	16010460	0.03871	0	-0.03871	NA
	chrXVII	16010600	0.042098	0	-0.042098	NA
	chrXVII	16010630	0.04246	0	-0.04246	NA
	chrXVII	16010731	0.044808	0	-0.044808	NA
	chrXVII	16010733	0.039787	0	-0.039787	NA
	chrXVII	16010750	0.032015	0	-0.032015	NA
	chrXVII	16010757	0.40883	0.447137	0.038307	NA
	chrXVII	16010769	0.042529	0	-0.042529	NA
	chrXVII	16010771	0.085743	0.096295	0.010552	NA
	chrXVII	16010804	0.041337	0	-0.041337	NA
	chrXVII	16010835	0.04165	0	-0.04165	NA
	chrXVII	16010837	0.101499	0.218875	0.117376	NA
	chrXVII	16010841	0.012971	0	-0.012971	NA
	chrXVII	16010876	0.010619	0	-0.010619	NA
	chrXVII	16010941	0.043236	2e-06	-0.043234	NA
	chrXVII	16010978	0.043358	0	-0.043358	NA
	chrXVII	16011035	0.327451	0.190185	-0.137266	NA
	chrXVII	16011037	0.124532	0.0474	-0.077132	NA
	chrXVII	16011047	0.444794	0.618663	0.173869	NA
	chrXVII	16011171	0.087154	0.050437	-0.036717	NA
	chrXVII	16011221	0.012245	0	-0.012245	NA
	chrXVII	16011237	0.017438	0	-0.017438	NA
	chrXVII	16011289	0.010424	0	-0.010424	NA
	chrXVII	16011332	0.130483	0.181271	0.050788	NA
	chrXVII	16011333	0.130016	0.228724	0.098708	NA
	chrXVII	16011349	0.011348	1e-06	-0.011347	NA
	chrXVII	16011375	0.142214	0.149081	0.006867	NA
	chrXVII	16011381	0.425156	0.552411	0.127255	NA
	chrXVII	16011438	0.031819	0	-0.031819	NA
	chrXVII	16011448	0.043801	0	-0.043801	NA
	chrXVII	16011504	0.042793	0	-0.042793	NA
	chrXVII	16011588	0.031849	0	-0.031849	NA
	chrXVII	16011644	0.041142	0	-0.041142	NA
	chrXVII	16011647	0.042248	0	-0.042248	NA
	chrXVII	16011663	0.043081	1e-06	-0.04308	NA
	chrXVII	16011718	0.039938	0	-0.039938	NA
	chrXVII	16011723	0.131767	0.092938	-0.038829	NA
	chrXVII	16011725	0.043705	0	-0.043705	NA
[truncated: 21,904 more rows]

## Sheet: Fig5_data
	Fig. 5 data
[truncated: 17 more rows]
[truncated: 6 more columns]

## Sheet: Fig6_data
	Fig. 6 data
[truncated: 17,848 more rows]
